# Supplementary material for: Impact of salmon farming in the antibiotic resistance and structure of marine bacterial communities from surface seawater of a northern Patagonian area of Chile
Source: Biol Res. 2024 Nov 10;57:84. doi: 10.1186/s40659-024-00556-4 (PMC11552226; doi:10.1186/s40659-024-00556-4)
Supplement: Supplementary file 2 — Additional file 2: Table S1. ASV abundance and taxonomy, includes the taxonomy of the samples used in this study, which was obtained after 16S rRNA sequencing. [file 40659_2024_556_MOESM2_ESM.xlsx]

## Sheet: Bacterial communities
Taxonomy								reads	reads	reads	reads	reads	reads	reads	reads	reads	reads	abundance	abundance	abundance	abundance	abundance	abundance	abundance	abundance	abundance	abundance
Domain	Phylum	Class	Order	Family	Genus	Species	ASV ID	PSh 1	PSh 2	PSh 3	PSh 4	PSh 5	AFS 1	AFS 2	AFS 3	AFS 4	AFS 5	PSh 1	PSh 2	PSh 3	PSh 4	PSh 5	AFS 1	AFS 2	AFS 3	AFS 4	AFS 5
Bacteria	Actinobacteriota	Acidimicrobiia	Actinomarinales	Actinomarinaceae	Candidatus Actinomarina	uncultured marine	0c9d73947e67cafd0c9f284fcfffd360	35	22	20	24	36	0	0	0	0	0	0.0387825	0.038562	0.03444	0.0367906	0.0495957	0	0	0	0	0
Bacteria	Actinobacteriota	Acidimicrobiia	Actinomarinales	Actinomarinaceae	Candidatus Actinomarina	uncultured marine	2b6298268340983ecb037a0065e14987	4677	1531	1552	2333	3372	1690	758	1655	793	272	5.18244	2.68356	2.67254	3.57636	4.64546	4.79555	2.60813	3.82447	3.51492	1.6813
Bacteria	Actinobacteriota	Acidimicrobiia	Actinomarinales	Actinomarinaceae	Candidatus Actinomarina	uncultured marine	2b999ff8797dafe3fae8f0811d65c4d6	70	36	46	54	63	0	0	0	0	0	0.0775649	0.0631014	0.079212	0.0827789	0.0867924	0	0	0	0	0
Bacteria	Actinobacteriota	Acidimicrobiia	Actinomarinales	Actinomarinaceae	Candidatus Actinomarina	uncultured marine	5ec5696f1a256ce22b5e97f52209d9ce	84	39	37	56	61	0	0	0	0	0	0.0930779	0.0683599	0.063714	0.0858448	0.0840371	0	0	0	0	0
Bacteria	Actinobacteriota	Acidimicrobiia	Actinomarinales	Actinomarinaceae	Candidatus Actinomarina	uncultured marine	d3ab13c0aeaf38dd4dbc2e4f95dc05a6	5359	1810	1917	2825	2923	1953	880	1912	1044	366	5.93815	3.1726	3.30107	4.33056	4.02689	5.54184	3.0279	4.41836	4.62745	2.26233
Bacteria	Actinobacteriota	Acidimicrobiia	Actinomarinales	Actinomarinaceae	Candidatus Actinomarina		a848fcb30393dbcebaf1d9dbb8a6e464	59	14	15	24	35	0	0	0	0	0	0.0653761	0.0245394	0.02583	0.0367906	0.048218	0	0	0	0	0
Bacteria	Actinobacteriota	Acidimicrobiia	Microtrichales	Microtrichaceae	Sva0996 marine group		5c50aa15c6e3dc3c68f6e64d6d87cd3d	0	12	13	0	9	0	0	0	0	0	0	0.0210338	0.022386	0	0.0123989	0	0	0	0	0
Bacteria	Bacteroidota	Bacteroidia					dcbcaa0c5a482a19f814566391406223	50	50	39	36	0	0	0	0	0	0	0.0554035	0.0876409	0.067158	0.0551859	0	0	0	0	0	0
Bacteria	Bacteroidota	Bacteroidia	Chitinophagales	Saprospiraceae	Lewinella	uncultured marine	06b232f3b043d6f2ba875b325a188b67	10	5	4	0	7	0	37	51	0	35	0.0110807	0.00876409	0.006888	0	0.0096436	0	0.12731	0.117854	0	0.216343
Bacteria	Bacteroidota	Bacteroidia	Chitinophagales	Saprospiraceae	Lewinella	uncultured marine	f2e36e279b66358d113482e3106ce93d	0	0	0	0	0	36	36	40	70	0	0	0	0	0	0	0.102154	0.123869	0.0924343	0.31027	0
Bacteria	Bacteroidota	Bacteroidia	Chitinophagales	Saprospiraceae	uncultured	uncultured Sphingobacteriia	273fb8b091bd939369d04d45686d489c	1608	971	903	1110	1268	88	56	82	74	44	1.78178	1.70199	1.55497	1.70157	1.74687	0.249709	0.192685	0.18949	0.328	0.271974
Bacteria	Bacteroidota	Bacteroidia	Chitinophagales	Saprospiraceae	uncultured	uncultured Sphingobacteriia	beb6b09d075f2831a4ae0e174152174b	2182	847	1069	1428	1612	72	79	122	53	34	2.41781	1.48464	1.84082	2.18904	2.22078	0.204307	0.271823	0.281924	0.234919	0.210162
Bacteria	Bacteroidota	Bacteroidia	Cytophagales	Cyclobacteriaceae	Marinoscillum	uncultured Bacteroidetes	e9c3923e8ab3743661ad277b8fc8c6f7	0	7	12	0	10	0	0	0	0	0	0	0.0122697	0.020664	0	0.0137766	0	0	0	0	0
Bacteria	Bacteroidota	Bacteroidia	Flavobacteriales	Crocinitomicaceae	Crocinitomix	uncultured Flavobacteriia	91e679ee59feaa835ea6759e8978708e	8	0	8	0	7	8	5	0	0	6	0.00886456	0	0.013776	0	0.0096436	0.0227008	0.017204	0	0	0.0370874
Bacteria	Bacteroidota	Bacteroidia	Flavobacteriales	Crocinitomicaceae	Fluviicola	uncultured Bacteroidetes	21a8cdd4e51ad5c7fddf8ea4a5d86285	478	311	346	336	425	61	39	70	0	52	0.529657	0.545126	0.595812	0.515069	0.585504	0.173094	0.134191	0.16176	0	0.321424
Bacteria	Bacteroidota	Bacteroidia	Flavobacteriales	Crocinitomicaceae	Fluviicola	uncultured Bacteroidetes	3500cf08b8670a515cb96448c1e1e825	597	460	376	464	502	47	45	98	64	0	0.661518	0.806296	0.647472	0.711286	0.691584	0.133367	0.154836	0.226464	0.283675	0
Bacteria	Bacteroidota	Bacteroidia	Flavobacteriales	Crocinitomicaceae	Fluviicola	uncultured Bacteroidetes	d7df50d1fcadab206c66b4732a451641	37	36	31	30	37	0	0	0	0	0	0.0409986	0.0631014	0.053382	0.0459883	0.0509733	0	0	0	0	0
Bacteria	Bacteroidota	Bacteroidia	Flavobacteriales	Crocinitomicaceae	Fluviicola		1336509467a7325a26741940da6c1bf2	0	0	0	0	0	53	30	79	41	0	0	0	0	0	0	0.150393	0.103224	0.182558	0.18173	0
Bacteria	Bacteroidota	Bacteroidia	Flavobacteriales	Crocinitomicaceae	Fluviicola		3ac59ecd9465130cf07fdbe42740cf59	595	384	293	407	362	0	0	0	0	0	0.659302	0.673082	0.504546	0.623908	0.498712	0	0	0	0	0
Bacteria	Bacteroidota	Bacteroidia	Flavobacteriales	Crocinitomicaceae	Fluviicola		6e02d7bada441cf95dec1bbb0cf482e6	123	74	67	84	75	23	50	67	0	0	0.136293	0.129709	0.115374	0.128767	0.103324	0.0652649	0.17204	0.154827	0	0
Bacteria	Bacteroidota	Bacteroidia	Flavobacteriales	Crocinitomicaceae	Fluviicola		969e19bb115b3adf1253d8acef21d999	86	78	44	77	62	32	0	0	40	35	0.095294	0.13672	0.075768	0.118037	0.0854147	0.0908033	0	0	0.177297	0.216343
Bacteria	Bacteroidota	Bacteroidia	Flavobacteriales	Crocinitomicaceae	uncultured		85563c06a2c1307ef27c294644cd7c6b	122	85	94	95	104	18	14	37	17	16	0.135185	0.14899	0.161868	0.14563	0.143276	0.0510769	0.0481712	0.0855017	0.0753513	0.0988997
Bacteria	Bacteroidota	Bacteroidia	Flavobacteriales	Cryomorphaceae	NS10 marine group	uncultured Flavobacteriia	7b613f2a2453b537cb56fc1f1344475f	52	0	49	53	59	0	15	36	18	14	0.0576196	0	0.084378	0.081246	0.0812818	0	0.051612	0.0831908	0.0797837	0.0865373
Bacteria	Bacteroidota	Bacteroidia	Flavobacteriales	Cryomorphaceae	NS10 marine group	uncultured Flavobacteriia	bbd0d3462dd575a4aed9cab3ef7e37e4	50	0	53	49	70	0	0	0	0	0	0.0554035	0	0.091266	0.0751142	0.096436	0	0	0	0	0
Bacteria	Bacteroidota	Bacteroidia	Flavobacteriales	Cryomorphaceae	NS10 marine group	uncultured Flavobacteriia	ee2461babc3688efa898cacb964ae308	28	90	27	32	49	0	0	0	0	0	0.031026	0.157754	0.046494	0.0490542	0.0675052	0	0	0	0	0
Bacteria	Bacteroidota	Bacteroidia	Flavobacteriales	Cryomorphaceae	uncultured	uncultured bacterium	28bb8c44f758469bd835cee6e956e045	18	5	11	0	0	0	0	0	0	0	0.0199453	0.00876409	0.018942	0	0	0	0	0	0	0
Bacteria	Bacteroidota	Bacteroidia	Flavobacteriales	Cryomorphaceae	uncultured	uncultured Bacteroidetes	975c06bb286570343d5052595f1e367e	0	0	0	0	0	19	13	0	15	0	0	0	0	0	0	0.0539145	0.0447304	0	0.0664864	0
Bacteria	Bacteroidota	Bacteroidia	Flavobacteriales	Cryomorphaceae	uncultured	uncultured Owenweeksia	20d7adcafae2e74898d37137a3eba926	0	2	2	2	3	6	6	7	0	4	0	0.00350564	0.003444	0.00306589	0.00413297	0.0170256	0.0206448	0.016176	0	0.0247249
Bacteria	Bacteroidota	Bacteroidia	Flavobacteriales	Cryomorphaceae	uncultured	uncultured Owenweeksia	9980c53b469940197a0871dc495617c0	6	8	4	8	4	0	0	0	0	0	0.00664842	0.0140225	0.006888	0.0122635	0.00551063	0	0	0	0	0
Bacteria	Bacteroidota	Bacteroidia	Flavobacteriales	Cryomorphaceae	uncultured	uncultured Owenweeksia	b6805d272e10c454d9a06de705a5ed40	81	92	90	111	56	110	73	101	68	47	0.0897537	0.161259	0.15498	0.170157	0.0771488	0.312136	0.251178	0.233396	0.301405	0.290518
Bacteria	Bacteroidota	Bacteroidia	Flavobacteriales	Cryomorphaceae	uncultured	uncultured Owenweeksia	dc53e406cd65f3d06dd8322d88dec4a1	0	1	2	1	2	7	8	8	0	0	0	0.00175282	0.003444	0.00153294	0.00275531	0.0198632	0.0275264	0.0184869	0	0
Bacteria	Bacteroidota	Bacteroidia	Flavobacteriales	Cryomorphaceae	uncultured	uncultured Sphingobacterium	2e5cfa14454a217b5dbb7f4f05238f1c	74	0	46	56	0	0	0	0	0	0	0.0819972	0	0.079212	0.0858448	0	0	0	0	0	0
Bacteria	Bacteroidota	Bacteroidia	Flavobacteriales	Cryomorphaceae	uncultured	uncultured Sphingobacterium	8252f6769fe4fe29bcf6c1356c29cdaa	22	22	22	19	25	0	0	0	0	0	0.0243775	0.038562	0.037884	0.0291259	0.0344414	0	0	0	0	0
Bacteria	Bacteroidota	Bacteroidia	Flavobacteriales	Cryomorphaceae	uncultured	uncultured Sphingobacterium	88a76bac1e7cad6d405d6dfee28a02b9	3	16	10	9	25	36	17	39	0	14	0.00332421	0.0280451	0.01722	0.0137965	0.0344414	0.102154	0.0584936	0.0901234	0	0.0865373
Bacteria	Bacteroidota	Bacteroidia	Flavobacteriales	Cryomorphaceae	uncultured	uncultured Sphingobacterium	c649f20f03b69492ecaf1fcf709bc781	393	380	259	378	291	0	0	0	0	0	0.435472	0.666071	0.445998	0.579452	0.400898	0	0	0	0	0
Bacteria	Bacteroidota	Bacteroidia	Flavobacteriales	Cryomorphaceae	uncultured	uncultured Sphingobacterium	f72e99f95a6c56dc93f1797a195214a8	464	330	380	351	393	51	31	43	0	19	0.514145	0.57843	0.65436	0.538063	0.541419	0.144718	0.106665	0.0993668	0	0.117443
Bacteria	Bacteroidota	Bacteroidia	Flavobacteriales	Cryomorphaceae	uncultured	uncultured Sphingobacterium	fb2a184516d8bbc9f575b2c6cc0e12c3	7	10	5	8	41	0	0	0	0	0	0.00775649	0.0175282	0.00861	0.0122635	0.0564839	0	0	0	0	0
Bacteria	Bacteroidota	Bacteroidia	Flavobacteriales	Cryomorphaceae	uncultured	uncultured Sphingobacterium	fdc857ea509c009b560674c067f7966e	22	24	18	17	10	0	0	0	0	0	0.0243775	0.0420676	0.030996	0.02606	0.0137766	0	0	0	0	0
Bacteria	Bacteroidota	Bacteroidia	Flavobacteriales	Cryomorphaceae	Vicingus	uncultured bacterium	62c1356e5544799bb54c2dc48350494a	0	0	0	0	0	13	0	24	0	12	0	0	0	0	0	0.0368889	0	0.0554606	0	0.0741748
Bacteria	Bacteroidota	Bacteroidia	Flavobacteriales	Cryomorphaceae	Vicingus	uncultured bacterium	702a07507eae6f408768b790f467aa84	0	11	0	6	9	0	0	0	0	0	0	0.019281	0	0.00919766	0.0123989	0	0	0	0	0
Bacteria	Bacteroidota	Bacteroidia	Flavobacteriales	Flavobacteriaceae			56d91ccb9e3dc157bf0a3e74f5fa4ddd	25	0	14	13	0	0	0	0	0	0	0.0277018	0	0.024108	0.0199283	0	0	0	0	0	0
Bacteria	Bacteroidota	Bacteroidia	Flavobacteriales	Flavobacteriaceae	Aquibacter	marine metagenome	c6754138378acd4854030bd512a19735	121	62	62	81	95	50	67	89	68	70	0.134076	0.108675	0.106764	0.124168	0.130877	0.14188	0.230534	0.205666	0.301405	0.432686
Bacteria	Bacteroidota	Bacteroidia	Flavobacteriales	Flavobacteriaceae	Aurantivirga	uncultured Flavobacteriaceae	16e525cd4d77d1906ce6c59d8e6d7d5e	70	31	28	28	33	0	0	0	0	0	0.0775649	0.0543373	0.048216	0.0429224	0.0454627	0	0	0	0	0
Bacteria	Bacteroidota	Bacteroidia	Flavobacteriales	Flavobacteriaceae	Aurantivirga	uncultured Flavobacteriaceae	49fa1e66d0c3fff962c8315cf980f685	960	584	477	738	565	146	61	132	60	54	1.06375	1.02365	0.821394	1.13131	0.778376	0.41429	0.209889	0.305033	0.265946	0.333787
Bacteria	Bacteroidota	Bacteroidia	Flavobacteriales	Flavobacteriaceae	Aurantivirga	uncultured Flavobacteriaceae	546fa9a640ac655e302be98523b5f1ef	1725	1140	789	860	951	182	84	228	144	67	1.91142	1.99821	1.35866	1.31833	1.31015	0.516444	0.289027	0.526875	0.63827	0.414143
Bacteria	Bacteroidota	Bacteroidia	Flavobacteriales	Flavobacteriaceae	Aurantivirga	uncultured Flavobacteriaceae	5bf60b6502d48e9be8a7f43b517c7b3c	1182	706	590	567	685	122	53	133	79	45	1.30974	1.23749	1.01598	0.869179	0.943695	0.346188	0.182362	0.307344	0.350162	0.278156
Bacteria	Bacteroidota	Bacteroidia	Flavobacteriales	Flavobacteriaceae	Aurantivirga	uncultured Flavobacteriaceae	64265842355b4e500ee537f647d72193	1428	818	647	985	813	266	118	200	109	111	1.58232	1.4338	1.11413	1.50995	1.12004	0.754803	0.406015	0.462171	0.483135	0.686117
Bacteria	Bacteroidota	Bacteroidia	Flavobacteriales	Flavobacteriaceae	Cellulophaga	Cellulophaga fucicola	62a5aeb85f5733e844c0a023ee0d0694	14	7	0	9	9	0	0	0	0	0	0.015513	0.0122697	0	0.0137965	0.0123989	0	0	0	0	0
Bacteria	Bacteroidota	Bacteroidia	Flavobacteriales	Flavobacteriaceae	Flavobacterium	Flavobacterium ponti	f3a498ddf174356e9db74f3ace146201	34	21	28	33	0	0	0	0	0	7	0.0376744	0.0368092	0.048216	0.0505871	0	0	0	0	0	0.0432686
Bacteria	Bacteroidota	Bacteroidia	Flavobacteriales	Flavobacteriaceae	Formosa	uncultured Bacteroidetes	5f0727dca2a8cc9cdfb77b0477ea755b	62	48	38	56	40	0	0	0	0	0	0.0687003	0.0841352	0.065436	0.0858448	0.0551063	0	0	0	0	0
Bacteria	Bacteroidota	Bacteroidia	Flavobacteriales	Flavobacteriaceae	Formosa	uncultured Bacteroidetes	74f19cba5b49a6095f035329ec300c2d	42	30	0	36	37	0	0	0	0	0	0.0465389	0.0525845	0	0.0551859	0.0509733	0	0	0	0	0
Bacteria	Bacteroidota	Bacteroidia	Flavobacteriales	Flavobacteriaceae	Formosa	uncultured Flavobacteriaceae	1738d8e6453998dc98c2a0ec97ff873e	58	30	32	48	45	0	0	0	0	0	0.0642681	0.0525845	0.055104	0.0735813	0.0619946	0	0	0	0	0
Bacteria	Bacteroidota	Bacteroidia	Flavobacteriales	Flavobacteriaceae	Formosa	uncultured Flavobacteriaceae	24d10d56944483cd3468aeab5462f7d3	53	28	20	20	23	0	0	0	0	0	0.0587277	0.0490789	0.03444	0.0306589	0.0316861	0	0	0	0	0
Bacteria	Bacteroidota	Bacteroidia	Flavobacteriales	Flavobacteriaceae	Formosa	uncultured Flavobacteriaceae	9d4980793b8174b856303a3c40c970c8	350	203	205	248	225	0	0	0	0	0	0.387825	0.355822	0.35301	0.38017	0.309973	0	0	0	0	0
Bacteria	Bacteroidota	Bacteroidia	Flavobacteriales	Flavobacteriaceae	Formosa	uncultured Flavobacteriaceae	a9fe326e2f5a36d87be3a8caa9c4f6cc	27	21	23	32	9	0	0	0	0	0	0.0299179	0.0368092	0.039606	0.0490542	0.0123989	0	0	0	0	0
Bacteria	Bacteroidota	Bacteroidia	Flavobacteriales	Flavobacteriaceae	Formosa	uncultured Flavobacteriaceae	b0980b0a8f811d4c46ac016aa8a6f853	97	94	67	62	105	0	0	0	0	0	0.107483	0.164765	0.115374	0.0950425	0.144654	0	0	0	0	0
Bacteria	Bacteroidota	Bacteroidia	Flavobacteriales	Flavobacteriaceae	Formosa	uncultured Flavobacteriaceae	f6ea7dbcffbe132f45861d57ba0780fb	0	0	0	0	0	19	6	9	7	0	0	0	0	0	0	0.0539145	0.0206448	0.0207977	0.031027	0
Bacteria	Bacteroidota	Bacteroidia	Flavobacteriales	Flavobacteriaceae	Formosa	uncultured Flavobacteriaceae	f9304c5cf156e8a2d2e93c9aeaad32ee	130	80	96	91	136	56	58	51	39	0	0.144049	0.140225	0.165312	0.139498	0.187361	0.158906	0.199566	0.117854	0.172865	0
Bacteria	Bacteroidota	Bacteroidia	Flavobacteriales	Flavobacteriaceae	Formosa	uncultured marine	3435efdc72851bd126a879e250ea20a9	7	12	3	14	10	0	0	0	0	0	0.00775649	0.0210338	0.005166	0.0214612	0.0137766	0	0	0	0	0
Bacteria	Bacteroidota	Bacteroidia	Flavobacteriales	Flavobacteriaceae	Formosa	uncultured marine	37f0495108ab9e6f233c464560dcc90f	10	9	3	0	10	0	0	0	0	0	0.0110807	0.0157754	0.005166	0	0.0137766	0	0	0	0	0
Bacteria	Bacteroidota	Bacteroidia	Flavobacteriales	Flavobacteriaceae	Formosa	uncultured marine	47e2125f6618f0afffe4cbdf1c2337c6	7	7	9	0	10	0	0	0	0	0	0.00775649	0.0122697	0.015498	0	0.0137766	0	0	0	0	0
Bacteria	Bacteroidota	Bacteroidia	Flavobacteriales	Flavobacteriaceae	Formosa	uncultured marine	5190954459a2c99b46cfa2033b5fa949	86	58	53	47	81	0	0	0	0	0	0.095294	0.101663	0.091266	0.0720483	0.11159	0	0	0	0	0
Bacteria	Bacteroidota	Bacteroidia	Flavobacteriales	Flavobacteriaceae	Formosa	uncultured marine	f5d787dd8bd4ece4d3be0bae4332dd53	128	63	39	90	62	0	0	0	0	0	0.141833	0.110428	0.067158	0.137965	0.0854147	0	0	0	0	0
Bacteria	Bacteroidota	Bacteroidia	Flavobacteriales	Flavobacteriaceae	Formosa		18681d307a0596ee0587bd9a347dbffd	87	46	40	67	62	0	0	0	0	0	0.0964021	0.0806296	0.06888	0.102707	0.0854147	0	0	0	0	0
Bacteria	Bacteroidota	Bacteroidia	Flavobacteriales	Flavobacteriaceae	Formosa		1994cff20eb247f3a25b2f2d66200ece	396	167	190	215	263	0	0	0	0	0	0.438796	0.292721	0.32718	0.329583	0.362324	0	0	0	0	0
Bacteria	Bacteroidota	Bacteroidia	Flavobacteriales	Flavobacteriaceae	Formosa		27200fdb6cf10b7b16c4058df5f292e9	58	0	24	48	39	0	0	0	0	0	0.0642681	0	0.041328	0.0735813	0.0537286	0	0	0	0	0
Bacteria	Bacteroidota	Bacteroidia	Flavobacteriales	Flavobacteriaceae	Formosa		39a3f7bca7b42d786e508eedfe33c9fe	10	0	4	4	8	0	0	0	0	0	0.0110807	0	0.006888	0.00613177	0.0110213	0	0	0	0	0
Bacteria	Bacteroidota	Bacteroidia	Flavobacteriales	Flavobacteriaceae	Formosa		39f40e9d1ba627e46b9d154ccf0abd12	144	101	64	82	81	0	0	0	0	0	0.159562	0.177035	0.110208	0.125701	0.11159	0	0	0	0	0
Bacteria	Bacteroidota	Bacteroidia	Flavobacteriales	Flavobacteriaceae	Formosa		486acff881a2489de2597c4ba1843136	203	117	101	146	128	0	0	0	0	0	0.224938	0.20508	0.173922	0.22381	0.17634	0	0	0	0	0
Bacteria	Bacteroidota	Bacteroidia	Flavobacteriales	Flavobacteriaceae	Formosa		5685b397589cb21cf77877b44587a568	172	98	81	91	89	0	0	0	0	0	0.190588	0.171776	0.139482	0.139498	0.122611	0	0	0	0	0
Bacteria	Bacteroidota	Bacteroidia	Flavobacteriales	Flavobacteriaceae	Formosa		5a6695562415016464b18f182acfb3c3	90	59	35	57	58	0	0	0	0	0	0.0997263	0.103416	0.06027	0.0873777	0.0799041	0	0	0	0	0
Bacteria	Bacteroidota	Bacteroidia	Flavobacteriales	Flavobacteriaceae	Formosa		6fbbc48b6a2c8919de9e943fc058df0c	18	57	44	16	48	0	0	0	0	0	0.0199453	0.0999106	0.075768	0.0245271	0.0661275	0	0	0	0	0
Bacteria	Bacteroidota	Bacteroidia	Flavobacteriales	Flavobacteriaceae	Formosa		8579510d23c17883ab8a653152035ef6	175	101	78	110	115	0	0	0	0	0	0.193912	0.177035	0.134316	0.168624	0.158431	0	0	0	0	0
Bacteria	Bacteroidota	Bacteroidia	Flavobacteriales	Flavobacteriaceae	Formosa		8fb26746e9bc491ac7d6fc2fe20f0789	22	27	18	25	15	0	0	0	0	0	0.0243775	0.0473261	0.030996	0.0383236	0.0206649	0	0	0	0	0
Bacteria	Bacteroidota	Bacteroidia	Flavobacteriales	Flavobacteriaceae	Formosa		b4779dafcbb2b6e0c026fbaabc1aff97	27	8	17	14	19	0	0	0	0	0	0.0299179	0.0140225	0.029274	0.0214612	0.0261755	0	0	0	0	0
Bacteria	Bacteroidota	Bacteroidia	Flavobacteriales	Flavobacteriaceae	Formosa		d98837a8b940fe52499fcf7b985db9a1	235	93	96	105	151	0	0	0	0	0	0.260396	0.163012	0.165312	0.160959	0.208026	0	0	0	0	0
Bacteria	Bacteroidota	Bacteroidia	Flavobacteriales	Flavobacteriaceae	Formosa		e15831f6abb19ecf0bba3e4ca0d82e1f	1465	820	799	920	1113	0	0	0	0	0	1.62332	1.43731	1.37588	1.41031	1.53333	0	0	0	0	0
Bacteria	Bacteroidota	Bacteroidia	Flavobacteriales	Flavobacteriaceae	Formosa		e3ddc9e87da6d2bb02f1f744367864c9	7	0	7	5	4	0	0	0	0	0	0.00775649	0	0.012054	0.00766471	0.00551063	0	0	0	0	0
Bacteria	Bacteroidota	Bacteroidia	Flavobacteriales	Flavobacteriaceae	Formosa		f110c38c610a2a8a1a3866be1e592ab9	8	9	8	10	14	0	0	0	0	0	0.00886456	0.0157754	0.013776	0.0153294	0.0192872	0	0	0	0	0
Bacteria	Bacteroidota	Bacteroidia	Flavobacteriales	Flavobacteriaceae	NS2b marine group		1cb5794f0d5a6674ed0b3d581312cbab	36	17	8	25	18	0	0	0	0	0	0.0398905	0.0297979	0.013776	0.0383236	0.0247978	0	0	0	0	0
Bacteria	Bacteroidota	Bacteroidia	Flavobacteriales	Flavobacteriaceae	NS2b marine group		4d9e4e87c8b8fb3caa059476d1ec9c94	46	13	17	24	22	0	0	0	0	0	0.0509712	0.0227866	0.029274	0.0367906	0.0303085	0	0	0	0	0
Bacteria	Bacteroidota	Bacteroidia	Flavobacteriales	Flavobacteriaceae	NS2b marine group		8f77608274aa619e63143ba74385505b	283	208	135	227	177	92	50	134	68	59	0.313584	0.364586	0.23247	0.347978	0.243845	0.26106	0.17204	0.309655	0.301405	0.364693
Bacteria	Bacteroidota	Bacteroidia	Flavobacteriales	Flavobacteriaceae	NS2b marine group		c1e986a953e9234da0e3113311b64bf2	370	151	160	181	235	139	48	170	76	52	0.409986	0.264675	0.27552	0.277463	0.323749	0.394427	0.165158	0.392846	0.336865	0.321424
Bacteria	Bacteroidota	Bacteroidia	Flavobacteriales	Flavobacteriaceae	NS3a marine group		5bd818e5fa363f79c64fcf87286e12fa	0	0	0	0	0	60	0	51	28	0	0	0	0	0	0	0.170256	0	0.117854	0.124108	0
Bacteria	Bacteroidota	Bacteroidia	Flavobacteriales	Flavobacteriaceae	NS3a marine group		5d9de6f40ca294445fbdbd3ee0efe155	55	52	27	0	42	45	52	70	24	50	0.0609439	0.0911465	0.046494	0	0.0578616	0.127692	0.178922	0.16176	0.106378	0.309062
Bacteria	Bacteroidota	Bacteroidia	Flavobacteriales	Flavobacteriaceae	NS3a marine group		c2d68e1b8222e0d7dbf9e59860b1b4ae	0	0	0	0	0	43	0	65	45	0	0	0	0	0	0	0.122017	0	0.150206	0.199459	0
Bacteria	Bacteroidota	Bacteroidia	Flavobacteriales	Flavobacteriaceae	NS4 marine group	uncultured Bacteroidetes/Chlorobi	211ca5b632f153865a4f9132d28faf8e	87	50	28	42	42	21	8	29	13	13	0.0964021	0.0876409	0.048216	0.0643836	0.0578616	0.0595897	0.0275264	0.0670148	0.0576216	0.080356
Bacteria	Bacteroidota	Bacteroidia	Flavobacteriales	Flavobacteriaceae	NS4 marine group	uncultured Bacteroidetes/Chlorobi	b2c1a844ab96189cc4cd9eb7cad3003d	50	36	25	35	32	24	11	23	17	5	0.0554035	0.0631014	0.04305	0.053653	0.044085	0.0681025	0.0378488	0.0531497	0.0753513	0.0309062
Bacteria	Bacteroidota	Bacteroidia	Flavobacteriales	Flavobacteriaceae	NS4 marine group	uncultured marine	ccde7ad92d98ad3b2df85685a788d789	153	98	76	62	71	0	0	0	0	0	0.169535	0.171776	0.130872	0.0950425	0.0978137	0	0	0	0	0
Bacteria	Bacteroidota	Bacteroidia	Flavobacteriales	Flavobacteriaceae	NS4 marine group		00612009116bbc2df587245cf349f913	404	243	176	205	194	165	91	190	89	98	0.44766	0.425935	0.303072	0.314253	0.267265	0.468205	0.313113	0.439063	0.394486	0.605761
Bacteria	Bacteroidota	Bacteroidia	Flavobacteriales	Flavobacteriaceae	NS4 marine group		1689c288c4e337845993ce30d1604f39	1098	546	446	629	632	644	357	766	322	249	1.21666	0.957038	0.768012	0.964221	0.870679	1.82742	1.22837	1.77012	1.42724	1.53913
Bacteria	Bacteroidota	Bacteroidia	Flavobacteriales	Flavobacteriaceae	NS4 marine group		47b741979e981b880199710cbcfa8b48	43	9	15	0	11	0	0	0	0	0	0.047647	0.0157754	0.02583	0	0.0151542	0	0	0	0	0
Bacteria	Bacteroidota	Bacteroidia	Flavobacteriales	Flavobacteriaceae	NS4 marine group		a4e8fe5a22b9f6f7b46036f9fd1bb639	21	13	12	0	12	0	0	0	0	0	0.0232695	0.0227866	0.020664	0	0.0165319	0	0	0	0	0
Bacteria	Bacteroidota	Bacteroidia	Flavobacteriales	Flavobacteriaceae	NS4 marine group		beeb430b4217052c0c49b87cbfe911d1	551	224	224	258	270	222	97	258	139	71	0.610547	0.392631	0.385728	0.395499	0.371967	0.629948	0.333758	0.596201	0.616107	0.438868
Bacteria	Bacteroidota	Bacteroidia	Flavobacteriales	Flavobacteriaceae	NS4 marine group		fc1e749e26fcebf7a98469a97e87a5b6	1488	718	621	829	774	812	303	978	480	334	1.64881	1.25852	1.06936	1.27081	1.06631	2.30413	1.04256	2.26002	2.12757	2.06453
Bacteria	Bacteroidota	Bacteroidia	Flavobacteriales	Flavobacteriaceae	NS5 marine group	Rhodobacteraceae bacterium	05bfd7386410460a9760873bf040be76	876	533	377	495	565	498	283	445	274	170	0.970669	0.934252	0.649194	0.758807	0.778376	1.41313	0.973747	1.02833	1.21449	1.05081
Bacteria	Bacteroidota	Bacteroidia	Flavobacteriales	Flavobacteriaceae	NS5 marine group	Rhodobacteraceae bacterium	30db5484b215e9c50d75746214a4641a	0	31	20	0	25	0	0	0	0	0	0	0.0543373	0.03444	0	0.0344414	0	0	0	0	0
Bacteria	Bacteroidota	Bacteroidia	Flavobacteriales	Flavobacteriaceae	NS5 marine group	Rhodobacteraceae bacterium	38fa5bcd44e47ca3b04ef48ec2df1604	68	0	25	0	36	0	0	0	0	0	0.0753488	0	0.04305	0	0.0495957	0	0	0	0	0
Bacteria	Bacteroidota	Bacteroidia	Flavobacteriales	Flavobacteriaceae	NS5 marine group	Rhodobacteraceae bacterium	8f66662e89146ac9c481bd70f741ac21	1073	423	526	637	673	641	241	366	350	210	1.18896	0.741442	0.905772	0.976485	0.927163	1.8189	0.829233	0.845773	1.55135	1.29806
Bacteria	Bacteroidota	Bacteroidia	Flavobacteriales	Flavobacteriaceae	NS5 marine group		08368128c5ea8c339abb5bc8052f655d	183	106	88	111	115	60	40	54	0	0	0.202777	0.185799	0.151536	0.170157	0.158431	0.170256	0.137632	0.124786	0	0
Bacteria	Bacteroidota	Bacteroidia	Flavobacteriales	Flavobacteriaceae	NS5 marine group		1c6d4d3bae9514807f29c2b10dc3c2ce	403	205	202	261	356	51	0	65	0	38	0.446552	0.359328	0.347844	0.400098	0.490446	0.144718	0	0.150206	0	0.234887
Bacteria	Bacteroidota	Bacteroidia	Flavobacteriales	Flavobacteriaceae	NS5 marine group		1cdfd25d6c3d8e06d57103591d567a75	392	216	201	229	326	11	16	21	15	10	0.434363	0.378609	0.346122	0.351044	0.449116	0.0312136	0.0550528	0.048528	0.0664864	0.0618123
Bacteria	Bacteroidota	Bacteroidia	Flavobacteriales	Flavobacteriaceae	NS5 marine group		1f9d5b986efa571ee8b1079fa37c9f68	250	117	105	135	162	166	73	172	101	54	0.277018	0.20508	0.18081	0.206947	0.22318	0.471042	0.251178	0.397467	0.447675	0.333787
Bacteria	Bacteroidota	Bacteroidia	Flavobacteriales	Flavobacteriaceae	NS5 marine group		1fece326c062be8ed48b9eb4e8614f5d	152	70	64	96	114	0	0	0	0	0	0.168427	0.122697	0.110208	0.147163	0.157053	0	0	0	0	0
Bacteria	Bacteroidota	Bacteroidia	Flavobacteriales	Flavobacteriaceae	NS5 marine group		28ec6e283001cffcad35a56788413856	150	65	82	111	107	0	0	0	0	0	0.166211	0.113933	0.141204	0.170157	0.147409	0	0	0	0	0
Bacteria	Bacteroidota	Bacteroidia	Flavobacteriales	Flavobacteriaceae	NS5 marine group		392b15a5c46d63ffaa3061de0fce9f6d	43	0	19	0	20	0	0	0	0	0	0.047647	0	0.032718	0	0.0275531	0	0	0	0	0
Bacteria	Bacteroidota	Bacteroidia	Flavobacteriales	Flavobacteriaceae	NS5 marine group		4f0a164ca93ca0d9ed56cde3066aa47f	37	27	13	35	27	0	0	0	0	0	0.0409986	0.0473261	0.022386	0.053653	0.0371967	0	0	0	0	0
Bacteria	Bacteroidota	Bacteroidia	Flavobacteriales	Flavobacteriaceae	NS5 marine group		60009d7047a9dc564aa50601ee6c0b5f	19	18	10	11	17	9	0	19	0	10	0.0210533	0.0315507	0.01722	0.0168624	0.0234202	0.0255384	0	0.0439063	0	0.0618123
Bacteria	Bacteroidota	Bacteroidia	Flavobacteriales	Flavobacteriaceae	NS5 marine group		76402e89845b9d674ec58987275307a7	34	18	15	16	28	0	0	0	0	0	0.0376744	0.0315507	0.02583	0.0245271	0.0385744	0	0	0	0	0
Bacteria	Bacteroidota	Bacteroidia	Flavobacteriales	Flavobacteriaceae	NS5 marine group		83a36f53494f305c5b9d93ae4764744f	130	75	58	113	84	0	0	0	0	0	0.144049	0.131461	0.099876	0.173223	0.115723	0	0	0	0	0
Bacteria	Bacteroidota	Bacteroidia	Flavobacteriales	Flavobacteriaceae	NS5 marine group		8807ac88ef832260b03d112665951ac4	285	131	245	211	275	27	49	0	43	0	0.3158	0.229619	0.42189	0.323451	0.378856	0.0766153	0.168599	0	0.190594	0
Bacteria	Bacteroidota	Bacteroidia	Flavobacteriales	Flavobacteriaceae	NS5 marine group		9e48faba5ffd31e0a61f89241a8a45fa	86	48	55	51	88	0	0	0	0	0	0.095294	0.0841352	0.09471	0.0781801	0.121234	0	0	0	0	0
Bacteria	Bacteroidota	Bacteroidia	Flavobacteriales	Flavobacteriaceae	NS5 marine group		b2968955cacf58e7071475697243b4a7	0	1	1	1	2	0	0	0	0	0	0	0.00175282	0.001722	0.00153294	0.00275531	0	0	0	0	0
Bacteria	Bacteroidota	Bacteroidia	Flavobacteriales	Flavobacteriaceae	NS5 marine group		c049a9b6af17b29f25e16e476b5f2612	230	66	104	97	151	0	0	0	0	0	0.254856	0.115686	0.179088	0.148695	0.208026	0	0	0	0	0
Bacteria	Bacteroidota	Bacteroidia	Flavobacteriales	Flavobacteriaceae	NS5 marine group		cc6e130556fed6bfad5589b54be9bd6f	267	119	191	177	238	15	11	21	8	10	0.295855	0.208585	0.328902	0.271331	0.327882	0.0425641	0.0378488	0.048528	0.0354594	0.0618123
Bacteria	Bacteroidota	Bacteroidia	Flavobacteriales	Flavobacteriaceae	NS5 marine group		d1856dae08eb526a8ff80c90d417708e	13	5	18	16	11	9	11	0	11	0	0.0144049	0.00876409	0.030996	0.0245271	0.0151542	0.0255384	0.0378488	0	0.0487567	0
Bacteria	Bacteroidota	Bacteroidia	Flavobacteriales	Flavobacteriaceae	NS5 marine group		f42f7d7e2c2fe6e9a6814769b58fc0ef	214	63	117	97	151	0	0	0	0	0	0.237127	0.110428	0.201474	0.148695	0.208026	0	0	0	0	0
Bacteria	Bacteroidota	Bacteroidia	Flavobacteriales	Flavobacteriaceae	NS5 marine group		f6f3ebad59f79f0b736dd517eae54420	50	25	26	28	32	0	0	0	0	0	0.0554035	0.0438204	0.044772	0.0429224	0.044085	0	0	0	0	0
Bacteria	Bacteroidota	Bacteroidia	Flavobacteriales	Flavobacteriaceae	Polaribacter	uncultured Bacteroidetes	a46be3fa0a2189555057fe93cc45f2be	26	45	20	34	16	0	0	0	0	0	0.0288098	0.0788768	0.03444	0.0521201	0.0220425	0	0	0	0	0
Bacteria	Bacteroidota	Bacteroidia	Flavobacteriales	Flavobacteriaceae	Polaribacter	uncultured marine	7b505194523d22116c4f7df5d6e2ab15	111	34	47	56	45	0	0	0	0	0	0.122996	0.0595958	0.080934	0.0858448	0.0619946	0	0	0	0	0
Bacteria	Bacteroidota	Bacteroidia	Flavobacteriales	Flavobacteriaceae	Polaribacter	uncultured marine	baa2374658720430603b0fd29c48693b	79	51	35	68	61	0	0	0	0	0	0.0875375	0.0893937	0.06027	0.10424	0.0840371	0	0	0	0	0
Bacteria	Bacteroidota	Bacteroidia	Flavobacteriales	Flavobacteriaceae	Ulvibacter	uncultured Bacteroidetes	41e2de78910f0e21ea636e7f7bf414fa	217	167	158	176	198	0	0	0	0	0	0.240451	0.292721	0.272076	0.269798	0.272776	0	0	0	0	0
Bacteria	Bacteroidota	Bacteroidia	Flavobacteriales	Flavobacteriaceae	Ulvibacter	uncultured Bacteroidetes	8f19fa34cbd33a5b0e40768e48ec0aa9	368	258	252	308	400	0	47	41	27	42	0.40777	0.452227	0.433944	0.472146	0.551063	0	0.161718	0.0947451	0.119676	0.259612
Bacteria	Bacteroidota	Bacteroidia	Flavobacteriales	Flavobacteriaceae	Ulvibacter	uncultured Bacteroidetes	ab05d3a54fe2369a36f6a781a3e2f874	299	218	185	198	283	0	0	0	0	0	0.331313	0.382114	0.31857	0.303523	0.389877	0	0	0	0	0
Bacteria	Bacteroidota	Bacteroidia	Flavobacteriales	Flavobacteriaceae	Ulvibacter	uncultured Bacteroidetes	f77bb1e00e362fec79685dc2bac8967f	194	160	164	177	189	0	0	0	0	0	0.214966	0.280451	0.282408	0.271331	0.260377	0	0	0	0	0
Bacteria	Bacteroidota	Bacteroidia	Flavobacteriales	Flavobacteriaceae	Ulvibacter		56b62c991540cd2f6f9cf66ded620470	27	26	19	30	30	0	0	0	0	0	0.0299179	0.0455733	0.032718	0.0459883	0.0413297	0	0	0	0	0
Bacteria	Bacteroidota	Bacteroidia	Flavobacteriales	Flavobacteriaceae	uncultured		7d83eaafcd119e5aaab13ef58c5ac0f0	0	0	0	0	0	44	34	56	22	0	0	0	0	0	0	0.124855	0.116987	0.129408	0.0975134	0
Bacteria	Bacteroidota	Bacteroidia	Flavobacteriales	Flavobacteriaceae	uncultured		831935b13413742d55cdfd9b6765e5d7	135	91	63	113	109	0	0	0	0	0	0.149589	0.159506	0.108486	0.173223	0.150165	0	0	0	0	0
Bacteria	Bacteroidota	Bacteroidia	Flavobacteriales	Flavobacteriaceae	uncultured		954916c20ad710b6b0b4c9f70dff2665	0	1	1	1	0	0	0	0	0	0	0	0.00175282	0.001722	0.00153294	0	0	0	0	0	0
Bacteria	Bacteroidota	Bacteroidia	Flavobacteriales	Flavobacteriaceae	uncultured		ce8e3129edb48e0ee0ac599c15222e3a	231	128	125	173	200	0	0	0	0	0	0.255964	0.224361	0.21525	0.265199	0.275531	0	0	0	0	0
Bacteria	Bacteroidota	Bacteroidia	Flavobacteriales	Flavobacteriaceae	uncultured		d790df157086078f63a7bf5191edccb3	369	196	193	221	311	0	44	47	0	17	0.408878	0.343552	0.332346	0.33878	0.428451	0	0.151395	0.10861	0	0.105081
Bacteria	Bacteroidota	Bacteroidia	Flavobacteriales	NS7 marine group	NS7 marine group	uncultured organism	c6959fb415f88bc94e6105dc49972332	0	0	0	0	0	19	0	22	14	11	0	0	0	0	0	0.0539145	0	0.0508388	0.062054	0.0679936
Bacteria	Bacteroidota	Bacteroidia	Flavobacteriales	NS7 marine group	NS7 marine group		392a4f4c4f3fa1b1deaf26d4f5ce4345	0	0	0	0	0	4	0	5	0	5	0	0	0	0	0	0.0113504	0	0.0115543	0	0.0309062
Bacteria	Bacteroidota	Bacteroidia	Flavobacteriales	NS9 marine group	NS9 marine group	hydrothermal vent	369d8d44a61bd40ab0c9d65526358e66	0	0	0	0	0	39	41	56	35	51	0	0	0	0	0	0.110667	0.141073	0.129408	0.155135	0.315243
Bacteria	Bacteroidota	Bacteroidia	Flavobacteriales	NS9 marine group	NS9 marine group	uncultured bacterium	05548b8744df2fd3a02ccc0ef0673a15	0	0	0	0	0	0	29	50	26	19	0	0	0	0	0	0	0.0997832	0.115543	0.115243	0.117443
Bacteria	Bacteroidota	Bacteroidia	Flavobacteriales	NS9 marine group	NS9 marine group	uncultured Bacteroidetes/Chlorobi	538af135b97002273bd60fe0a14baa54	124	73	81	62	97	0	0	0	0	0	0.137401	0.127956	0.139482	0.0950425	0.133633	0	0	0	0	0
Bacteria	Bacteroidota	Bacteroidia	Flavobacteriales	NS9 marine group	NS9 marine group	uncultured Bacteroidetes/Chlorobi	588cccd7034d95ad42cd790def5560c0	112	104	60	106	65	0	0	0	0	0	0.124104	0.182293	0.10332	0.162492	0.0895477	0	0	0	0	0
Bacteria	Bacteroidota	Bacteroidia	Flavobacteriales	NS9 marine group	NS9 marine group	uncultured Bacteroidetes/Chlorobi	83b06dfeabf4acab8f7973b51518b346	0	0	0	0	0	10	0	21	12	0	0	0	0	0	0	0.028376	0	0.048528	0.0531891	0
Bacteria	Bacteroidota	Bacteroidia	Flavobacteriales	NS9 marine group	NS9 marine group	uncultured Bacteroidetes/Chlorobi	87a7f5c50bdcfee1c25656deca9c3952	0	0	0	0	0	40	0	36	17	17	0	0	0	0	0	0.113504	0	0.0831908	0.0753513	0.105081
Bacteria	Bacteroidota	Bacteroidia	Flavobacteriales	NS9 marine group	NS9 marine group	uncultured Bacteroidetes/Chlorobi	beb6b0c5120a089945ccf5302f6dbada	19	0	0	20	32	0	41	44	0	32	0.0210533	0	0	0.0306589	0.044085	0	0.141073	0.101678	0	0.197799
Bacteria	Bacteroidota	Bacteroidia	Flavobacteriales	NS9 marine group	NS9 marine group	uncultured Cytophaga	9cf4bb27cffd709aad9e9f64db5375d2	93	27	0	44	44	0	0	0	0	0	0.103051	0.0473261	0	0.0674495	0.0606169	0	0	0	0	0
Bacteria	Bacteroidota	Bacteroidia	Flavobacteriales	NS9 marine group	NS9 marine group	uncultured Cytophaga	e0ca91100a6b01dd8473460a6f730f0f	73	58	45	53	38	0	0	0	0	0	0.0808891	0.101663	0.07749	0.081246	0.052351	0	0	0	0	0
Bacteria	Bacteroidota	Bacteroidia	Flavobacteriales	NS9 marine group	NS9 marine group	uncultured marine	8d432641f0bec7a4543d7070a9bec455	115	57	39	71	49	0	0	0	0	0	0.127428	0.0999106	0.067158	0.108839	0.0675052	0	0	0	0	0
Bacteria	Bacteroidota	Bacteroidia	Flavobacteriales	NS9 marine group	NS9 marine group		889a49a3b1e82ec12e8f63586d92e58c	18	15	10	0	0	0	0	0	0	0	0.0199453	0.0262923	0.01722	0	0	0	0	0	0	0
Bacteria	Bacteroidota	Bacteroidia	Flavobacteriales	NS9 marine group	NS9 marine group		dd90f6d589c9862270e85401b3767407	0	0	0	0	0	0	0	51	23	25	0	0	0	0	0	0	0	0.117854	0.101946	0.154531
Bacteria	Bacteroidota	Bacteroidia	Sphingobacteriales	NS11-12 marine group	NS11-12 marine group	uncultured marine	46394714e14d87587cd2769447f881ea	71	40	40	55	0	0	0	0	0	0	0.078673	0.0701127	0.06888	0.0843119	0	0	0	0	0	0
Bacteria	Bacteroidota	Bacteroidia	Sphingobacteriales	NS11-12 marine group	NS11-12 marine group	uncultured marine	500ba4054581ac559df9d756b8f42983	62	0	30	0	51	0	0	0	0	0	0.0687003	0	0.05166	0	0.0702605	0	0	0	0	0
Bacteria	Bacteroidota	Bacteroidia	Sphingobacteriales	NS11-12 marine group	NS11-12 marine group		187b8aeb8132085d3a93acc6fa77f099	21	11	0	11	0	0	0	0	0	0	0.0232695	0.019281	0	0.0168624	0	0	0	0	0	0
Bacteria	Bacteroidota	Bacteroidia	Sphingobacteriales	NS11-12 marine group	NS11-12 marine group		97a97365ca6120c8779f0eebef522f17	162	56	54	58	64	22	10	13	0	0	0.179507	0.0981578	0.092988	0.0889107	0.0881701	0.0624273	0.034408	0.0300411	0	0
Bacteria	Bacteroidota	Bacteroidia	Sphingobacteriales	NS11-12 marine group	NS11-12 marine group		eb8d711dec04184480e1d896d2a187d1	119	59	39	35	39	0	0	0	0	0	0.13186	0.103416	0.067158	0.053653	0.0537286	0	0	0	0	0
Bacteria	Bdellovibrionota	Bdellovibrionia	Bdellovibrionales	Bdellovibrionaceae	OM27 clade	uncultured delta	f7f52d530b45fb2a3c12cbaf712253be	0	0	0	0	0	5	8	10	0	0	0	0	0	0	0	0.014188	0.0275264	0.0231086	0	0
Bacteria	Bdellovibrionota	Bdellovibrionia	Bdellovibrionales	Bdellovibrionaceae	OM27 clade		759f8382f73dfcb837e8204444fc4701	0	8	21	18	0	0	0	0	0	0	0	0.0140225	0.036162	0.027593	0	0	0	0	0	0
Bacteria	Campilobacterota	Campylobacteria	Campylobacterales	Arcobacteraceae	Arcobacter	Arcobacter nitrofigilis	2b5e5d509cb7a7af6fdef59fb54ebe7d	0	0	0	0	0	19	23	18	0	0	0	0	0	0	0	0.0539145	0.0791384	0.0415954	0	0
Bacteria	Campilobacterota	Campylobacteria	Campylobacterales	Arcobacteraceae	Arcobacter	Arcobacter nitrofigilis	6cd4693ea3c3bff4923761124db66b55	21	0	17	0	18	0	0	0	0	0	0.0232695	0	0.029274	0	0.0247978	0	0	0	0	0
Bacteria	Cyanobacteria	Cyanobacteriia	Synechococcales	Cyanobiaceae			49596b18a558eca52738678e23908c96	14	0	23	15	0	0	0	0	0	0	0.015513	0	0.039606	0.0229941	0	0	0	0	0	0
Bacteria	Cyanobacteria	Cyanobacteriia	Synechococcales	Cyanobiaceae	Synechococcus CC9902		57edcc3c9000e7108d5bf71fe9e1c8d6	1222	537	697	688	1091	253	267	359	200	148	1.35406	0.941263	1.20023	1.05466	1.50302	0.717914	0.918694	0.829597	0.886486	0.914823
Bacteria	Cyanobacteria	Cyanobacteriia	Synechococcales	Cyanobiaceae	Synechococcus CC9902		67004d11c7f194ad7f9bbd7f8cee22c4	2294	943	1187	1317	1913	522	688	778	336	231	2.54191	1.65291	2.04401	2.01889	2.63546	1.48123	2.36727	1.79785	1.4893	1.42787
Bacteria	Cyanobacteria	Cyanobacteriia	Synechococcales	Cyanobiaceae	Synechococcus CC9902		c5764e293811ff4551c9660252e9ba3e	3226	1351	1717	1801	2660	749	813	1088	590	355	3.57463	2.36806	2.95667	2.76083	3.66457	2.12537	2.79737	2.51421	2.61513	2.19434
Bacteria	Cyanobacteria	Cyanobacteriia	Synechococcales	Cyanobiaceae	Synechococcus CC9902		edea68bc55c3a4a1d115286645f59521	779	346	460	463	688	72	69	89	47	32	0.863187	0.606475	0.79212	0.709753	0.947828	0.204307	0.237415	0.205666	0.208324	0.197799
Bacteria	Dadabacteria	Dadabacteriia	Dadabacteriales	Dadabacteriales	Dadabacteriales	uncultured marine	6a4f71dca9de2392c0a44bc8d1d68263	0	0	0	0	0	17	9	13	9	0	0	0	0	0	0	0.0482393	0.0309672	0.0300411	0.0398918	0
Bacteria	Desulfobacterota	Desulfuromonadia	PB19	PB19	PB19	uncultured delta	cf1ff7c53232b3adb89543efcfd4d2a5	6	10	8	10	0	0	0	0	0	0	0.00664842	0.0175282	0.013776	0.0153294	0	0	0	0	0	0
Bacteria	Fibrobacterota	Fibrobacteria	Fibrobacterales	Fibrobacteraceae	uncultured	uncultured bacterium	c479a8110de570d121ea2309baf92ad3	13	0	0	12	9	0	0	0	0	0	0.0144049	0	0	0.0183953	0.0123989	0	0	0	0	0
Bacteria	Fusobacteriota	Fusobacteriia	Fusobacteriales	Fusobacteriaceae	Propionigenium	uncultured bacterium	6ff5dee7446d67f55660f09443e3925b	0	0	0	0	0	15	26	29	12	0	0	0	0	0	0	0.0425641	0.0894608	0.0670148	0.0531891	0
Bacteria	Fusobacteriota	Fusobacteriia	Fusobacteriales	Fusobacteriaceae	Psychrilyobacter	uncultured bacterium	60a4e373ffd14b60e9386bee54e29311	6	5	9	10	10	0	0	0	0	0	0.00664842	0.00876409	0.015498	0.0153294	0.0137766	0	0	0	0	0
Bacteria	Marinimicrobia (SAR406 clade)	Marinimicrobia (SAR406 clade)	Marinimicrobia (SAR406 clade)	Marinimicrobia (SAR406 clade)	Marinimicrobia (SAR406 clade)	metagenome	d11c436d22f4895ec73024285a4e14b9	0	0	0	0	0	17	15	0	12	0	0	0	0	0	0	0.0482393	0.051612	0	0.0531891	0
Bacteria	Marinimicrobia (SAR406 clade)	Marinimicrobia (SAR406 clade)	Marinimicrobia (SAR406 clade)	Marinimicrobia (SAR406 clade)	Marinimicrobia (SAR406 clade)	uncultured marine	04fdc49b6740239f02d682d758b86d83	0	0	0	0	0	0	61	47	39	0	0	0	0	0	0	0	0.209889	0.10861	0.172865	0
Bacteria	Marinimicrobia (SAR406 clade)	Marinimicrobia (SAR406 clade)	Marinimicrobia (SAR406 clade)	Marinimicrobia (SAR406 clade)	Marinimicrobia (SAR406 clade)	uncultured marine	33d2657a8e5921578eb394382774a9ce	0	0	0	0	0	53	0	66	0	21	0	0	0	0	0	0.150393	0	0.152517	0	0.129806
Bacteria	Marinimicrobia (SAR406 clade)	Marinimicrobia (SAR406 clade)	Marinimicrobia (SAR406 clade)	Marinimicrobia (SAR406 clade)	Marinimicrobia (SAR406 clade)	unidentified marine	5da225fd3eed1e2590e4a883f7c4bad4	20	0	19	0	5	60	50	98	79	47	0.0221614	0	0.032718	0	0.00688829	0.170256	0.17204	0.226464	0.350162	0.290518
Bacteria	Marinimicrobia (SAR406 clade)	Marinimicrobia (SAR406 clade)	Marinimicrobia (SAR406 clade)	Marinimicrobia (SAR406 clade)	Marinimicrobia (SAR406 clade)	unidentified marine	d0b3c1b6fbfc9dff16850688b2554f17	0	0	0	0	0	9	5	13	8	0	0	0	0	0	0	0.0255384	0.017204	0.0300411	0.0354594	0
Bacteria	Marinimicrobia (SAR406 clade)	Marinimicrobia (SAR406 clade)	Marinimicrobia (SAR406 clade)	Marinimicrobia (SAR406 clade)	Marinimicrobia (SAR406 clade)		1ad7e8bd97759f76eb77d0f5ca9994f1	9	2	8	6	4	19	4	18	12	6	0.00997263	0.00350564	0.013776	0.00919766	0.00551063	0.0539145	0.0137632	0.0415954	0.0531891	0.0370874
Bacteria	Marinimicrobia (SAR406 clade)	Marinimicrobia (SAR406 clade)	Marinimicrobia (SAR406 clade)	Marinimicrobia (SAR406 clade)	Marinimicrobia (SAR406 clade)		27597ba852a455f065fbd6f66567327a	77	22	32	42	55	0	0	0	0	0	0.0853214	0.038562	0.055104	0.0643836	0.0757711	0	0	0	0	0
Bacteria	Marinimicrobia (SAR406 clade)	Marinimicrobia (SAR406 clade)	Marinimicrobia (SAR406 clade)	Marinimicrobia (SAR406 clade)	Marinimicrobia (SAR406 clade)		8060f24dea5630b1f0765c461040efe1	103	31	31	47	49	0	0	0	0	0	0.114131	0.0543373	0.053382	0.0720483	0.0675052	0	0	0	0	0
Bacteria	Marinimicrobia (SAR406 clade)	Marinimicrobia (SAR406 clade)	Marinimicrobia (SAR406 clade)	Marinimicrobia (SAR406 clade)	Marinimicrobia (SAR406 clade)		90537ea687f54940e5534565cba02600	0	0	0	0	0	13	11	0	10	3	0	0	0	0	0	0.0368889	0.0378488	0	0.0443243	0.0185437
Bacteria	Marinimicrobia (SAR406 clade)	Marinimicrobia (SAR406 clade)	Marinimicrobia (SAR406 clade)	Marinimicrobia (SAR406 clade)	Marinimicrobia (SAR406 clade)		b793ad856d3dc5280e0bfe494a7a19ae	549	230	247	361	396	808	594	1026	556	271	0.60833	0.403148	0.425334	0.553392	0.545552	2.29278	2.04384	2.37094	2.46443	1.67511
Bacteria	Marinimicrobia (SAR406 clade)	Marinimicrobia (SAR406 clade)	Marinimicrobia (SAR406 clade)	Marinimicrobia (SAR406 clade)	Marinimicrobia (SAR406 clade)		c493655d0633f5021d4b2a57978404a7	0	0	0	0	0	56	43	64	27	0	0	0	0	0	0	0.158906	0.147954	0.147895	0.119676	0
Bacteria	Marinimicrobia (SAR406 clade)	Marinimicrobia (SAR406 clade)	Marinimicrobia (SAR406 clade)	Marinimicrobia (SAR406 clade)	Marinimicrobia (SAR406 clade)		cce636ef2afbfdfb8394cf5356bfbea9	0	0	0	0	0	31	0	0	28	13	0	0	0	0	0	0.0879657	0	0	0.124108	0.080356
Bacteria	Marinimicrobia (SAR406 clade)	Marinimicrobia (SAR406 clade)	Marinimicrobia (SAR406 clade)	Marinimicrobia (SAR406 clade)	Marinimicrobia (SAR406 clade)		de8ee34f62c147b77d23aaafe695f6c7	672	174	249	263	310	638	525	758	337	171	0.744623	0.30499	0.428778	0.403164	0.427074	1.81039	1.80642	1.75163	1.49373	1.05699
Bacteria	Marinimicrobia (SAR406 clade)	Marinimicrobia (SAR406 clade)	Marinimicrobia (SAR406 clade)	Marinimicrobia (SAR406 clade)	Marinimicrobia (SAR406 clade)		e94db22b1a06dc27b7fa7bc4dbe10b02	0	0	0	0	0	30	41	49	30	0	0	0	0	0	0	0.0851281	0.141073	0.113232	0.132973	0
Bacteria	Nitrospinota	Nitrospinia	Nitrospinales	Nitrospinaceae	LS-NOB	uncultured marine	06d82fa62bc9f677544cfb304a88113d	0	0	0	0	0	60	48	88	0	33	0	0	0	0	0	0.170256	0.165158	0.203355	0	0.203981
Bacteria	Patescibacteria	Gracilibacteria	JGI 0000069-P22	JGI 0000069-P22	JGI 0000069-P22		6f4eeba0eed5fbc2abbbb4fd75644460	22	9	0	5	0	0	0	0	0	0	0.0243775	0.0157754	0	0.00766471	0	0	0	0	0	0
Bacteria	Planctomycetota	OM190	OM190	OM190	OM190	uncultured bacterium	c314e9cfd4597b9cd29938af44770132	0	0	0	0	0	0	17	44	0	18	0	0	0	0	0	0	0.0584936	0.101678	0	0.111262
Bacteria	Planctomycetota	OM190	OM190	OM190	OM190	uncultured marine	d4dc68f96683ce7b6d14bff5591b9bfb	8	0	9	13	18	0	0	0	0	0	0.00886456	0	0.015498	0.0199283	0.0247978	0	0	0	0	0
Bacteria	Planctomycetota	OM190	OM190	OM190	OM190		f2d3dce7078a33974f10d4a8bbc55726	0	0	0	0	0	9	0	17	7	0	0	0	0	0	0	0.0255384	0	0.0392846	0.031027	0
Bacteria	Planctomycetota	Phycisphaerae	Phycisphaerales	Phycisphaeraceae	CL500-3	uncultured marine	1a460953ce89ea40c46d4aa83d9342ea	27	6	24	9	29	22	0	30	10	11	0.0299179	0.0105169	0.041328	0.0137965	0.0399521	0.0624273	0	0.0693257	0.0443243	0.0679936
Bacteria	Planctomycetota	Planctomycetes	Pirellulales	Pirellulaceae	Blastopirellula	uncultured marine	739f95e8a92d5b47b60be7bb7df73502	544	124	225	274	328	163	199	322	100	76	0.60279	0.217349	0.38745	0.420026	0.451872	0.462529	0.684719	0.744096	0.443243	0.469774
Bacteria	Planctomycetota	Planctomycetes	Pirellulales	Pirellulaceae	Blastopirellula	uncultured marine	db041f56c6954eb7738c7e273bea4c68	394	149	185	229	265	179	171	296	108	63	0.43658	0.26117	0.31857	0.351044	0.365079	0.507931	0.588377	0.684013	0.478702	0.389418
Bacteria	Planctomycetota	Planctomycetes	Pirellulales	Pirellulaceae	Rubripirellula	uncultured marine	11876c3908237af6227e647ae5c01f6d	34	0	25	0	29	0	0	0	0	0	0.0376744	0	0.04305	0	0.0399521	0	0	0	0	0
Bacteria	Planctomycetota	Planctomycetes	Pirellulales	Pirellulaceae	Rubripirellula	uncultured marine	3c534ffd561d6a1031a397119f6482ce	0	0	0	0	0	41	36	76	24	23	0	0	0	0	0	0.116342	0.123869	0.175625	0.106378	0.142168
Bacteria	Planctomycetota	Planctomycetes	Pirellulales	Pirellulaceae	Rubripirellula	uncultured marine	5f5c105751750b236dafc36271c04a86	90	0	0	49	71	0	0	0	0	0	0.0997263	0	0	0.0751142	0.0978137	0	0	0	0	0
Bacteria	Planctomycetota	Planctomycetes	Pirellulales	Pirellulaceae	Rubripirellula	uncultured marine	8d11dc3ef51d820d4c3ccd1b2b9c9fb1	46	29	18	0	27	0	0	0	0	0	0.0509712	0.0508317	0.030996	0	0.0371967	0	0	0	0	0
Bacteria	Planctomycetota	Planctomycetes	Pirellulales	Pirellulaceae	Rubripirellula	uncultured marine	99b9f0ad55abee93c7b83479b0df5421	0	0	0	0	0	13	1	22	12	7	0	0	0	0	0	0.0368889	0.0034408	0.0508388	0.0531891	0.0432686
Bacteria	Planctomycetota	Planctomycetes	Pirellulales	Pirellulaceae	Rubripirellula	uncultured marine	a29e318707c9c4f8241c4d5b35b12736	87	0	54	49	61	0	0	0	0	0	0.0964021	0	0.092988	0.0751142	0.0840371	0	0	0	0	0
Bacteria	Planctomycetota	Planctomycetes	Pirellulales	Pirellulaceae	Rubripirellula		2b22b23a26d810a19e5603e27279a9c9	56	0	30	33	31	131	106	183	67	55	0.0620519	0	0.05166	0.0505871	0.0427074	0.371726	0.364725	0.422887	0.296973	0.339968
Bacteria	Planctomycetota	Planctomycetes	Pirellulales	Pirellulaceae	Rubripirellula		9bd5b8aa0061ab3f672ac801c53eeb36	75	46	26	41	36	104	104	208	44	37	0.0831053	0.0806296	0.044772	0.0628507	0.0495957	0.295111	0.357843	0.480658	0.195027	0.228706
Bacteria	Planctomycetota	Planctomycetes	Pirellulales	Pirellulaceae	uncultured	marine metagenome	c372071e164a1cad60b96663a3c42d5a	0	0	0	0	0	35	0	12	0	3	0	0	0	0	0	0.0993161	0	0.0277303	0	0.0185437
Bacteria	Proteobacteria	Alphaproteobacteria					4bf8669ad63d3c0ba3bfe6f61fb53ee5	0	0	0	0	0	6	17	12	7	0	0	0	0	0	0	0.0170256	0.0584936	0.0277303	0.031027	0
Bacteria	Proteobacteria	Alphaproteobacteria					7d6426c76dbaa01215365dcf96f0a58d	8	16	0	0	26	0	0	0	0	0	0.00886456	0.0280451	0	0	0.0358191	0	0	0	0	0
Bacteria	Proteobacteria	Alphaproteobacteria	Kordiimonadales	uncultured	uncultured	uncultured bacterium	0cc1f090b2ae5716af89c5066d8181fd	0	17	0	36	22	0	0	0	0	0	0	0.0297979	0	0.0551859	0.0303085	0	0	0	0	0
Bacteria	Proteobacteria	Alphaproteobacteria	Kordiimonadales	uncultured	uncultured	uncultured bacterium	48315993b3d2ddc044599b7eb6b047b8	0	0	0	0	0	0	13	27	0	11	0	0	0	0	0	0	0.0447304	0.0623931	0	0.0679936
Bacteria	Proteobacteria	Alphaproteobacteria	Parvibaculales	OCS116 clade	OCS116 clade		516c3b9d5f449de5a751b97cae7cb920	195	146	204	174	230	344	256	504	241	169	0.216074	0.255911	0.351288	0.266732	0.316861	0.976136	0.880845	1.16467	1.06822	1.04463
Bacteria	Proteobacteria	Alphaproteobacteria	Parvibaculales	OCS116 clade	OCS116 clade		a1dbbdb7cc2d2338c764766d51b4722a	74	45	55	61	82	102	95	133	76	56	0.0819972	0.0788768	0.09471	0.0935095	0.112968	0.289436	0.326876	0.307344	0.336865	0.346149
Bacteria	Proteobacteria	Alphaproteobacteria	Parvibaculales	PS1 clade	PS1 clade	uncultured PS1	87eb71fbb9bbcc983e9e526f1f2eaf73	0	0	11	14	17	0	0	0	0	0	0	0	0.018942	0.0214612	0.0234202	0	0	0	0	0
Bacteria	Proteobacteria	Alphaproteobacteria	Puniceispirillales	SAR116 clade			8bfa034af32423b9f4db31b8965acdbc	79	89	66	61	98	76	51	63	102	58	0.0875375	0.156001	0.113652	0.0935095	0.13501	0.215658	0.175481	0.145584	0.452108	0.358512
Bacteria	Proteobacteria	Alphaproteobacteria	Puniceispirillales	SAR116 clade	Candidatus Puniceispirillum		5373760775123e819624131ad79e381e	38	41	35	37	33	53	49	59	56	28	0.0421067	0.0718655	0.06027	0.0567189	0.0454627	0.150393	0.168599	0.136341	0.248216	0.173075
Bacteria	Proteobacteria	Alphaproteobacteria	Puniceispirillales	SAR116 clade	SAR116 clade		9dc4e5170e4c4c8d8390bea9daa3bb7a	104	83	100	127	96	148	100	161	116	94	0.115239	0.145484	0.1722	0.194684	0.132255	0.419965	0.34408	0.372048	0.514162	0.581036
Bacteria	Proteobacteria	Alphaproteobacteria	Puniceispirillales	SAR116 clade	SAR116 clade		d7a18dba49c2c02eb9c7b433ffa94012	77	88	71	83	66	116	68	118	0	0	0.0853214	0.154248	0.122262	0.127234	0.0909254	0.329162	0.233974	0.272681	0	0
Bacteria	Proteobacteria	Alphaproteobacteria	Rhodobacterales	Rhodobacteraceae			15ff95034540cfa484a84fb774fb5329	21	26	24	24	0	55	44	71	0	0	0.0232695	0.0455733	0.041328	0.0367906	0	0.156068	0.151395	0.164071	0	0
Bacteria	Proteobacteria	Alphaproteobacteria	Rhodobacterales	Rhodobacteraceae			6b633cf492b65ef70cce73a012354d1f	3260	4203	3546	4089	3292	1846	1181	1859	939	781	3.61231	7.36709	6.10621	6.2682	4.53525	5.23822	4.06359	4.29588	4.16205	4.82754
Bacteria	Proteobacteria	Alphaproteobacteria	Rhodobacterales	Rhodobacteraceae			6f4838960ca3b280a986b61b2cd06878	2017	2686	2302	2624	2129	1266	871	1169	603	506	2.23498	4.70807	3.96404	4.02244	2.93303	3.59241	2.99694	2.70139	2.67275	3.1277
Bacteria	Proteobacteria	Alphaproteobacteria	Rhodobacterales	Rhodobacteraceae			78717a4a4c84fa227ec1c53a8ab05331	25	37	35	35	0	186	149	285	186	131	0.0277018	0.0648543	0.06027	0.053653	0	0.527794	0.512679	0.658594	0.824432	0.809742
Bacteria	Proteobacteria	Alphaproteobacteria	Rhodobacterales	Rhodobacteraceae			89fcc0bc0c927e2f96bae99eff3e8ca6	638	843	694	806	657	141	92	127	75	66	0.706949	1.47763	1.19507	1.23555	0.905121	0.400102	0.316554	0.293479	0.332432	0.407961
Bacteria	Proteobacteria	Alphaproteobacteria	Rhodobacterales	Rhodobacteraceae			95ac924fbbb24307a1d32d90cc38d096	86	74	51	54	44	0	0	0	0	0	0.095294	0.129709	0.087822	0.0827789	0.0606169	0	0	0	0	0
Bacteria	Proteobacteria	Alphaproteobacteria	Rhodobacterales	Rhodobacteraceae			b5b5d3956bdc038b77e729596ec8f2d5	46	45	42	61	49	58	32	0	35	0	0.0509712	0.0788768	0.072324	0.0935095	0.0675052	0.164581	0.110106	0	0.155135	0
Bacteria	Proteobacteria	Alphaproteobacteria	Rhodobacterales	Rhodobacteraceae			bc843ce05f5bc26421dcded2ad635188	159	125	149	155	151	139	101	191	87	69	0.176183	0.219102	0.256578	0.237606	0.208026	0.394427	0.347521	0.441374	0.385621	0.426505
Bacteria	Proteobacteria	Alphaproteobacteria	Rhodobacterales	Rhodobacteraceae			c02f746bb1ea93d25acb5166b18e26c4	0	0	0	0	0	8	5	2	5	0	0	0	0	0	0	0.0227008	0.017204	0.00462171	0.0221621	0
Bacteria	Proteobacteria	Alphaproteobacteria	Rhodobacterales	Rhodobacteraceae			e154f9fdd28411fcfc5635a00fa4dcee	29	29	26	31	45	0	0	0	0	0	0.032134	0.0508317	0.044772	0.0475212	0.0619946	0	0	0	0	0
Bacteria	Proteobacteria	Alphaproteobacteria	Rhodobacterales	Rhodobacteraceae			f6ccb6e25bbd12312259dad2ce896d63	0	0	0	0	0	4	9	3	0	0	0	0	0	0	0	0.0113504	0.0309672	0.00693257	0	0
Bacteria	Proteobacteria	Alphaproteobacteria	Rhodobacterales	Rhodobacteraceae			fef7b913a4e98c3591f499d5c551adb6	76	0	63	51	86	0	0	0	0	0	0.0842133	0	0.108486	0.0781801	0.118479	0	0	0	0	0
Bacteria	Proteobacteria	Alphaproteobacteria	Rhodobacterales	Rhodobacteraceae	Albirhodobacter		102a740ea783518191b6281eff60c72e	62	51	46	0	49	51	0	63	31	0	0.0687003	0.0893937	0.079212	0	0.0675052	0.144718	0	0.145584	0.137405	0
Bacteria	Proteobacteria	Alphaproteobacteria	Rhodobacterales	Rhodobacteraceae	Albirhodobacter		b6f0c1483082c09bfc4f9027a60d2af6	35	0	27	52	0	0	0	0	0	0	0.0387825	0	0.046494	0.079713	0	0	0	0	0	0
Bacteria	Proteobacteria	Alphaproteobacteria	Rhodobacterales	Rhodobacteraceae	Ascidiaceihabitans	uncultured organism	98ea6032d9b193e2bf2fe2d6b73da9ad	46	30	60	0	37	0	0	0	0	0	0.0509712	0.0525845	0.10332	0	0.0509733	0	0	0	0	0
Bacteria	Proteobacteria	Alphaproteobacteria	Rhodobacterales	Rhodobacteraceae	Ascidiaceihabitans	uncultured organism	bf653b88298b3c5ce3ce484011f2c1e8	51	52	0	68	70	50	0	59	0	30	0.0565116	0.0911465	0	0.10424	0.096436	0.14188	0	0.136341	0	0.185437
Bacteria	Proteobacteria	Alphaproteobacteria	Rhodobacterales	Rhodobacteraceae	Ascidiaceihabitans		e205bf157387c4bdf0f7edb7198ce299	0	0	0	0	0	42	38	47	0	0	0	0	0	0	0	0.119179	0.13075	0.10861	0	0
Bacteria	Proteobacteria	Alphaproteobacteria	Rhodobacterales	Rhodobacteraceae	Litoreibacter	Litoreibacter ponti	b4b6b23ece984240deb27c305b7c6497	0	0	0	0	0	56	54	82	37	27	0	0	0	0	0	0.158906	0.185803	0.18949	0.164	0.166893
Bacteria	Proteobacteria	Alphaproteobacteria	Rhodobacterales	Rhodobacteraceae	Litoreibacter	Litoreibacter ponti	c3fd4cfb7b6203e131bc6ab5e627b11b	17	16	0	0	13	0	0	0	0	0	0.0188372	0.0280451	0	0	0.0179095	0	0	0	0	0
Bacteria	Proteobacteria	Alphaproteobacteria	Rhodobacterales	Rhodobacteraceae	Octadecabacter		862367c3b8cf049dd4b946ae6c562dc6	35	23	24	33	36	0	0	0	0	0	0.0387825	0.0403148	0.041328	0.0505871	0.0495957	0	0	0	0	0
Bacteria	Proteobacteria	Alphaproteobacteria	Rhodobacterales	Rhodobacteraceae	Pacificibacter		9fc616333d6de60caaf6d2eb804bc8db	0	0	20	15	11	0	0	0	0	0	0	0	0.03444	0.0229941	0.0151542	0	0	0	0	0
Bacteria	Proteobacteria	Alphaproteobacteria	Rhodobacterales	Rhodobacteraceae	Planktomarina		4e6142eb55dbd9c5e2f96dd66f62df04	454	360	332	382	433	225	213	299	140	97	0.503064	0.631014	0.571704	0.585584	0.596526	0.638461	0.732891	0.690946	0.62054	0.59958
Bacteria	Proteobacteria	Alphaproteobacteria	Rhodobacterales	Rhodobacteraceae	Planktomarina		544d9787e3c10d54bd4d1cfdebdf62e1	262	175	185	185	234	52	62	79	38	20	0.290314	0.306743	0.31857	0.283594	0.322372	0.147555	0.21333	0.182558	0.168432	0.123625
Bacteria	Proteobacteria	Alphaproteobacteria	Rhodobacterales	Rhodobacteraceae	Planktomarina		5b80e0b3956779e12b2f120e4b9dd743	58	43	53	50	67	0	0	0	0	0	0.0642681	0.0753712	0.091266	0.0766471	0.092303	0	0	0	0	0
Bacteria	Proteobacteria	Alphaproteobacteria	Rhodobacterales	Rhodobacteraceae	Planktomarina		63f5adfb9d1f5fac38473d079c79c622	85	89	63	67	42	0	0	0	0	0	0.094186	0.156001	0.108486	0.102707	0.0578616	0	0	0	0	0
Bacteria	Proteobacteria	Alphaproteobacteria	Rhodobacterales	Rhodobacteraceae	Planktomarina		840617a1bb97e38d81cdcc8cc361c4e3	279	230	165	198	190	151	174	286	184	146	0.309152	0.403148	0.28413	0.303523	0.261755	0.428478	0.598699	0.660905	0.815567	0.90246
Bacteria	Proteobacteria	Alphaproteobacteria	Rhodobacterales	Rhodobacteraceae	Planktomarina		90c40f434d15420c8393bb25a8713255	0	0	46	61	78	52	91	102	0	0	0	0	0.079212	0.0935095	0.107457	0.147555	0.313113	0.235707	0	0
Bacteria	Proteobacteria	Alphaproteobacteria	Rhodobacterales	Rhodobacteraceae	Planktomarina		e12c1c7a91c709828be1c433b115e6e3	0	0	0	0	0	64	52	114	0	0	0	0	0	0	0	0.181607	0.178922	0.263438	0	0
Bacteria	Proteobacteria	Alphaproteobacteria	Rhodobacterales	Rhodobacteraceae	Planktomarina		f45440821440668dec4d4e60baad6a7e	811	572	549	529	663	361	313	501	259	145	0.898645	1.00261	0.945378	0.810927	0.913387	1.02438	1.07697	1.15774	1.148	0.896279
Bacteria	Proteobacteria	Alphaproteobacteria	Rhodobacterales	Rhodobacteraceae	Planktotalea	Rhodobacteraceae bacterium	369b7c8aac260d0ebe827ee88fe3d040	70	39	0	36	74	30	38	53	0	0	0.0775649	0.0683599	0	0.0551859	0.101947	0.0851281	0.13075	0.122475	0	0
Bacteria	Proteobacteria	Alphaproteobacteria	Rhodobacterales	Rhodobacteraceae	Planktotalea	Rhodobacteraceae bacterium	a3f1b48e1bde590db71d81ab0b286fee	78	55	57	58	59	0	0	0	0	0	0.0864295	0.096405	0.098154	0.0889107	0.0812818	0	0	0	0	0
Bacteria	Proteobacteria	Alphaproteobacteria	Rhodobacterales	Rhodobacteraceae	Planktotalea		89e1cf368713f0a92676593e8cfa5c73	3	1	2	5	1	0	0	0	0	0	0.00332421	0.00175282	0.003444	0.00766471	0.00137766	0	0	0	0	0
Bacteria	Proteobacteria	Alphaproteobacteria	Rhodobacterales	Rhodobacteraceae	Sulfitobacter		c60b378ee28f9e7da3f88f69c449bf60	25	29	0	30	0	20	20	20	0	0	0.0277018	0.0508317	0	0.0459883	0	0.0567521	0.068816	0.0462171	0	0
Bacteria	Proteobacteria	Alphaproteobacteria	Rhodobacterales	Rhodobacteraceae	Tateyamaria	uncultured marine	2f955fcd0d435e0ed72708beb0f1fdd2	9	10	9	5	0	21	20	28	17	14	0.00997263	0.0175282	0.015498	0.00766471	0	0.0595897	0.068816	0.064704	0.0753513	0.0865373
Bacteria	Proteobacteria	Alphaproteobacteria	Rhodobacterales	Rhodobacteraceae	uncultured	Halovulum sp.	9d4b669c210502362c239d2383a06cb3	9	0	8	6	0	0	0	0	0	0	0.00997263	0	0.013776	0.00919766	0	0	0	0	0	0
Bacteria	Proteobacteria	Alphaproteobacteria	Rhodobacterales	Rhodobacteraceae	uncultured	Photobacterium profundum	4b4617cde9cafeba8d065620512de061	120	56	57	64	56	0	0	0	0	0	0.132968	0.0981578	0.098154	0.0981083	0.0771488	0	0	0	0	0
Bacteria	Proteobacteria	Alphaproteobacteria	Rhodospirillales	AEGEAN-169 marine group	AEGEAN-169 marine group	marine metagenome	bc990a53adea7d4f0a519fd3ac114c0b	40	0	14	21	0	0	0	0	0	0	0.0443228	0	0.024108	0.0321918	0	0	0	0	0	0
Bacteria	Proteobacteria	Alphaproteobacteria	Rhodospirillales	AEGEAN-169 marine group	AEGEAN-169 marine group	metagenome	3a278108c4bbce1557c600c0a3cb4185	39	21	30	24	23	0	0	0	0	0	0.0432147	0.0368092	0.05166	0.0367906	0.0316861	0	0	0	0	0
Bacteria	Proteobacteria	Alphaproteobacteria	Rhodospirillales	AEGEAN-169 marine group	AEGEAN-169 marine group	metagenome	b542ecf7887e826c71ef539e82da7a2c	0	0	0	0	0	8	0	3	5	0	0	0	0	0	0	0.0227008	0	0.00693257	0.0221621	0
Bacteria	Proteobacteria	Alphaproteobacteria	Rhodospirillales	AEGEAN-169 marine group	AEGEAN-169 marine group		9a8bfaad86f98b7239bb809df10aed29	38	0	21	0	5	24	0	12	12	0	0.0421067	0	0.036162	0	0.00688829	0.0681025	0	0.0277303	0.0531891	0
Bacteria	Proteobacteria	Alphaproteobacteria	Rhodospirillales	Magnetospiraceae	uncultured	uncultured marine	86b550aac9fbb14c058838eb22ebd115	0	0	0	0	0	11	9	0	12	0	0	0	0	0	0	0.0312136	0.0309672	0	0.0531891	0
Bacteria	Proteobacteria	Alphaproteobacteria	Rhodospirillales	uncultured	uncultured	uncultured Sphingomonas	b1fee713c695e758b1691cdbbf09b30b	33	47	44	37	0	0	0	0	0	0	0.0365663	0.0823824	0.075768	0.0567189	0	0	0	0	0	0
Bacteria	Proteobacteria	Alphaproteobacteria	SAR11 clade	Clade I	Clade Ia		03875e4536b27fcba2d5fbb708ef0746	200	189	203	196	268	167	124	129	80	80	0.221614	0.331283	0.349566	0.300457	0.369212	0.47388	0.426659	0.2981	0.354594	0.494499
Bacteria	Proteobacteria	Alphaproteobacteria	SAR11 clade	Clade I	Clade Ia		1021b5db440b43d1f3ce4b979ef05f83	31	22	14	18	36	0	0	0	0	0	0.0343502	0.038562	0.024108	0.027593	0.0495957	0	0	0	0	0
Bacteria	Proteobacteria	Alphaproteobacteria	SAR11 clade	Clade I	Clade Ia		14e994de41d0aefed8806f534cdf4215	166	112	132	135	153	97	105	97	77	54	0.18394	0.196316	0.227304	0.206947	0.210782	0.275248	0.361284	0.224153	0.341297	0.333787
Bacteria	Proteobacteria	Alphaproteobacteria	SAR11 clade	Clade I	Clade Ia		189d751112ab0e18dc034c8dd0698843	3994	2893	3403	3293	4252	1630	1805	1847	931	697	4.42563	5.0709	5.85997	5.04798	5.8578	4.62529	6.21065	4.26815	4.12659	4.30832
Bacteria	Proteobacteria	Alphaproteobacteria	SAR11 clade	Clade I	Clade Ia		2940b624bfaed07757a9bce3c0f94e14	0	0	0	0	0	60	30	68	71	0	0	0	0	0	0	0.170256	0.103224	0.157138	0.314702	0
Bacteria	Proteobacteria	Alphaproteobacteria	SAR11 clade	Clade I	Clade Ia		29af063a38fb1a1dea4b13ee2adf753c	0	0	0	0	0	30	34	0	38	0	0	0	0	0	0	0.0851281	0.116987	0	0.168432	0
Bacteria	Proteobacteria	Alphaproteobacteria	SAR11 clade	Clade I	Clade Ia		333f7f394e8f022e2897e5eaad0c3808	0	42	44	0	42	0	61	29	0	56	0	0.0736183	0.075768	0	0.0578616	0	0.209889	0.0670148	0	0.346149
Bacteria	Proteobacteria	Alphaproteobacteria	SAR11 clade	Clade I	Clade Ia		340c36b9af8d96918b4d6eb95ed7d251	948	785	864	808	1012	676	762	855	503	458	1.05045	1.37596	1.48781	1.23862	1.39419	1.91822	2.62189	1.97578	2.22951	2.83101
Bacteria	Proteobacteria	Alphaproteobacteria	SAR11 clade	Clade I	Clade Ia		377628a0c5db8d7f4100f95fb7407ffc	21	15	15	6	24	0	13	12	36	0	0.0232695	0.0262923	0.02583	0.00919766	0.0330638	0	0.0447304	0.0277303	0.159567	0
Bacteria	Proteobacteria	Alphaproteobacteria	SAR11 clade	Clade I	Clade Ia		4f57b7352576d1a143d25dd0976f2fce	100	87	97	87	119	183	170	192	98	94	0.110807	0.152495	0.167034	0.133366	0.163941	0.519282	0.584936	0.443684	0.434378	0.581036
Bacteria	Proteobacteria	Alphaproteobacteria	SAR11 clade	Clade I	Clade Ia		510f0913035cd895bba4310f7190ab05	54	38	48	45	54	0	0	0	0	0	0.0598358	0.0666071	0.082656	0.0689824	0.0743935	0	0	0	0	0
Bacteria	Proteobacteria	Alphaproteobacteria	SAR11 clade	Clade I	Clade Ia		580d08625b04243ea62c282781e535b9	5351	4202	4526	4503	5996	2134	2186	2515	1345	1018	5.92928	7.36534	7.79377	6.90284	8.26043	6.05545	7.52159	5.8118	5.96162	6.2925
Bacteria	Proteobacteria	Alphaproteobacteria	SAR11 clade	Clade I	Clade Ia		58d320e8b64730c8619d9945256c4ecd	313	216	189	242	327	138	173	149	115	107	0.346826	0.378609	0.325458	0.370972	0.450494	0.391589	0.595259	0.344318	0.509729	0.661392
Bacteria	Proteobacteria	Alphaproteobacteria	SAR11 clade	Clade I	Clade Ia		6070f1163c13900efe3b39e51a7df145	79	0	60	59	84	0	0	0	0	0	0.0875375	0	0.10332	0.0904436	0.115723	0	0	0	0	0
Bacteria	Proteobacteria	Alphaproteobacteria	SAR11 clade	Clade I	Clade Ia		673cd500dd6b6660da370f276d6d4c3e	40	41	36	40	76	19	24	37	25	24	0.0443228	0.0718655	0.061992	0.0613177	0.104702	0.0539145	0.0825792	0.0855017	0.110811	0.14835
Bacteria	Proteobacteria	Alphaproteobacteria	SAR11 clade	Clade I	Clade Ia		6a7263f4cd8e37197773f0e76a6f32f5	0	0	0	0	0	18	11	11	11	13	0	0	0	0	0	0.0510769	0.0378488	0.0254194	0.0487567	0.080356
Bacteria	Proteobacteria	Alphaproteobacteria	SAR11 clade	Clade I	Clade Ia		6a93a5eb084db493049893f06ed03e24	107	98	101	90	122	27	30	26	0	0	0.118563	0.171776	0.173922	0.137965	0.168074	0.0766153	0.103224	0.0600823	0	0
Bacteria	Proteobacteria	Alphaproteobacteria	SAR11 clade	Clade I	Clade Ia		6f8d68d2114f92922b1426106f81400d	63	39	64	58	73	70	84	68	45	31	0.0698084	0.0683599	0.110208	0.0889107	0.100569	0.198632	0.289027	0.157138	0.199459	0.191618
Bacteria	Proteobacteria	Alphaproteobacteria	SAR11 clade	Clade I	Clade Ia		702844c398e29ec7440be409a6e54805	43	20	17	30	32	51	51	39	0	0	0.047647	0.0350564	0.029274	0.0459883	0.044085	0.144718	0.175481	0.0901234	0	0
Bacteria	Proteobacteria	Alphaproteobacteria	SAR11 clade	Clade I	Clade Ia		738a629ec282b541353e31b26c42136f	58	53	77	70	67	99	140	159	71	52	0.0642681	0.0928993	0.132594	0.107306	0.092303	0.280923	0.481712	0.367426	0.314702	0.321424
Bacteria	Proteobacteria	Alphaproteobacteria	SAR11 clade	Clade I	Clade Ia		803600e82443294d29e9e0bbad3483de	2531	1936	2218	2069	2788	1028	1141	1293	740	503	2.80453	3.39345	3.8194	3.17166	3.84091	2.91706	3.92595	2.98794	3.28	3.10916
Bacteria	Proteobacteria	Alphaproteobacteria	SAR11 clade	Clade I	Clade Ia		8baaf7d1724469a2b820e2ba0db38a55	74	64	68	92	78	35	36	26	0	0	0.0819972	0.11218	0.117096	0.141031	0.107457	0.0993161	0.123869	0.0600823	0	0
Bacteria	Proteobacteria	Alphaproteobacteria	SAR11 clade	Clade I	Clade Ia		93db62d5ee98fb682ccc0f3f2f49c7cf	74	61	64	55	92	56	98	89	32	48	0.0819972	0.106922	0.110208	0.0843119	0.126744	0.158906	0.337198	0.205666	0.141838	0.296699
Bacteria	Proteobacteria	Alphaproteobacteria	SAR11 clade	Clade I	Clade Ia		958ff7ccc0d48324c138e22a6942e4e3	0	0	0	0	0	0	29	26	0	15	0	0	0	0	0	0	0.0997832	0.0600823	0	0.0927185
Bacteria	Proteobacteria	Alphaproteobacteria	SAR11 clade	Clade I	Clade Ia		962313b4a7ec1b5ce72634820df24a6c	0	0	0	0	0	11	12	12	3	6	0	0	0	0	0	0.0312136	0.0412896	0.0277303	0.0132973	0.0370874
Bacteria	Proteobacteria	Alphaproteobacteria	SAR11 clade	Clade I	Clade Ia		9c00d9302d4e1d368a4814200129339c	225	161	210	179	246	94	94	113	91	73	0.249316	0.282204	0.36162	0.274397	0.338904	0.266735	0.323435	0.261127	0.403351	0.45123
Bacteria	Proteobacteria	Alphaproteobacteria	SAR11 clade	Clade I	Clade Ia		9cb6750f8f964ffc4c0bdc105955df1d	0	35	0	38	35	30	42	53	0	0	0	0.0613486	0	0.0582518	0.048218	0.0851281	0.144514	0.122475	0	0
Bacteria	Proteobacteria	Alphaproteobacteria	SAR11 clade	Clade I	Clade Ia		9e38a85b3196baaef1bb0d3af51bd44b	74	48	126	87	122	129	156	157	98	69	0.0819972	0.0841352	0.216972	0.133366	0.168074	0.366051	0.536765	0.362804	0.434378	0.426505
Bacteria	Proteobacteria	Alphaproteobacteria	SAR11 clade	Clade I	Clade Ia		9fb935ba279d68d2db19dcbbbb2b5b8d	47	37	38	37	53	48	53	60	39	0	0.0520793	0.0648543	0.065436	0.0567189	0.0730158	0.136205	0.182362	0.138651	0.172865	0
Bacteria	Proteobacteria	Alphaproteobacteria	SAR11 clade	Clade I	Clade Ia		a35e7ecb340be3d8677fa057d6ab6020	0	0	0	0	0	52	59	51	0	24	0	0	0	0	0	0.147555	0.203007	0.117854	0	0.14835
Bacteria	Proteobacteria	Alphaproteobacteria	SAR11 clade	Clade I	Clade Ia		a86dd49ca85c11a62d5f55a5b944b3b2	23	13	13	13	33	0	25	30	0	42	0.0254856	0.0227866	0.022386	0.0199283	0.0454627	0	0.08602	0.0693257	0	0.259612
Bacteria	Proteobacteria	Alphaproteobacteria	SAR11 clade	Clade I	Clade Ia		aa10a618260add183743d1a716d86362	35	34	44	0	51	60	34	41	0	27	0.0387825	0.0595958	0.075768	0	0.0702605	0.170256	0.116987	0.0947451	0	0.166893
Bacteria	Proteobacteria	Alphaproteobacteria	SAR11 clade	Clade I	Clade Ia		ac3bc6be30f086211f156fee330af074	8	10	0	8	0	0	14	18	12	0	0.00886456	0.0175282	0	0.0122635	0	0	0.0481712	0.0415954	0.0531891	0
Bacteria	Proteobacteria	Alphaproteobacteria	SAR11 clade	Clade I	Clade Ia		c45fc2fe3ab32fc98bc30b4d5ccc982f	208	165	165	166	228	199	238	231	146	96	0.230479	0.289215	0.28413	0.254469	0.314106	0.564683	0.818911	0.533808	0.647134	0.593398
Bacteria	Proteobacteria	Alphaproteobacteria	SAR11 clade	Clade I	Clade Ia		cdc8cff1702a49bb3f12f7de7ccdd549	0	0	0	0	0	9	9	15	0	0	0	0	0	0	0	0.0255384	0.0309672	0.0346628	0	0
Bacteria	Proteobacteria	Alphaproteobacteria	SAR11 clade	Clade I	Clade Ia		d0cb8db5b2579571586763c975f18bea	0	0	0	0	0	19	18	13	0	0	0	0	0	0	0	0.0539145	0.0619344	0.0300411	0	0
Bacteria	Proteobacteria	Alphaproteobacteria	SAR11 clade	Clade I	Clade Ia		d449b0b599b9d8a6ee30104072e5ba28	80	70	75	64	69	22	27	23	0	0	0.0886456	0.122697	0.12915	0.0981083	0.0950583	0.0624273	0.0929016	0.0531497	0	0
Bacteria	Proteobacteria	Alphaproteobacteria	SAR11 clade	Clade I	Clade Ia		d74571d4e6c71f602bfd5a18fcc304ba	1719	1323	1515	1482	2013	560	696	789	459	379	1.90477	2.31898	2.60883	2.27182	2.77322	1.58906	2.3948	1.82327	2.03448	2.34269
Bacteria	Proteobacteria	Alphaproteobacteria	SAR11 clade	Clade I	Clade Ia		dcc229a53d3b9dd92d3916e6ee162bce	26	0	0	20	26	0	0	0	0	0	0.0288098	0	0	0.0306589	0.0358191	0	0	0	0	0
Bacteria	Proteobacteria	Alphaproteobacteria	SAR11 clade	Clade I	Clade Ia		e1b83f750157f9fe7a06361a213ddb1f	59	37	46	37	48	0	24	24	14	0	0.0653761	0.0648543	0.079212	0.0567189	0.0661275	0	0.0825792	0.0554606	0.062054	0
Bacteria	Proteobacteria	Alphaproteobacteria	SAR11 clade	Clade I	Clade Ia		eb94072bce05c9886c3ab29d7ccd911a	0	17	9	0	25	0	0	0	0	0	0	0.0297979	0.015498	0	0.0344414	0	0	0	0	0
Bacteria	Proteobacteria	Alphaproteobacteria	SAR11 clade	Clade I	Clade Ia		ed8f3e3fe5f165cf291af24c165d4ce1	261	165	238	204	269	137	126	135	69	76	0.289206	0.289215	0.409836	0.31272	0.37059	0.388752	0.433541	0.311966	0.305838	0.469774
Bacteria	Proteobacteria	Alphaproteobacteria	SAR11 clade	Clade I	Clade Ia		fd10fa1d622ac416697843e29dc61262	0	0	0	0	0	38	55	45	32	0	0	0	0	0	0	0.107829	0.189244	0.103989	0.141838	0
Bacteria	Proteobacteria	Alphaproteobacteria	SAR11 clade	Clade I	Clade Ib		172cf6999e9443862bf305cd2df258f0	0	7	5	6	2	6	10	15	4	7	0	0.0122697	0.00861	0.00919766	0.00275531	0.0170256	0.034408	0.0346628	0.0177297	0.0432686
Bacteria	Proteobacteria	Alphaproteobacteria	SAR11 clade	Clade I	Clade Ib		1b24d914475828a04568475dd426d0fb	0	0	3	6	7	5	9	12	6	9	0	0	0.005166	0.00919766	0.0096436	0.014188	0.0309672	0.0277303	0.0265946	0.0556311
Bacteria	Proteobacteria	Alphaproteobacteria	SAR11 clade	Clade II	Clade II	unidentified marine	79d0940e13efa261ab336d4512d256d4	31	33	39	59	66	45	92	94	64	0	0.0343502	0.057843	0.067158	0.0904436	0.0909254	0.127692	0.316554	0.217221	0.283675	0
Bacteria	Proteobacteria	Alphaproteobacteria	SAR11 clade	Clade II	Clade II		2b067913b7e601d6c634d146cef5f352	0	0	0	0	0	14	11	7	21	0	0	0	0	0	0	0.0397265	0.0378488	0.016176	0.093081	0
Bacteria	Proteobacteria	Alphaproteobacteria	SAR11 clade	Clade II	Clade II		45df3851660e4d2d473b3416c472e1dc	0	0	0	0	0	75	0	98	78	0	0	0	0	0	0	0.21282	0	0.226464	0.345729	0
Bacteria	Proteobacteria	Alphaproteobacteria	SAR11 clade	Clade II	Clade II		5a8294e38ec0975f07ed1ddfb46eceb1	50	61	51	72	52	100	85	68	43	47	0.0554035	0.106922	0.087822	0.110372	0.0716382	0.28376	0.292468	0.157138	0.190594	0.290518
Bacteria	Proteobacteria	Alphaproteobacteria	SAR11 clade	Clade II	Clade II		6b6fa5c2e19ab857de90f1da55f29899	30	50	29	59	66	58	68	86	39	0	0.0332421	0.0876409	0.049938	0.0904436	0.0909254	0.164581	0.233974	0.198734	0.172865	0
Bacteria	Proteobacteria	Alphaproteobacteria	SAR11 clade	Clade II	Clade II		a94bc116621e96e813fa1c307ace07f8	19	0	21	0	8	32	16	51	27	0	0.0210533	0	0.036162	0	0.0110213	0.0908033	0.0550528	0.117854	0.119676	0
Bacteria	Proteobacteria	Alphaproteobacteria	SAR11 clade	Clade II	Clade II		af4bc17b88227897e326fb0824773465	208	125	231	244	219	271	331	370	226	213	0.230479	0.219102	0.397782	0.374038	0.301707	0.768991	1.13891	0.855017	1.00173	1.3166
Bacteria	Proteobacteria	Alphaproteobacteria	SAR11 clade	Clade II	Clade II		b06422710a4e2eaf2aedab86f41fb25b	22	0	14	0	8	37	13	45	14	0	0.0243775	0	0.024108	0	0.0110213	0.104991	0.0447304	0.103989	0.062054	0
Bacteria	Proteobacteria	Alphaproteobacteria	SAR11 clade	Clade II	Clade II		b4f4848f1b0cd92d52a13e912e6cb234	22	14	32	34	24	22	31	53	21	44	0.0243775	0.0245394	0.055104	0.0521201	0.0330638	0.0624273	0.106665	0.122475	0.093081	0.271974
Bacteria	Proteobacteria	Alphaproteobacteria	SAR11 clade	Clade II	Clade II		b5dca2be8ab5a59317935a1643bdafe4	49	51	0	51	0	0	0	0	0	0	0.0542954	0.0893937	0	0.0781801	0	0	0	0	0	0
Bacteria	Proteobacteria	Alphaproteobacteria	SAR11 clade	Clade II	Clade II		bed6f7fe380da11b231ea94f298c027a	0	0	0	0	0	7	12	15	16	0	0	0	0	0	0	0.0198632	0.0412896	0.0346628	0.0709188	0
Bacteria	Proteobacteria	Alphaproteobacteria	SAR11 clade	Clade II	Clade II		c51d8724271cdce8018d01907561d9e2	12	0	0	15	11	25	22	20	15	12	0.0132968	0	0	0.0229941	0.0151542	0.0709401	0.0756976	0.0462171	0.0664864	0.0741748
Bacteria	Proteobacteria	Alphaproteobacteria	SAR11 clade	Clade II	Clade II		ca90dfcdc404ea280c517ee18e27010a	8	4	9	5	9	10	0	3	11	10	0.00886456	0.00701127	0.015498	0.00766471	0.0123989	0.028376	0	0.00693257	0.0487567	0.0618123
Bacteria	Proteobacteria	Alphaproteobacteria	SAR11 clade	Clade II	Clade II		d0e19ce2be73af3a13852dfb36729a3a	8	5	11	12	10	12	5	8	10	7	0.00886456	0.00876409	0.018942	0.0183953	0.0137766	0.0340512	0.017204	0.0184869	0.0443243	0.0432686
Bacteria	Proteobacteria	Alphaproteobacteria	SAR11 clade	Clade II	Clade II		dcce7e3921fb4b5902c646b97d72f5db	9	0	0	14	10	34	28	31	13	11	0.00997263	0	0	0.0214612	0.0137766	0.0964785	0.0963424	0.0716365	0.0576216	0.0679936
Bacteria	Proteobacteria	Alphaproteobacteria	SAR11 clade	Clade II	Clade II		e142c270480a573d0b61b414596b5ea1	0	0	0	0	0	15	22	21	0	0	0	0	0	0	0	0.0425641	0.0756976	0.048528	0	0
Bacteria	Proteobacteria	Alphaproteobacteria	SAR11 clade	Clade II	Clade II		e6d7f164db10b271f50c4d44aac33baa	35	26	51	50	42	45	57	61	35	0	0.0387825	0.0455733	0.087822	0.0766471	0.0578616	0.127692	0.196126	0.140962	0.155135	0
Bacteria	Proteobacteria	Alphaproteobacteria	SAR11 clade	Clade II	Clade II		e7803fdd3a51f7b81747c3c7e8d5e8ee	38	25	44	28	34	45	51	44	28	0	0.0421067	0.0438204	0.075768	0.0429224	0.0468403	0.127692	0.175481	0.101678	0.124108	0
Bacteria	Proteobacteria	Alphaproteobacteria	SAR11 clade	Clade II	Clade II		e9f6261fcbcc37e2a2b35b8a8af0f4a5	22	16	34	23	19	26	39	41	15	27	0.0243775	0.0280451	0.058548	0.0352577	0.0261755	0.0737777	0.134191	0.0947451	0.0664864	0.166893
Bacteria	Proteobacteria	Alphaproteobacteria	SAR11 clade	Clade II	Clade II		f13cb8af4e046ffecb4279d1527608c7	179	160	153	182	164	311	272	324	160	172	0.198345	0.280451	0.263466	0.278996	0.225936	0.882495	0.935898	0.748717	0.709188	1.06317
Bacteria	Proteobacteria	Alphaproteobacteria	SAR11 clade	Clade IV	Clade IV	marine metagenome	52987979a613cfc4fe4d0c4a166d5730	102	0	0	86	64	0	0	0	0	0	0.113023	0	0	0.131833	0.0881701	0	0	0	0	0
Bacteria	Proteobacteria	Alphaproteobacteria	Thalassobaculales	Nisaeaceae	OM75 clade	uncultured Alphaproteobacteria	6d227b6d135949509ef45eef042d2f23	13	20	0	23	18	54	61	93	64	49	0.0144049	0.0350564	0	0.0352577	0.0247978	0.153231	0.209889	0.21491	0.283675	0.30288
Bacteria	Proteobacteria	Alphaproteobacteria	Thalassobaculales	Nisaeaceae	OM75 clade		436e3456c1106715b0a082c5f178b47e	0	0	0	0	0	8	12	20	0	0	0	0	0	0	0	0.0227008	0.0412896	0.0462171	0	0
Bacteria	Proteobacteria	Alphaproteobacteria	uncultured	uncultured	uncultured	uncultured marine	502e4dde2d42de7872e0f5ad43005919	0	0	0	0	0	8	0	14	0	8	0	0	0	0	0	0.0227008	0	0.032352	0	0.0494499
Bacteria	Proteobacteria	Gammaproteobacteria	Alteromonadales	Alteromonadaceae	Glaciecola	uncultured Glaciecola	e0f8310c3ff6bffc6eed0b1636af7e99	0	0	0	0	0	32	0	34	23	0	0	0	0	0	0	0.0908033	0	0.0785691	0.101946	0
Bacteria	Proteobacteria	Gammaproteobacteria	Alteromonadales	Pseudoalteromonadaceae	Pseudoalteromonas		0a7081e149632d4dbe6c8d4f17ab05f1	0	10	13	0	15	0	0	0	0	0	0	0.0175282	0.022386	0	0.0206649	0	0	0	0	0
Bacteria	Proteobacteria	Gammaproteobacteria	Alteromonadales	Psychromonadaceae	Psychromonas	uncultured bacterium	8de2871fed91e76d764c4ae3c952c853	14	0	39	28	0	0	0	0	0	0	0.015513	0	0.067158	0.0429224	0	0	0	0	0	0
Bacteria	Proteobacteria	Gammaproteobacteria	Alteromonadales	Shewanellaceae	Shewanella	Shewanella baltica	9ac57f765378dccce89b61cb28c05f11	69	0	0	59	63	0	0	0	0	0	0.0764568	0	0	0.0904436	0.0867924	0	0	0	0	0
Bacteria	Proteobacteria	Gammaproteobacteria	Alteromonadales	Shewanellaceae	Shewanella	Shewanella baltica	b349bbe05577d87a82433597ee086c99	0	0	0	0	0	46	35	39	0	0	0	0	0	0	0	0.13053	0.120428	0.0901234	0	0
Bacteria	Proteobacteria	Gammaproteobacteria	Alteromonadales	Shewanellaceae	Shewanella		691a43b0aa3c6951883871efe28b1bf8	0	0	0	0	0	6	4	10	0	0	0	0	0	0	0	0.0170256	0.0137632	0.0231086	0	0
Bacteria	Proteobacteria	Gammaproteobacteria	Arenicellales	Arenicellaceae	Arenicella	uncultured bacterium	71bbe401b4ecd9ca39a27823df23d76a	0	0	0	0	0	27	18	23	17	10	0	0	0	0	0	0.0766153	0.0619344	0.0531497	0.0753513	0.0618123
Bacteria	Proteobacteria	Gammaproteobacteria	Burkholderiales	Methylophilaceae	OM43 clade	marine metagenome	dd8707bb2bf898ea981c081fd415d013	35	36	23	0	54	0	0	0	0	0	0.0387825	0.0631014	0.039606	0	0.0743935	0	0	0	0	0
Bacteria	Proteobacteria	Gammaproteobacteria	Burkholderiales	Methylophilaceae	OM43 clade	uncultured beta	40618814038213a51c39ea1d7e371bc7	419	110	137	164	233	128	74	125	109	0	0.464281	0.19281	0.235914	0.251403	0.320994	0.363213	0.254619	0.288857	0.483135	0
Bacteria	Proteobacteria	Gammaproteobacteria	Burkholderiales	Methylophilaceae	OM43 clade	uncultured beta	d28bb570adb5ddf3b2a8f525dab3f247	212	76	66	101	144	122	68	111	65	0	0.234911	0.133214	0.113652	0.154827	0.198383	0.346188	0.233974	0.256505	0.288108	0
Bacteria	Proteobacteria	Gammaproteobacteria	Burkholderiales	Methylophilaceae	OM43 clade		37c84f0786d137a8afd9aee55f8e990f	59	27	0	0	58	0	0	0	0	0	0.0653761	0.0473261	0	0	0.0799041	0	0	0	0	0
Bacteria	Proteobacteria	Gammaproteobacteria	Burkholderiales	Methylophilaceae	OM43 clade		f59aa35248d14b3dc7d78f5075ff6e74	0	0	0	0	0	0	15	20	15	0	0	0	0	0	0	0	0.051612	0.0462171	0.0664864	0
Bacteria	Proteobacteria	Gammaproteobacteria	Burkholderiales	Nitrosomonadaceae	IS-44	uncultured marine	b86a2aaeb777244ca9822a6346d5ad6a	65	46	0	52	0	31	19	39	19	21	0.0720246	0.0806296	0	0.079713	0	0.0879657	0.0653752	0.0901234	0.0842161	0.129806
Bacteria	Proteobacteria	Gammaproteobacteria	Burkholderiales	Nitrosomonadaceae	Nitrosomonas	uncultured Nitrosospira	76010d570692472fad3f443063756a8c	0	0	0	0	0	9	14	0	15	0	0	0	0	0	0	0.0255384	0.0481712	0	0.0664864	0
Bacteria	Proteobacteria	Gammaproteobacteria	Cellvibrionales	Cellvibrionaceae	Candidatus Endobugula	Eionea flava	9daa8d46a346489067bbd2ac5b8ad93d	24	0	9	0	21	0	0	0	0	0	0.0265937	0	0.015498	0	0.0289308	0	0	0	0	0
Bacteria	Proteobacteria	Gammaproteobacteria	Cellvibrionales	Halieaceae			8816e47019b89eb85fe10bb1f475860f	0	0	0	0	0	0	0	21	16	20	0	0	0	0	0	0	0	0.048528	0.0709188	0.123625
Bacteria	Proteobacteria	Gammaproteobacteria	Cellvibrionales	Halieaceae			ab3bafd6746e94d28bf7be75f4e150d4	0	0	0	0	0	0	0	19	18	17	0	0	0	0	0	0	0	0.0439063	0.0797837	0.105081
Bacteria	Proteobacteria	Gammaproteobacteria	Cellvibrionales	Halieaceae	Luminiphilus	marine gamma	4d88c875e8591d774b995e583a493016	0	0	0	0	0	0	15	47	21	0	0	0	0	0	0	0	0.051612	0.10861	0.093081	0
Bacteria	Proteobacteria	Gammaproteobacteria	Cellvibrionales	Halieaceae	OM60(NOR5) clade		17bd6daa2cb6c7e73bf20b9ac0bb1101	0	71	63	90	61	0	0	0	0	0	0	0.12445	0.108486	0.137965	0.0840371	0	0	0	0	0
Bacteria	Proteobacteria	Gammaproteobacteria	Cellvibrionales	Porticoccaceae	SAR92 clade	marine gamma	2fbd2c4f72059e4327264842f7ab3907	48	55	34	0	41	38	35	48	0	30	0.0531874	0.096405	0.058548	0	0.0564839	0.107829	0.120428	0.110921	0	0.185437
Bacteria	Proteobacteria	Gammaproteobacteria	Cellvibrionales	Porticoccaceae	SAR92 clade		60bab9d63dd4a2917f25ed33533ed857	18	0	0	16	17	0	0	0	0	0	0.0199453	0	0	0.0245271	0.0234202	0	0	0	0	0
Bacteria	Proteobacteria	Gammaproteobacteria	Enterobacterales	Yersiniaceae	Serratia		30b88b1f1a72cb183c6f00565e4c65dd	0	50	68	39	0	0	0	0	0	0	0	0.0876409	0.117096	0.0597848	0	0	0	0	0	0
Bacteria	Proteobacteria	Gammaproteobacteria	HOC36	HOC36	HOC36	uncultured gamma	822f8b0ae2505da18c87a5b1d8163cf4	0	0	0	0	0	7	0	21	9	0	0	0	0	0	0	0.0198632	0	0.048528	0.0398918	0
Bacteria	Proteobacteria	Gammaproteobacteria	HOC36	HOC36	HOC36		6155bff89f3bd9c8dfadac93d8ee6a05	0	0	0	0	0	33	38	0	0	30	0	0	0	0	0	0.0936409	0.13075	0	0	0.185437
Bacteria	Proteobacteria	Gammaproteobacteria	KI89A clade	KI89A clade	KI89A clade	marine gamma	4bcdf451f69cdd93189b4d69d59f0167	60	79	59	47	43	0	0	0	0	0	0.0664842	0.138473	0.101598	0.0720483	0.0592393	0	0	0	0	0
Bacteria	Proteobacteria	Gammaproteobacteria	KI89A clade	KI89A clade	KI89A clade	marine gamma	edbe3ffb5fd20451c550e6610a94cdf2	98	66	67	70	58	0	17	33	0	16	0.108591	0.115686	0.115374	0.107306	0.0799041	0	0.0584936	0.0762583	0	0.0988997
Bacteria	Proteobacteria	Gammaproteobacteria	Oceanospirillales	Litoricolaceae	Litoricola	uncultured bacterium	b8c1e93825673e359c9d833ea693e0f4	0	0	0	0	0	10	6	9	5	0	0	0	0	0	0	0.028376	0.0206448	0.0207977	0.0221621	0
Bacteria	Proteobacteria	Gammaproteobacteria	Oceanospirillales	Pseudohongiellaceae	Pseudohongiella	Uncultured Pseudospirillum	6d0261321a9a9ba7b94da55dad0368fe	15	22	10	25	0	0	0	0	0	0	0.0166211	0.038562	0.01722	0.0383236	0	0	0	0	0	0
Bacteria	Proteobacteria	Gammaproteobacteria	Oceanospirillales	Pseudohongiellaceae	Pseudohongiella		26295dca27edf87ab28fc5e4455b5229	14	0	0	15	8	0	0	0	0	0	0.015513	0	0	0.0229941	0.0110213	0	0	0	0	0
Bacteria	Proteobacteria	Gammaproteobacteria	Oceanospirillales	Pseudohongiellaceae	Pseudohongiella		46ef6346250c8798a338a35eeaaf5029	0	0	0	0	0	21	12	32	19	0	0	0	0	0	0	0.0595897	0.0412896	0.0739474	0.0842161	0
Bacteria	Proteobacteria	Gammaproteobacteria	Oceanospirillales	Pseudohongiellaceae	Pseudohongiella		823bb6e9cc01b3ea8e5923880b4e457e	0	0	0	0	0	17	13	18	0	13	0	0	0	0	0	0.0482393	0.0447304	0.0415954	0	0.080356
Bacteria	Proteobacteria	Gammaproteobacteria	Oceanospirillales	Pseudohongiellaceae	Pseudohongiella		e1ef3ff6cfef7855dd919b5b5bcc17e1	54	52	42	63	0	50	41	84	0	50	0.0598358	0.0911465	0.072324	0.0965754	0	0.14188	0.141073	0.194112	0	0.309062
Bacteria	Proteobacteria	Gammaproteobacteria	Oceanospirillales	Saccharospirillaceae	Oleibacter	uncultured bacterium	5029ae31d7d8d851e2a872972dba9248	0	0	0	0	0	0	0	230	55	97	0	0	0	0	0	0	0	0.531497	0.243784	0.59958
Bacteria	Proteobacteria	Gammaproteobacteria	Oceanospirillales	Saccharospirillaceae	Oleibacter	uncultured bacterium	cc27c125292d8a9451b5e229ff31dcef	0	0	0	0	0	46	56	159	54	60	0	0	0	0	0	0.13053	0.192685	0.367426	0.239351	0.370874
Bacteria	Proteobacteria	Gammaproteobacteria	Oceanospirillales	Saccharospirillaceae	Oleispira	uncultured gamma	1cd1de0c3bdab0ce20353b388731ad77	0	0	0	0	0	9	15	16	13	13	0	0	0	0	0	0.0255384	0.051612	0.0369737	0.0576216	0.080356
Bacteria	Proteobacteria	Gammaproteobacteria	Oceanospirillales	Saccharospirillaceae	Oleispira	uncultured gamma	faab296c1651ff65f7232b77668cabf7	0	0	0	0	0	49	75	333	104	139	0	0	0	0	0	0.139043	0.25806	0.769515	0.460972	0.859191
Bacteria	Proteobacteria	Gammaproteobacteria	Oceanospirillales	Saccharospirillaceae	Oleispira		f1b8ae9e761eb6b0b5e6b76c1cc03123	0	0	0	0	0	0	0	106	44	60	0	0	0	0	0	0	0	0.244951	0.195027	0.370874
Bacteria	Proteobacteria	Gammaproteobacteria	OM182 clade	OM182 clade	OM182 clade	marine gamma	c4ee63a7fabcd36600369ad28cd9fe5c	33	35	41	32	28	111	103	147	0	94	0.0365663	0.0613486	0.070602	0.0490542	0.0385744	0.314974	0.354403	0.339696	0	0.581036
Bacteria	Proteobacteria	Gammaproteobacteria	OM182 clade	OM182 clade	OM182 clade	uncultured bacterium	2ca2155152316933423bb75dfc3dbe95	43	90	65	84	0	87	126	177	79	109	0.047647	0.157754	0.11193	0.128767	0	0.246872	0.433541	0.409022	0.350162	0.673754
Bacteria	Proteobacteria	Gammaproteobacteria	OM182 clade	OM182 clade	OM182 clade	uncultured bacterium	381b844150f1fd02199c7a2e1b0cff31	39	29	25	22	0	43	70	111	49	53	0.0432147	0.0508317	0.04305	0.0337247	0	0.122017	0.240856	0.256505	0.217189	0.327605
Bacteria	Proteobacteria	Gammaproteobacteria	OM182 clade	OM182 clade	OM182 clade	uncultured bacterium	7526bd2bead5a2ea0b8cae1e74f0eccd	0	0	0	0	0	117	109	127	79	66	0	0	0	0	0	0.332	0.375047	0.293479	0.350162	0.407961
Bacteria	Proteobacteria	Gammaproteobacteria	OM182 clade	OM182 clade	OM182 clade	uncultured bacterium	7bc329f7e0f76de39a0b3a1ca023da03	0	0	0	0	0	86	86	150	87	46	0	0	0	0	0	0.244034	0.295909	0.346628	0.385621	0.284337
Bacteria	Proteobacteria	Gammaproteobacteria	OM182 clade	OM182 clade	OM182 clade	uncultured bacterium	ec74b41c360e79fa5f29aee8afb7344c	0	0	0	0	0	5	1	9	7	0	0	0	0	0	0	0.014188	0.0034408	0.0207977	0.031027	0
Bacteria	Proteobacteria	Gammaproteobacteria	Pseudomonadales	Moraxellaceae	Acinetobacter		47f5a271da5cddbaa57439528e8da3a2	70	38	47	53	66	38	35	42	37	60	0.0775649	0.0666071	0.080934	0.081246	0.0909254	0.107829	0.120428	0.097056	0.164	0.370874
Bacteria	Proteobacteria	Gammaproteobacteria	Pseudomonadales	Moraxellaceae	Acinetobacter		5f37119b4c4a7347b4a2a658754d3455	44	23	50	41	32	22	33	53	41	0	0.0487551	0.0403148	0.0861	0.0628507	0.044085	0.0624273	0.113546	0.122475	0.18173	0
Bacteria	Proteobacteria	Gammaproteobacteria	Pseudomonadales	Moraxellaceae	Acinetobacter		6ef957c51332e6e30b940e4a0821678e	43	22	29	41	30	0	0	0	0	0	0.047647	0.038562	0.049938	0.0628507	0.0413297	0	0	0	0	0
Bacteria	Proteobacteria	Gammaproteobacteria	Pseudomonadales	Moraxellaceae	Psychrobacter		07d3d24208e820d89effdb1c8a504c8e	124	84	104	134	96	110	85	121	72	56	0.137401	0.147237	0.179088	0.205414	0.132255	0.312136	0.292468	0.279614	0.319135	0.346149
Bacteria	Proteobacteria	Gammaproteobacteria	Pseudomonadales	Moraxellaceae	Psychrobacter		3895c84c5326bef4961ab5d8dc364b73	0	11	0	1	5	6	9	1	0	0	0	0.019281	0	0.00153294	0.00688829	0.0170256	0.0309672	0.00231086	0	0
Bacteria	Proteobacteria	Gammaproteobacteria	Pseudomonadales	Moraxellaceae	Psychrobacter		73770e5d8a20830ce0bf2c59d23c5eb5	6	2	4	0	3	0	0	0	0	0	0.00664842	0.00350564	0.006888	0	0.00413297	0	0	0	0	0
Bacteria	Proteobacteria	Gammaproteobacteria	Pseudomonadales	Moraxellaceae	Psychrobacter		7398dc3ccbfee8cf3b760bd4c7b9a0ad	0	35	0	58	24	37	32	35	0	0	0	0.0613486	0	0.0889107	0.0330638	0.104991	0.110106	0.08088	0	0
Bacteria	Proteobacteria	Gammaproteobacteria	Pseudomonadales	Moraxellaceae	Psychrobacter		845a183e6da6252fa3211d0a2ff3bf27	41	0	52	0	32	0	0	0	0	0	0.0454309	0	0.089544	0	0.044085	0	0	0	0	0
Bacteria	Proteobacteria	Gammaproteobacteria	Pseudomonadales	Moraxellaceae	Psychrobacter		aaaa68f2919723f6ea04b53a58ef9f10	86	49	70	89	63	0	0	0	0	0	0.095294	0.0858881	0.12054	0.136432	0.0867924	0	0	0	0	0
Bacteria	Proteobacteria	Gammaproteobacteria	Pseudomonadales	Moraxellaceae	Psychrobacter		efc0adc78141c389803dfd244719feee	14	6	7	0	4	0	0	0	0	0	0.015513	0.0105169	0.012054	0	0.00551063	0	0	0	0	0
Bacteria	Proteobacteria	Gammaproteobacteria	Pseudomonadales	Pseudomonadaceae	Pseudomonas		8d41d4d16350476dba2a0ae3eda2e297	51	0	34	43	39	0	0	0	0	0	0.0565116	0	0.058548	0.0659165	0.0537286	0	0	0	0	0
Bacteria	Proteobacteria	Gammaproteobacteria	Pseudomonadales	Pseudomonadaceae	Pseudomonas		a514684664f6bbe29ba0c32c6b60d128	89	77	61	45	50	81	77	61	0	55	0.0986182	0.134967	0.105042	0.0689824	0.0688829	0.229846	0.264942	0.140962	0	0.339968
Bacteria	Proteobacteria	Gammaproteobacteria	SAR86 clade	SAR86 clade	SAR86 clade	hydrothermal vent	b37476a32e525fe4b8be3464e8080fce	0	0	0	0	0	36	30	49	27	0	0	0	0	0	0	0.102154	0.103224	0.113232	0.119676	0
Bacteria	Proteobacteria	Gammaproteobacteria	SAR86 clade	SAR86 clade	SAR86 clade	uncultured proteobacterium	2d80be5254f7eb7d8eefdb4b2542f46c	42	38	36	40	28	171	120	184	85	71	0.0465389	0.0666071	0.061992	0.0613177	0.0385744	0.48523	0.412896	0.425198	0.376756	0.438868
Bacteria	Proteobacteria	Gammaproteobacteria	SAR86 clade	SAR86 clade	SAR86 clade	uncultured proteobacterium	5a2cd99354d0aa1edd6f04edaf40c62d	0	0	0	0	0	59	28	33	55	0	0	0	0	0	0	0.167419	0.0963424	0.0762583	0.243784	0
Bacteria	Proteobacteria	Gammaproteobacteria	SAR86 clade	SAR86 clade	SAR86 clade	uncultured proteobacterium	69d4533b7295acadd5e82d1c7b46d047	67	0	0	57	31	0	0	0	0	0	0.0742407	0	0	0.0873777	0.0427074	0	0	0	0	0
Bacteria	Proteobacteria	Gammaproteobacteria	SAR86 clade	SAR86 clade	SAR86 clade	uncultured proteobacterium	9d36190b7b31c778dcd1f7cf4e54fcde	478	252	226	237	280	197	155	238	185	106	0.529657	0.44171	0.389172	0.363307	0.385744	0.559008	0.533324	0.549984	0.819999	0.655211
Bacteria	Proteobacteria	Gammaproteobacteria	SAR86 clade	SAR86 clade	SAR86 clade	uncultured proteobacterium	b1c1553db8208778153b0f471353b89f	61	96	91	106	65	0	35	64	0	41	0.0675923	0.16827	0.156702	0.162492	0.0895477	0	0.120428	0.147895	0	0.253431
Bacteria	Proteobacteria	Gammaproteobacteria	SAR86 clade	SAR86 clade	SAR86 clade	uncultured proteobacterium	e37c2a28b687f1e2293df422930d9b17	67	28	49	54	61	142	129	283	174	124	0.0742407	0.0490789	0.084378	0.0827789	0.0840371	0.40294	0.443863	0.653972	0.771242	0.766473
Bacteria	Proteobacteria	Gammaproteobacteria	SAR86 clade	SAR86 clade	SAR86 clade	uncultured proteobacterium	f9bd09fd091f611996a2ff407d0d6fff	57	61	39	32	41	0	0	0	0	0	0.06316	0.106922	0.067158	0.0490542	0.0564839	0	0	0	0	0
Bacteria	Proteobacteria	Gammaproteobacteria	SAR86 clade	SAR86 clade	SAR86 clade	uncultured SAR86	1a82894f5ba15c255a5aa4917ef62702	143	87	104	115	118	64	76	84	74	51	0.158454	0.152495	0.179088	0.176288	0.162564	0.181607	0.261501	0.194112	0.328	0.315243
Bacteria	Proteobacteria	Gammaproteobacteria	SAR86 clade	SAR86 clade	SAR86 clade	uncultured SAR86	3098068224ad7d5764fd0ba633949f47	0	44	0	63	50	33	28	55	42	0	0	0.077124	0	0.0965754	0.0688829	0.0936409	0.0963424	0.127097	0.186162	0
Bacteria	Proteobacteria	Gammaproteobacteria	SAR86 clade	SAR86 clade	SAR86 clade	uncultured SAR86	3314272720e1c9efdcff25ab183c98a3	174	130	150	163	162	98	56	124	61	64	0.192804	0.227866	0.2583	0.24987	0.22318	0.278085	0.192685	0.286546	0.270378	0.395599
Bacteria	Proteobacteria	Gammaproteobacteria	SAR86 clade	SAR86 clade	SAR86 clade	uncultured SAR86	7a590760ea02c12307e3911816bef072	0	0	0	0	0	40	36	70	33	66	0	0	0	0	0	0.113504	0.123869	0.16176	0.14627	0.407961
Bacteria	Proteobacteria	Gammaproteobacteria	SAR86 clade	SAR86 clade	SAR86 clade	uncultured SAR86	f31d0f399c8ed7cdad589e7b981882dd	1247	911	1150	1149	1133	663	580	970	607	494	1.38176	1.59682	1.9803	1.76135	1.56089	1.88133	1.99566	2.24153	2.69048	3.05353
Bacteria	Proteobacteria	Gammaproteobacteria	SAR86 clade	SAR86 clade	SAR86 clade		1eb9f39fecc18fdadbb2e38a584f444b	0	0	0	0	0	38	48	56	65	60	0	0	0	0	0	0.107829	0.165158	0.129408	0.288108	0.370874
Bacteria	Proteobacteria	Gammaproteobacteria	SAR86 clade	SAR86 clade	SAR86 clade		211f891f81288843c5919de56fa8a2ef	2461	2173	2191	2286	1825	964	968	1231	697	496	2.72696	3.80887	3.7729	3.50431	2.51422	2.73545	3.3307	2.84466	3.0894	3.06589
Bacteria	Proteobacteria	Gammaproteobacteria	SAR86 clade	SAR86 clade	SAR86 clade		27e80ec34fe035cb1999c1e3094fa587	3417	2962	2922	3017	2650	1321	1190	1941	1123	813	3.78628	5.19185	5.03168	4.62489	3.65079	3.74847	4.09455	4.48537	4.97762	5.02534
Bacteria	Proteobacteria	Gammaproteobacteria	SAR86 clade	SAR86 clade	SAR86 clade		301ca996a53c3774017e10e219e57f83	25	19	11	19	15	97	73	83	64	34	0.0277018	0.0333035	0.018942	0.0291259	0.0206649	0.275248	0.251178	0.191801	0.283675	0.210162
Bacteria	Proteobacteria	Gammaproteobacteria	SAR86 clade	SAR86 clade	SAR86 clade		73c1eaffc3f3da2bd616a51c354d9369	59	32	42	37	43	103	103	177	106	76	0.0653761	0.0560902	0.072324	0.0567189	0.0592393	0.292273	0.354403	0.409022	0.469837	0.469774
Bacteria	Proteobacteria	Gammaproteobacteria	SAR86 clade	SAR86 clade	SAR86 clade		85c5cc22a59ffc9c9a857ef14318afe6	58	43	0	36	0	49	56	72	0	0	0.0642681	0.0753712	0	0.0551859	0	0.139043	0.192685	0.166382	0	0
Bacteria	Proteobacteria	Gammaproteobacteria	SAR86 clade	SAR86 clade	SAR86 clade		974874911efe2392d6f1fb2a4f153eef	35	15	18	21	22	96	86	130	95	79	0.0387825	0.0262923	0.030996	0.0321918	0.0303085	0.27241	0.295909	0.300411	0.421081	0.488317
Bacteria	Proteobacteria	Gammaproteobacteria	SAR86 clade	SAR86 clade	SAR86 clade		9f3986d792319f761186e7e4ee1b2879	0	0	0	0	0	47	33	0	54	34	0	0	0	0	0	0.133367	0.113546	0	0.239351	0.210162
Bacteria	Proteobacteria	Gammaproteobacteria	SAR86 clade	SAR86 clade	SAR86 clade		eac3db5303a11504fb0f1d79c8b3b066	107	0	86	96	0	0	0	0	0	0	0.118563	0	0.148092	0.147163	0	0	0	0	0	0
Bacteria	Proteobacteria	Gammaproteobacteria	Steroidobacterales	Woeseiaceae	Woeseia	uncultured marine	90c0f78532cc3455ffe9d7d095283500	0	0	0	0	0	21	26	0	0	11	0	0	0	0	0	0.0595897	0.0894608	0	0	0.0679936
Bacteria	Proteobacteria	Gammaproteobacteria	Thiomicrospirales	Thioglobaceae	SUP05 cluster		a54838f3bdb65980fc7f58602bd1dd97	111	175	101	171	94	603	405	745	413	396	0.122996	0.306743	0.173922	0.262133	0.1295	1.71108	1.39352	1.72159	1.83059	2.44777
Bacteria	Proteobacteria	Gammaproteobacteria	Thiomicrospirales	Thioglobaceae	SUP05 cluster		f7c86b7c6357241d18b25fa53b25f751	142	161	125	134	122	507	512	591	302	266	0.157346	0.282204	0.21525	0.205414	0.168074	1.43867	1.76169	1.36572	1.33859	1.64421
Bacteria	Proteobacteria	Gammaproteobacteria	Thiotrichales	Thiotrichaceae	uncultured	uncultured marine	5611a10377caec2b460bfa9e339a2629	49	37	0	46	38	0	0	0	0	0	0.0542954	0.0648543	0	0.0705154	0.052351	0	0	0	0	0
Bacteria	Proteobacteria	Gammaproteobacteria	Vibrionales	Vibrionaceae	Vibrio		e1a9599a6d4dcb27b00732d656bed525	0	0	0	0	0	16	37	35	0	0	0	0	0	0	0	0.0454017	0.12731	0.08088	0	0
Bacteria	Verrucomicrobiota	Lentisphaeria	Lentisphaerales	Lentisphaeraceae	Lentisphaera	Lentisphaera araneosa	3af0fb44ee9ab19e43660f7f211cb99b	109	54	107	105	221	0	0	0	0	0	0.12078	0.0946522	0.184254	0.160959	0.304462	0	0	0	0	0
Bacteria	Verrucomicrobiota	Lentisphaeria	Lentisphaerales	Lentisphaeraceae	Lentisphaera	Lentisphaera araneosa	701d9e5585d9da2e62a5c7671f67f47b	22	9	25	22	57	0	0	0	0	0	0.0243775	0.0157754	0.04305	0.0337247	0.0785265	0	0	0	0	0
Bacteria	Verrucomicrobiota	Lentisphaeria	Lentisphaerales	Lentisphaeraceae	Lentisphaera	Lentisphaera araneosa	e3baa0afeec5e5140f15cb3c88e00024	36	13	22	29	46	0	0	0	0	0	0.0398905	0.0227866	0.037884	0.0444553	0.0633722	0	0	0	0	0
Bacteria	Verrucomicrobiota	Lentisphaeria	Lentisphaerales	Lentisphaeraceae	Lentisphaera	Lentisphaera araneosa	ee5f5cefb0a73859c9ca2c97a36e4b8d	0	0	0	0	0	7	7	7	0	0	0	0	0	0	0	0.0198632	0.0240856	0.016176	0	0
Bacteria	Verrucomicrobiota	Verrucomicrobiae	Opitutales	Puniceicoccaceae	Lentimonas	seawater metagenome	be0db1f439aabadeacf411b4dffb0ac6	56	55	0	50	43	0	0	0	0	0	0.0620519	0.096405	0	0.0766471	0.0592393	0	0	0	0	0
Bacteria	Verrucomicrobiota	Verrucomicrobiae	Opitutales	Puniceicoccaceae	Lentimonas	seawater metagenome	eafb61dacbaa8f3bb61f55aa1e0bc18d	65	0	55	26	33	0	0	0	0	0	0.0720246	0	0.09471	0.0398565	0.0454627	0	0	0	0	0
Bacteria	Verrucomicrobiota	Verrucomicrobiae	Opitutales	Puniceicoccaceae	Lentimonas	uncultured bacterium	45863a0ae99e944bfaa21b0d182c0499	2	0	6	0	2	0	0	0	0	0	0.00221614	0	0.010332	0	0.00275531	0	0	0	0	0
Bacteria	Verrucomicrobiota	Verrucomicrobiae	Opitutales	Puniceicoccaceae	Lentimonas	uncultured Verrucomicrobiales	b0d51419e61cb391401ea705be46e318	0	0	0	0	0	0	0	11	6	7	0	0	0	0	0	0	0	0.0254194	0.0265946	0.0432686
Bacteria	Verrucomicrobiota	Verrucomicrobiae	Opitutales	Puniceicoccaceae	MB11C04 marine group	uncultured Puniceicoccaceae	0e674ead354958f5e09c5228e5821701	0	0	0	0	0	56	22	36	0	0	0	0	0	0	0	0.158906	0.0756976	0.0831908	0	0
Bacteria	Verrucomicrobiota	Verrucomicrobiae	Opitutales	Puniceicoccaceae	MB11C04 marine group	uncultured Puniceicoccaceae	3e25fd1e9dfb138d87a8c207661fdd4e	0	0	0	0	0	22	0	34	0	14	0	0	0	0	0	0.0624273	0	0.0785691	0	0.0865373
Bacteria	Verrucomicrobiota	Verrucomicrobiae	Opitutales	Puniceicoccaceae	MB11C04 marine group	uncultured Puniceicoccaceae	d29f34debcc7b2ee9fe5a8f8e1f28611	30	0	0	23	26	0	0	0	0	0	0.0332421	0	0	0.0352577	0.0358191	0	0	0	0	0
Bacteria	Verrucomicrobiota	Verrucomicrobiae	Opitutales	Puniceicoccaceae	MB11C04 marine group		6e54734a9eac64d48591063153d0fc7c	0	0	0	0	0	7	14	10	0	0	0	0	0	0	0	0.0198632	0.0481712	0.0231086	0	0
Bacteria	Verrucomicrobiota	Verrucomicrobiae	Opitutales	Puniceicoccaceae	MB11C04 marine group		a2a32b5a81c7ae831449689471325e52	0	16	17	32	25	0	0	0	0	0	0	0.0280451	0.029274	0.0490542	0.0344414	0	0	0	0	0
Bacteria	Verrucomicrobiota	Verrucomicrobiae	Verrucomicrobiales	Rubritaleaceae	Persicirhabdus	uncultured bacterium	99dc30671a5134aca4a87c35f5381c7a	197	38	57	62	60	0	0	0	0	0	0.21829	0.0666071	0.098154	0.0950425	0.0826594	0	0	0	0	0
Bacteria	Verrucomicrobiota	Verrucomicrobiae	Verrucomicrobiales	Rubritaleaceae	Roseibacillus	uncultured marine	1bce19cf7fca02aa3e9f3ce53b28fee5	866	78	182	136	176	0	0	0	0	0	0.959589	0.13672	0.313404	0.20848	0.242468	0	0	0	0	0
Bacteria	Verrucomicrobiota	Verrucomicrobiae	Verrucomicrobiales	Rubritaleaceae	Roseibacillus	uncultured marine	233926fd4c3ddd0eca8c579f0e0b049c	109	18	33	0	0	21	7	31	0	0	0.12078	0.0315507	0.056826	0	0	0.0595897	0.0240856	0.0716365	0	0
Bacteria	Verrucomicrobiota	Verrucomicrobiae	Verrucomicrobiales	Rubritaleaceae	Roseibacillus	uncultured marine	bb6b7bcaf305245f58169d07a1ae80fb	69	0	0	37	34	0	0	0	0	0	0.0764568	0	0	0.0567189	0.0468403	0	0	0	0	0
Bacteria	Verrucomicrobiota	Verrucomicrobiae	Verrucomicrobiales	Rubritaleaceae	Roseibacillus		a9a5a89f3cd9018faf7e24e925226b5b	327	33	70	46	71	143	54	243	81	54	0.362339	0.057843	0.12054	0.0705154	0.0978137	0.405777	0.185803	0.561538	0.359027	0.333787

## Sheet: Culturable bacteria
Taxonomy								reads	reads	reads	reads	reads	reads	reads	reads	reads	reads	abundance	abundance	abundance	abundance	abundance	abundance	abundance	abundance	abundance	abundance
Domain	Phylum	Class	Order	Family	Genus	Species	ASV ID	PSh 1	PSh 2	PSh 3	PSh 4	PSh 5	AFS 1	AFS 2	AFS 3	AFS 4	AFS 5	PSh 1	PSh 2	PSh 3	PSh 4	PSh 5	AFS 1	AFS 2	AFS 3	AFS 4	AFS 5
Bacteria	Actinobacteriota	Acidimicrobiia	Actinomarinales	Actinomarinaceae	Candidatus Actinomarina	uncultured marine	2b6298268340983ecb037a0065e14987	0	7	11	14	0	6	5	0	0	6	0	0.00696989	0.00957238	0.0114166	0	0.0103605	0.00566752	0	0	0.0108668
Bacteria	Bacteroidota	Bacteroidia	Bacteroidales	Dysgonomonadaceae	Proteiniphilum	uncultured prokaryote	f3e1baef87ed1d484dc99949436720f0	0	0	0	0	0	0	75	47	151	50	0	0	0	0	0	0	0.0850128	0.0684224	0.149316	0.0905567
Bacteria	Bacteroidota	Bacteroidia	Cytophagales	Cyclobacteriaceae	Algoriphagus		a2698b143b113929afe10e89ba120891	0	7	36	0	25	0	0	0	0	0	0	0.00696989	0.0313278	0	0.0352386	0	0	0	0	0
Bacteria	Bacteroidota	Bacteroidia	Flavobacteriales	Flavobacteriaceae	Aurantivirga	uncultured Flavobacteriaceae	64265842355b4e500ee537f647d72193	0	0	0	0	0	10	8	0	14	0	0	0	0	0	0	0.0172676	0.00906803	0	0.0138438	0
Bacteria	Bacteroidota	Bacteroidia	Flavobacteriales	Flavobacteriaceae	Bizionia	Bizionia fulviae	708cdac624664ffd6450107810cc631b	0	0	0	0	0	0	0	14	36	16	0	0	0	0	0	0	0	0.0203811	0.0355984	0.0289782
Bacteria	Bacteroidota	Bacteroidia	Flavobacteriales	Flavobacteriaceae	Bizionia	Bizionia fulviae	da37abdfed6b205cd8f79d90b9af2ffb	0	0	0	0	0	0	0	38	26	47	0	0	0	0	0	0	0	0.0553202	0.02571	0.0851233
Bacteria	Bacteroidota	Bacteroidia	Flavobacteriales	Flavobacteriaceae	Cellulophaga	Cellulophaga fucicola	a77cae2a70bbcb6c3e93a52dbc02061d	0	0	0	0	0	2	0	1	2	1	0	0	0	0	0	0.00345352	0	0.00145579	0.00197769	0.00181113
Bacteria	Bacteroidota	Bacteroidia	Flavobacteriales	Flavobacteriaceae	Cellulophaga	Cellulophaga fucicola	62a5aeb85f5733e844c0a023ee0d0694	18	10	19	21	0	18	0	26	41	27	0.0181457	0.00995699	0.0165341	0.017125	0	0.0310816	0	0.0378507	0.0405427	0.0489006
Bacteria	Bacteroidota	Bacteroidia	Flavobacteriales	Flavobacteriaceae	Flavobacterium	Flavobacterium ahnfeltiae	79779e5d2121303a43d661867c71967b	0	0	0	0	0	96	78	93	209	74	0	0	0	0	0	0.165769	0.0884133	0.135389	0.206669	0.134024
Bacteria	Bacteroidota	Bacteroidia	Flavobacteriales	Flavobacteriaceae	Flavobacterium	Flavobacterium algicola	a626ac76d3e1450409d3a354720d264a	0	30	29	35	0	0	0	0	0	0	0	0.029871	0.0252363	0.0285416	0	0	0	0	0	0
Bacteria	Bacteroidota	Bacteroidia	Flavobacteriales	Flavobacteriaceae	Flavobacterium	Flavobacterium algicola	d327530897783bafaa9289dfdc1223be	52	46	0	44	0	0	0	0	0	0	0.0524209	0.0458021	0	0.0358809	0	0	0	0	0	0
Bacteria	Bacteroidota	Bacteroidia	Flavobacteriales	Flavobacteriaceae	Flavobacterium	Flavobacterium algicola	2880cacee4e5e1cda5eee20edc0e06a5	18	21	23	20	25	0	0	0	0	0	0.0181457	0.0209097	0.020015	0.0163095	0.0352386	0	0	0	0	0
Bacteria	Bacteroidota	Bacteroidia	Flavobacteriales	Flavobacteriaceae	Flavobacterium	Flavobacterium algicola	721083f78c04e8684633ed7caf255b97	29	26	51	22	53	0	0	0	0	0	0.0292348	0.0258882	0.044381	0.0179404	0.0747058	0	0	0	0	0
Bacteria	Bacteroidota	Bacteroidia	Flavobacteriales	Flavobacteriaceae	Flavobacterium	Flavobacterium antarcticum	f692dab984fa65d1a8f4ea3a2ce6cfe7	17	0	14	0	15	0	0	0	0	0	0.0171376	0	0.012183	0	0.0211431	0	0	0	0	0
Bacteria	Bacteroidota	Bacteroidia	Flavobacteriales	Flavobacteriaceae	Flavobacterium	Flavobacterium antarcticum	021bfa6f079af5b64623bf81cd730bf1	0	0	0	0	0	0	16	18	49	7	0	0	0	0	0	0	0.0181361	0.0262043	0.0484534	0.0126779
Bacteria	Bacteroidota	Bacteroidia	Flavobacteriales	Flavobacteriaceae	Flavobacterium	Flavobacterium antarcticum	e49375bb7bf59da1c0fc21ba65c81a08	0	0	0	0	0	0	8	22	36	8	0	0	0	0	0	0	0.00906803	0.0320275	0.0355984	0.0144891
Bacteria	Bacteroidota	Bacteroidia	Flavobacteriales	Flavobacteriaceae	Flavobacterium	Flavobacterium antarcticum	89faf7daa4bf90880390d7ee37d44529	0	0	0	0	0	21	40	20	24	20	0	0	0	0	0	0.0362619	0.0453402	0.0291159	0.0237323	0.0362227
Bacteria	Bacteroidota	Bacteroidia	Flavobacteriales	Flavobacteriaceae	Flavobacterium	Flavobacterium crassostreae	fcec8023bb97fee1ea5044f34345a4bc	0	0	0	0	0	110	107	92	147	74	0	0	0	0	0	0.189943	0.121285	0.133933	0.14536	0.134024
Bacteria	Bacteroidota	Bacteroidia	Flavobacteriales	Flavobacteriaceae	Flavobacterium	Flavobacterium crassostreae	7521aea1fdabef6aa06b80e56e57ce41	0	0	0	0	0	75	131	126	185	115	0	0	0	0	0	0.129507	0.148489	0.18343	0.182936	0.208281
Bacteria	Bacteroidota	Bacteroidia	Flavobacteriales	Flavobacteriaceae	Flavobacterium	Flavobacterium frigidarium	5c630ffa9ed32740d9ba13e4abe86b04	68	110	0	83	0	0	0	0	0	0	0.0685505	0.109527	0	0.0676844	0	0	0	0	0	0
Bacteria	Bacteroidota	Bacteroidia	Flavobacteriales	Flavobacteriaceae	Flavobacterium	Flavobacterium frigidarium	79b6d848b286b7cb7ca345bc6f55298c	0	0	0	0	0	0	24	20	24	0	0	0	0	0	0	0	0.0272041	0.0291159	0.0237323	0
Bacteria	Bacteroidota	Bacteroidia	Flavobacteriales	Flavobacteriaceae	Flavobacterium	Flavobacterium frigidarium	10e30bed14cfe62c91888967e3ac65d5	0	0	0	0	0	0	71	37	79	0	0	0	0	0	0	0	0.0804788	0.0538644	0.0781188	0
Bacteria	Bacteroidota	Bacteroidia	Flavobacteriales	Flavobacteriaceae	Flavobacterium	Flavobacterium frigidarium	220e9ff99b13e64ec483aca7c374ea7e	0	0	0	0	0	0	6	1	3	0	0	0	0	0	0	0	0.00680102	0.00145579	0.00296654	0
Bacteria	Bacteroidota	Bacteroidia	Flavobacteriales	Flavobacteriaceae	Flavobacterium	Flavobacterium frigidarium	ae75fff717d9ef9ba4869b3c6bbffe33	0	0	0	0	0	0	5	8	11	0	0	0	0	0	0	0	0.00566752	0.0116464	0.0108773	0
Bacteria	Bacteroidota	Bacteroidia	Flavobacteriales	Flavobacteriaceae	Flavobacterium	Flavobacterium frigidarium	13c458b4d96634eea2e16acd17924513	0	0	0	0	0	0	1	4	1	1	0	0	0	0	0	0	0.0011335	0.00582318	0.000988846	0.00181113
Bacteria	Bacteroidota	Bacteroidia	Flavobacteriales	Flavobacteriaceae	Flavobacterium	Flavobacterium frigidarium	7d85bd210c398579e50d62095b0b60c5	0	0	0	0	0	0	1	2	1	3	0	0	0	0	0	0	0.0011335	0.00291159	0.000988846	0.0054334
Bacteria	Bacteroidota	Bacteroidia	Flavobacteriales	Flavobacteriaceae	Flavobacterium	Flavobacterium frigidarium	8c1cbd28e994400f20a620be1f09652a	0	0	0	0	0	64	0	57	48	52	0	0	0	0	0	0.110513	0	0.0829803	0.0474646	0.094179
Bacteria	Bacteroidota	Bacteroidia	Flavobacteriales	Flavobacteriaceae	Flavobacterium	Flavobacterium frigidarium	ab7662a12dd5b4e1ab17401e48f4d6f2	36	31	16	34	28	0	0	0	0	0	0.0362914	0.0308667	0.0139235	0.0277261	0.0394672	0	0	0	0	0
Bacteria	Bacteroidota	Bacteroidia	Flavobacteriales	Flavobacteriaceae	Flavobacterium	Flavobacterium frigidarium	ba06ad7efd5a61c6efdc0998488260d9	32	32	24	35	14	0	0	0	0	0	0.032259	0.0318624	0.0208852	0.0285416	0.0197336	0	0	0	0	0
Bacteria	Bacteroidota	Bacteroidia	Flavobacteriales	Flavobacteriaceae	Flavobacterium	Flavobacterium frigidarium	f281e45c6a5c486b0b6441a07e22ea40	0	0	0	0	0	33	22	36	38	10	0	0	0	0	0	0.056983	0.0249371	0.0524086	0.0375761	0.0181113
Bacteria	Bacteroidota	Bacteroidia	Flavobacteriales	Flavobacteriaceae	Flavobacterium	Flavobacterium frigidarium	096dbe4efc4a5cc9d04d2cd3ac10914a	0	0	0	0	0	28	47	29	27	12	0	0	0	0	0	0.0483492	0.0532747	0.042218	0.0266988	0.0217336
Bacteria	Bacteroidota	Bacteroidia	Flavobacteriales	Flavobacteriaceae	Flavobacterium	Flavobacterium frigidarium	bc5999015fbbb9ca7b45386f8935edad	0	0	0	0	0	26	27	21	47	20	0	0	0	0	0	0.0448957	0.0306046	0.0305717	0.0464758	0.0362227
Bacteria	Bacteroidota	Bacteroidia	Flavobacteriales	Flavobacteriaceae	Flavobacterium	Flavobacterium frigidarium	f839c3651f098651a057a436171b2847	0	0	0	0	0	45	40	39	82	23	0	0	0	0	0	0.0777041	0.0453402	0.056776	0.0810854	0.0416561
Bacteria	Bacteroidota	Bacteroidia	Flavobacteriales	Flavobacteriaceae	Flavobacterium	Flavobacterium frigidarium	9f4758af14aef67279d31c3e218a34e4	0	0	0	0	0	35	54	50	84	32	0	0	0	0	0	0.0604365	0.0612092	0.0727897	0.083063	0.0579563
Bacteria	Bacteroidota	Bacteroidia	Flavobacteriales	Flavobacteriaceae	Flavobacterium	Flavobacterium frigidarium	f9f469e490170eeffd1cdbee23db5046	0	0	0	0	0	23	27	21	26	18	0	0	0	0	0	0.0397154	0.0306046	0.0305717	0.02571	0.0326004
Bacteria	Bacteroidota	Bacteroidia	Flavobacteriales	Flavobacteriaceae	Flavobacterium	Flavobacterium frigidarium	2fc46ffd480517355727f4c7720f9f1c	0	0	0	0	0	16	18	13	22	33	0	0	0	0	0	0.0276281	0.0204031	0.0189253	0.0217546	0.0597675
Bacteria	Bacteroidota	Bacteroidia	Flavobacteriales	Flavobacteriaceae	Flavobacterium	Flavobacterium frigidarium	169bc722d7f12b99fef169a32911927d	0	0	0	0	0	91	130	120	180	93	0	0	0	0	0	0.157135	0.147356	0.174695	0.177992	0.168436
Bacteria	Bacteroidota	Bacteroidia	Flavobacteriales	Flavobacteriaceae	Flavobacterium	Flavobacterium frigidarium	c639f0324f828396a2f3198254ed2da5	0	0	0	0	0	99	108	74	126	109	0	0	0	0	0	0.170949	0.122418	0.107729	0.124595	0.197414
Bacteria	Bacteroidota	Bacteroidia	Flavobacteriales	Flavobacteriaceae	Flavobacterium	Flavobacterium frigidarium	9851c20602ea8246b8c7ee64de904740	90	130	83	128	54	90	122	101	99	54	0.0907286	0.129441	0.0722279	0.104381	0.0761153	0.155408	0.138288	0.147035	0.0978957	0.0978013
Bacteria	Bacteroidota	Bacteroidia	Flavobacteriales	Flavobacteriaceae	Flavobacterium	Flavobacterium frigidarium	11b50f027e46e045d30c70f44d1c058f	253	559	305	415	213	74	116	94	102	55	0.255048	0.556596	0.265416	0.338422	0.300233	0.12778	0.131486	0.136845	0.100862	0.0996124
Bacteria	Bacteroidota	Bacteroidia	Flavobacteriales	Flavobacteriaceae	Flavobacterium	Flavobacterium frigidarium	e2f5c18ceadf79b669b995ce0d1b6bab	93	101	68	87	73	55	92	73	140	66	0.0937528	0.100566	0.0591747	0.0709463	0.102897	0.0949717	0.104282	0.106273	0.138438	0.119535
Bacteria	Bacteroidota	Bacteroidia	Flavobacteriales	Flavobacteriaceae	Flavobacterium	Flavobacterium frigidarium	fbe948c76db332568e8f1c4d5a913ba9	306	387	225	303	256	55	65	73	125	74	0.308477	0.385335	0.195799	0.247089	0.360843	0.0949717	0.0736778	0.106273	0.123606	0.134024
Bacteria	Bacteroidota	Bacteroidia	Flavobacteriales	Flavobacteriaceae	Flavobacterium	Flavobacterium frigidarium	cefe96168cbb16c0b5c68f6697c53fc4	73	158	84	98	52	161	223	183	207	95	0.0735909	0.15732	0.0730981	0.0799165	0.0732962	0.278008	0.252771	0.26641	0.204691	0.172058
Bacteria	Bacteroidota	Bacteroidia	Flavobacteriales	Flavobacteriaceae	Flavobacterium	Flavobacterium frigidarium	76fda7cfd6881e39b60e8d62ca286a9b	111	110	78	102	83	102	176	135	249	114	0.111899	0.109527	0.0678768	0.0831784	0.116992	0.176129	0.199497	0.196532	0.246223	0.206469
Bacteria	Bacteroidota	Bacteroidia	Flavobacteriales	Flavobacteriaceae	Flavobacterium	Flavobacterium frigidarium	196f91b2f207c345c489c0987d7fe170	20	13	29	19	11	140	305	244	358	125	0.0201619	0.0129441	0.0252363	0.015494	0.015505	0.241746	0.345719	0.355214	0.354007	0.226392
Bacteria	Bacteroidota	Bacteroidia	Flavobacteriales	Flavobacteriaceae	Flavobacterium	Flavobacterium frigidarium	535b4fd88d0b16a8519e8d955db0506d	33	26	28	24	21	149	340	257	393	153	0.0332671	0.0258882	0.024366	0.0195714	0.0296004	0.257287	0.385391	0.374139	0.388616	0.277104
Bacteria	Bacteroidota	Bacteroidia	Flavobacteriales	Flavobacteriaceae	Flavobacterium	Flavobacterium frigidarium	5dda6bd0c66dd42fb5369eb4f1a4f0b3	15	33	18	30	24	191	242	172	254	176	0.0151214	0.0328581	0.0156639	0.0244642	0.033829	0.329811	0.274308	0.250397	0.251167	0.31876
Bacteria	Bacteroidota	Bacteroidia	Flavobacteriales	Flavobacteriaceae	Flavobacterium	Flavobacterium frigidarium	50272339ff185ead5c32ffd859e10c0c	186	247	192	209	131	277	369	290	319	178	0.187506	0.245938	0.167081	0.170434	0.18465	0.478312	0.418263	0.42218	0.315442	0.322382
Bacteria	Bacteroidota	Bacteroidia	Flavobacteriales	Flavobacteriaceae	Flavobacterium	Flavobacterium frigidarium	109f47148d40009c5a55921a3ea56922	151	349	210	309	128	327	390	353	387	215	0.152222	0.347499	0.182745	0.251982	0.180421	0.56465	0.442067	0.513896	0.382683	0.389394
Bacteria	Bacteroidota	Bacteroidia	Flavobacteriales	Flavobacteriaceae	Flavobacterium	Flavobacterium frigidarium	1ebe81ce60c37434b11d82ba81cd68e2	21	39	23	35	26	247	256	213	322	227	0.02117	0.0388322	0.020015	0.0285416	0.0366481	0.426509	0.290177	0.310084	0.318408	0.411128
Bacteria	Bacteroidota	Bacteroidia	Flavobacteriales	Flavobacteriaceae	Flavobacterium	Flavobacterium frigidarium	b1dde254085186bcffd6c6d69e5cc5f5	195	175	173	169	171	213	295	227	411	237	0.196579	0.174247	0.150547	0.137815	0.241032	0.367799	0.334384	0.330465	0.406416	0.429239
Bacteria	Bacteroidota	Bacteroidia	Flavobacteriales	Flavobacteriaceae	Flavobacterium	Flavobacterium frigidarium	916f9b2d157ebcf5ff14baa75fb875f0	254	233	136	234	182	216	273	270	530	290	0.256056	0.231998	0.118349	0.190821	0.256537	0.37298	0.309447	0.393065	0.524088	0.525229
Bacteria	Bacteroidota	Bacteroidia	Flavobacteriales	Flavobacteriaceae	Flavobacterium	Flavobacterium gelidilacus	fb7dc4411771afc5df5bdd9e6c9efb65	20	0	13	14	0	0	0	0	0	0	0.0201619	0	0.0113128	0.0114166	0	0	0	0	0	0
Bacteria	Bacteroidota	Bacteroidia	Flavobacteriales	Flavobacteriaceae	Flavobacterium	Flavobacterium gelidilacus	e15fd09afa9f2ee21341d810ee4d37eb	0	0	0	0	0	6	5	1	9	9	0	0	0	0	0	0.0103605	0.00566752	0.00145579	0.00889961	0.0163002
Bacteria	Bacteroidota	Bacteroidia	Flavobacteriales	Flavobacteriaceae	Flavobacterium	Flavobacterium ovatum	7a196a7efac8aff66a95e3224e8f2b16	15	29	0	28	0	0	0	0	0	0	0.0151214	0.0288753	0	0.0228333	0	0	0	0	0	0
Bacteria	Bacteroidota	Bacteroidia	Flavobacteriales	Flavobacteriaceae	Flavobacterium	Flavobacterium ovatum	da75665c566bc9124941daa193d6ec19	10	0	21	0	17	0	0	0	0	0	0.010081	0	0.0182745	0	0.0239622	0	0	0	0	0
Bacteria	Bacteroidota	Bacteroidia	Flavobacteriales	Flavobacteriaceae	Flavobacterium	Flavobacterium ponti	9b213446eaf02eee30d385468906bcf6	18	15	23	34	14	0	0	0	0	0	0.0181457	0.0149355	0.020015	0.0277261	0.0197336	0	0	0	0	0
Bacteria	Bacteroidota	Bacteroidia	Flavobacteriales	Flavobacteriaceae	Flavobacterium	Flavobacterium ponti	b3956eec7b83a02ee2513318ca7020dc	103	101	74	127	84	0	0	0	0	0	0.103834	0.100566	0.064396	0.103565	0.118402	0	0	0	0	0
Bacteria	Bacteroidota	Bacteroidia	Flavobacteriales	Flavobacteriaceae	Flavobacterium	Flavobacterium ponti	f3a498ddf174356e9db74f3ace146201	4687	1867	7723	6368	3701	0	0	0	0	0	4.72494	1.85897	6.72068	5.19294	5.21672	0	0	0	0	0
Bacteria	Bacteroidota	Bacteroidia	Flavobacteriales	Flavobacteriaceae	Flavobacterium	Flavobacterium ponti	ed25e2c57193540b88e238c3990fa57f	6399	2610	10485	8535	5013	0	0	0	0	0	6.4508	2.59877	9.12421	6.96007	7.06604	0	0	0	0	0
Bacteria	Bacteroidota	Bacteroidia	Flavobacteriales	Flavobacteriaceae	Flavobacterium	Flavobacterium ponti	b6aeea595025e5e23a919309876c75a3	0	0	0	0	0	157	153	129	233	67	0	0	0	0	0	0.271101	0.173426	0.187798	0.230401	0.121346
Bacteria	Bacteroidota	Bacteroidia	Flavobacteriales	Flavobacteriaceae	Flavobacterium	Flavobacterium ponti	521e877097554ece421ed3fd393e1285	0	0	0	0	0	220	126	89	178	92	0	0	0	0	0	0.379887	0.142822	0.129566	0.176015	0.166624
Bacteria	Bacteroidota	Bacteroidia	Flavobacteriales	Flavobacteriaceae	Flavobacterium	Flavobacterium ponti	a5c4ea8fb5d13b60f7f4bf3b751099d4	3	0	6	5	0	115	141	96	314	60	0.00302429	0	0.0052213	0.00407737	0	0.198577	0.159824	0.139756	0.310498	0.108668
Bacteria	Bacteroidota	Bacteroidia	Flavobacteriales	Flavobacteriaceae	Flavobacterium	Flavobacterium ponti	b5a80e8de70c502a5a09f8509a34f66e	3	0	11	5	0	152	92	75	219	100	0.00302429	0	0.00957238	0.00407737	0	0.262467	0.104282	0.109185	0.216557	0.181113
Bacteria	Bacteroidota	Bacteroidia	Flavobacteriales	Flavobacteriaceae	Flavobacterium	Flavobacterium ponti	5321c814bd4ec19e86c61d6040ec2107	29	27	33	39	26	20	26	20	40	10	0.0292348	0.0268839	0.0287171	0.0318035	0.0366481	0.0345352	0.0294711	0.0291159	0.0395538	0.0181113
Bacteria	Bacteroidota	Bacteroidia	Flavobacteriales	Flavobacteriaceae	Flavobacterium	Flavobacterium tegetincola	2a2a2ce21d7b8fce4b7e4dc4d16d80f9	0	0	0	0	0	166	70	48	240	77	0	0	0	0	0	0.286642	0.0793453	0.0698781	0.237323	0.139457
Bacteria	Bacteroidota	Bacteroidia	Flavobacteriales	Flavobacteriaceae	Flavobacterium	Flavobacterium tegetincola	33b131dfebb5fbe4a01a33628c1da1cd	0	0	0	0	0	240	58	47	180	126	0	0	0	0	0	0.414422	0.0657432	0.0684224	0.177992	0.228203
Bacteria	Bacteroidota	Bacteroidia	Flavobacteriales	Flavobacteriaceae	Flavobacterium	uncultured soil	91e29e4e78a0b34a0abea5d08e36c569	0	0	0	0	0	7	8	13	7	6	0	0	0	0	0	0.0120873	0.00906803	0.0189253	0.00692192	0.0108668
Bacteria	Bacteroidota	Bacteroidia	Flavobacteriales	Flavobacteriaceae	Flavobacterium	uncultured soil	9a2dd83d27900e2134e2b3d5fca47b12	0	28	0	21	24	7	6	8	14	5	0	0.0278796	0	0.017125	0.033829	0.0120873	0.00680102	0.0116464	0.0138438	0.00905567
Bacteria	Bacteroidota	Bacteroidia	Flavobacteriales	Flavobacteriaceae	Flavobacterium		b4e72f828d929142b84234f71e244e1b	17	31	0	34	0	0	0	0	0	0	0.0171376	0.0308667	0	0.0277261	0	0	0	0	0	0
Bacteria	Bacteroidota	Bacteroidia	Flavobacteriales	Flavobacteriaceae	Flavobacterium		fda9966cc854aaa5db31198f81ed3e40	84	0	38	50	0	0	0	0	0	0	0.08468	0	0.0330682	0.0407737	0	0	0	0	0	0
Bacteria	Bacteroidota	Bacteroidia	Flavobacteriales	Flavobacteriaceae	Flavobacterium		812e4cdd87021e8d5fb1e06de6205871	0	0	3	4	2	0	0	0	0	0	0	0	0.00261065	0.0032619	0.00281909	0	0	0	0	0
Bacteria	Bacteroidota	Bacteroidia	Flavobacteriales	Flavobacteriaceae	Flavobacterium		4cd91f61d55c75df7a38b1204232501f	8	13	0	0	6	0	0	0	0	0	0.00806476	0.0129441	0	0	0.00845726	0	0	0	0	0
Bacteria	Bacteroidota	Bacteroidia	Flavobacteriales	Flavobacteriaceae	Flavobacterium		a5067b79048218a0cadc88cc3445b765	0	37	0	46	44	0	0	0	0	0	0	0.0368408	0	0.0375118	0.0620199	0	0	0	0	0
Bacteria	Bacteroidota	Bacteroidia	Flavobacteriales	Flavobacteriaceae	Flavobacterium		1efe3defe261f75ea6f0b209df14de2b	0	0	0	0	0	12	12	0	7	0	0	0	0	0	0	0.0207211	0.013602	0	0.00692192	0
Bacteria	Bacteroidota	Bacteroidia	Flavobacteriales	Flavobacteriaceae	Flavobacterium		a93502a540ae8fca1bcddb952ec96e07	0	0	0	0	0	27	42	0	22	0	0	0	0	0	0	0.0466225	0.0476072	0	0.0217546	0
Bacteria	Bacteroidota	Bacteroidia	Flavobacteriales	Flavobacteriaceae	Flavobacterium		b35c3cac6230a5823d0230817158890e	0	0	0	0	0	0	63	35	99	0	0	0	0	0	0	0	0.0714108	0.0509528	0.0978957	0
Bacteria	Bacteroidota	Bacteroidia	Flavobacteriales	Flavobacteriaceae	Flavobacterium		92b132796add6b2ff6b4dcf4f050c7b6	0	0	0	0	0	0	101	99	138	0	0	0	0	0	0	0	0.114484	0.144124	0.136461	0
Bacteria	Bacteroidota	Bacteroidia	Flavobacteriales	Flavobacteriaceae	Flavobacterium		6fe2b3ad53e241d21b84c9cd5d7507c3	0	0	0	0	0	0	0	1	1	1	0	0	0	0	0	0	0	0.00145579	0.000988846	0.00181113
Bacteria	Bacteroidota	Bacteroidia	Flavobacteriales	Flavobacteriaceae	Flavobacterium		7003c9d2f3ac4a03865e6ce064fcfc9d	0	0	0	0	0	0	0	1	1	1	0	0	0	0	0	0	0	0.00145579	0.000988846	0.00181113
Bacteria	Bacteroidota	Bacteroidia	Flavobacteriales	Flavobacteriaceae	Flavobacterium		f238f0769576cec64d720d6863f9ba2e	0	0	0	0	0	0	0	19	9	9	0	0	0	0	0	0	0	0.0276601	0.00889961	0.0163002
Bacteria	Bacteroidota	Bacteroidia	Flavobacteriales	Flavobacteriaceae	Flavobacterium		950c6033dbc2b99e1f64177daa79e5cc	0	0	0	0	0	0	0	36	24	35	0	0	0	0	0	0	0	0.0524086	0.0237323	0.0633897
Bacteria	Bacteroidota	Bacteroidia	Flavobacteriales	Flavobacteriaceae	Flavobacterium		34f6b24020bd937028be8a2ba1eade1a	0	0	0	0	0	26	24	26	0	0	0	0	0	0	0	0.0448957	0.0272041	0.0378507	0	0
Bacteria	Bacteroidota	Bacteroidia	Flavobacteriales	Flavobacteriaceae	Flavobacterium		e4b17e0edaf5c1e97a3ab68210bff77b	0	0	0	0	0	57	65	81	80	0	0	0	0	0	0	0.0984252	0.0736778	0.117919	0.0791077	0
Bacteria	Bacteroidota	Bacteroidia	Flavobacteriales	Flavobacteriaceae	Flavobacterium		9e7c73ba4e76aad2f3ce0b5848b110f9	0	0	0	0	0	37	139	108	135	0	0	0	0	0	0	0.06389	0.157557	0.157226	0.133494	0
Bacteria	Bacteroidota	Bacteroidia	Flavobacteriales	Flavobacteriaceae	Flavobacterium		73b827e117ad14b7165d20a1c4870baa	0	0	0	0	0	8	0	7	14	5	0	0	0	0	0	0.0138141	0	0.0101906	0.0138438	0.00905567
Bacteria	Bacteroidota	Bacteroidia	Flavobacteriales	Flavobacteriaceae	Flavobacterium		9e6e856f4c000f86734a1bb0cf98a478	0	0	0	0	0	13	12	10	0	23	0	0	0	0	0	0.0224479	0.013602	0.0145579	0	0.0416561
Bacteria	Bacteroidota	Bacteroidia	Flavobacteriales	Flavobacteriaceae	Flavobacterium		40b165b13856240bf01c4371c2e6afea	0	0	0	0	0	0	85	97	111	53	0	0	0	0	0	0	0.0963478	0.141212	0.109762	0.0959901
Bacteria	Bacteroidota	Bacteroidia	Flavobacteriales	Flavobacteriaceae	Flavobacterium		01f49434a9d614a5747b51de9a6ce7a3	4	9	5	5	2	0	0	0	0	0	0.00403238	0.00896129	0.00435108	0.00407737	0.00281909	0	0	0	0	0
Bacteria	Bacteroidota	Bacteroidia	Flavobacteriales	Flavobacteriaceae	Flavobacterium		3d484a0dbe0e7ee2af76d9dc2a340dec	5	6	2	3	3	0	0	0	0	0	0.00504048	0.00597419	0.00174043	0.00244642	0.00422863	0	0	0	0	0
Bacteria	Bacteroidota	Bacteroidia	Flavobacteriales	Flavobacteriaceae	Flavobacterium		2c2840dfa1858492a42cd60fdb7a95f9	59	87	22	36	27	0	0	0	0	0	0.0594776	0.0866258	0.0191448	0.0293571	0.0380577	0	0	0	0	0
Bacteria	Bacteroidota	Bacteroidia	Flavobacteriales	Flavobacteriaceae	Flavobacterium		03b6460819abf4253195321a4a5dddda	48	114	36	58	37	0	0	0	0	0	0.0483886	0.11351	0.0313278	0.0472975	0.0521531	0	0	0	0	0
Bacteria	Bacteroidota	Bacteroidia	Flavobacteriales	Flavobacteriaceae	Flavobacterium		2319f5e38c257bb1d2cb08633663ffa5	95	300	70	117	39	0	0	0	0	0	0.095769	0.29871	0.0609151	0.0954105	0.0549722	0	0	0	0	0
Bacteria	Bacteroidota	Bacteroidia	Flavobacteriales	Flavobacteriaceae	Flavobacterium		51a825c650913116d3c987ed690e6394	333	1159	79	272	121	0	0	0	0	0	0.335696	1.15401	0.0687471	0.221809	0.170555	0	0	0	0	0
Bacteria	Bacteroidota	Bacteroidia	Flavobacteriales	Flavobacteriaceae	Flavobacterium		37ff823c75cfd67a687c0279ac6f2386	453	870	138	313	165	0	0	0	0	0	0.456667	0.866258	0.12009	0.255244	0.232575	0	0	0	0	0
Bacteria	Bacteroidota	Bacteroidia	Flavobacteriales	Flavobacteriaceae	Flavobacterium		dea08f5ee8addd86e01faae4f470bf09	0	0	0	0	0	17	21	12	11	4	0	0	0	0	0	0.0293549	0.0238036	0.0174695	0.0108773	0.00724454
Bacteria	Bacteroidota	Bacteroidia	Flavobacteriales	Flavobacteriaceae	Flavobacterium		7c1196a7b760866ffc0242720226e9f0	0	0	0	0	0	4	7	8	9	6	0	0	0	0	0	0.00690703	0.00793453	0.0116464	0.00889961	0.0108668
Bacteria	Bacteroidota	Bacteroidia	Flavobacteriales	Flavobacteriaceae	Flavobacterium		4a355163b35d6a57985e9eb4a7c674ac	0	0	0	0	0	12	11	21	10	6	0	0	0	0	0	0.0207211	0.0124685	0.0305717	0.00988846	0.0108668
Bacteria	Bacteroidota	Bacteroidia	Flavobacteriales	Flavobacteriaceae	Flavobacterium		b35a56bc163df454ad7599017258761f	0	0	0	0	0	14	8	20	21	9	0	0	0	0	0	0.0241746	0.00906803	0.0291159	0.0207658	0.0163002
Bacteria	Bacteroidota	Bacteroidia	Flavobacteriales	Flavobacteriaceae	Flavobacterium		d25929006b34619348966b8ae6543c51	0	0	0	0	0	20	19	17	15	13	0	0	0	0	0	0.0345352	0.0215366	0.0247485	0.0148327	0.0235448
Bacteria	Bacteroidota	Bacteroidia	Flavobacteriales	Flavobacteriaceae	Flavobacterium		480dd9af72b7b2f144fc60a6cb1eb59b	0	0	0	0	0	32	45	46	41	18	0	0	0	0	0	0.0552563	0.0510077	0.0669666	0.0405427	0.0326004
Bacteria	Bacteroidota	Bacteroidia	Flavobacteriales	Flavobacteriaceae	Flavobacterium		6675a2165f7c36d322b7cdbaa404d680	0	0	0	0	0	18	24	19	55	19	0	0	0	0	0	0.0310816	0.0272041	0.0276601	0.0543865	0.0344116
Bacteria	Bacteroidota	Bacteroidia	Flavobacteriales	Flavobacteriaceae	Flavobacterium		eccdb9845a96398f762bd0fec6a4a865	0	0	0	0	0	19	28	12	39	21	0	0	0	0	0	0.0328084	0.0317381	0.0174695	0.038565	0.0380338
Bacteria	Bacteroidota	Bacteroidia	Flavobacteriales	Flavobacteriaceae	Flavobacterium		a66d37ca72a03e206123f29c840ce11f	0	0	0	0	0	23	33	55	50	25	0	0	0	0	0	0.0397154	0.0374056	0.0800687	0.0494423	0.0452784
Bacteria	Bacteroidota	Bacteroidia	Flavobacteriales	Flavobacteriaceae	Flavobacterium		21d823a6463ea9b3593e7a11baf5aa68	0	0	0	0	0	33	106	124	106	51	0	0	0	0	0	0.056983	0.120151	0.180519	0.104818	0.0923679
Bacteria	Bacteroidota	Bacteroidia	Flavobacteriales	Flavobacteriaceae	Flavobacterium		0e64d4ff47a4bb4550e771e4649746f0	0	0	0	0	0	55	122	90	128	54	0	0	0	0	0	0.0949717	0.138288	0.131022	0.126572	0.0978013
Bacteria	Bacteroidota	Bacteroidia	Flavobacteriales	Flavobacteriaceae	Flavobacterium		ec4b412d23e50bf84eb27226118ad45f	0	0	0	0	0	74	89	77	152	77	0	0	0	0	0	0.12778	0.100882	0.112096	0.150305	0.139457
Bacteria	Bacteroidota	Bacteroidia	Flavobacteriales	Flavobacteriaceae	Flavobacterium		d0cf7679f967806bd24fcb462af182f5	0	0	0	0	0	97	205	147	260	95	0	0	0	0	0	0.167496	0.232368	0.214002	0.2571	0.172058
Bacteria	Bacteroidota	Bacteroidia	Flavobacteriales	Flavobacteriaceae	Flavobacterium		e234e864d1178094a334fce389d8bab8	0	0	0	0	0	161	157	171	180	145	0	0	0	0	0	0.278008	0.17796	0.248941	0.177992	0.262615
Bacteria	Bacteroidota	Bacteroidia	Flavobacteriales	Flavobacteriaceae	Flavobacterium		1b810ef1a22c2e482654e44fe31b7d1a	0	0	0	0	0	28	49	52	45	34	0	0	0	0	0	0.0483492	0.0555417	0.0757013	0.0444981	0.0615786
Bacteria	Bacteroidota	Bacteroidia	Flavobacteriales	Flavobacteriaceae	Flavobacterium		2e77e9ed73d8f87b9af1cce6c3a095b8	0	0	0	0	0	67	216	146	225	59	0	0	0	0	0	0.115693	0.244837	0.212546	0.22249	0.106857
Bacteria	Bacteroidota	Bacteroidia	Flavobacteriales	Flavobacteriaceae	Flavobacterium		76f5d300a210b83d6dded256c0fcdf11	0	0	0	0	0	228	231	208	357	191	0	0	0	0	0	0.393701	0.261839	0.302805	0.353018	0.345927
Bacteria	Bacteroidota	Bacteroidia	Flavobacteriales	Flavobacteriaceae	Flavobacterium		a4a680e82317c07bde3b16ea6ff59f45	0	0	0	0	0	184	318	281	499	294	0	0	0	0	0	0.317723	0.360454	0.409078	0.493434	0.532474
Bacteria	Bacteroidota	Bacteroidia	Flavobacteriales	Flavobacteriaceae	Flavobacterium		f2489bbea5a20e59a62e647496e71c2d	0	0	0	0	0	84	92	73	117	42	0	0	0	0	0	0.145048	0.104282	0.106273	0.115695	0.0760677
Bacteria	Bacteroidota	Bacteroidia	Flavobacteriales	Flavobacteriaceae	Flavobacterium		c0265eeb2b8c3c1ad86576a8a19460a6	0	0	0	0	0	45	142	197	178	77	0	0	0	0	0	0.0777041	0.160958	0.286792	0.176015	0.139457
Bacteria	Bacteroidota	Bacteroidia	Flavobacteriales	Flavobacteriaceae	Flavobacterium		53f99acf9493951583a4e80b70f950a4	0	0	38	23	33	64	77	97	80	59	0	0	0.0330682	0.0187559	0.0465149	0.110513	0.0872798	0.141212	0.0791077	0.106857
Bacteria	Bacteroidota	Bacteroidia	Flavobacteriales	Flavobacteriaceae	Flavobacterium		3c60c183fc9cc6f8e9f7e44b7bcf11a4	467	743	327	621	290	33	0	20	59	22	0.47078	0.739804	0.284561	0.50641	0.408767	0.056983	0	0.0291159	0.0583419	0.039845
Bacteria	Bacteroidota	Bacteroidia	Flavobacteriales	Flavobacteriaceae	Flavobacterium		420ccd4ce71c38c81afd0b751a704a3e	387	1128	263	398	202	16	11	16	13	8	0.390133	1.12315	0.228867	0.324559	0.284728	0.0276281	0.0124685	0.0232927	0.012855	0.0144891
Bacteria	Bacteroidota	Bacteroidia	Flavobacteriales	Flavobacteriaceae	Flavobacterium		c2a48c739b225f6601c0b6b83afa2885	227	791	171	313	221	14	14	13	18	15	0.228838	0.787598	0.148807	0.255244	0.311509	0.0241746	0.0158691	0.0189253	0.0177992	0.027167
Bacteria	Bacteroidota	Bacteroidia	Flavobacteriales	Flavobacteriaceae	Flavobacterium		4bdc10c30173b2537f6a24525a704496	715	1003	394	488	406	26	48	35	37	27	0.720788	0.998686	0.342865	0.397952	0.572274	0.0448957	0.0544082	0.0509528	0.0365873	0.0489006
Bacteria	Bacteroidota	Bacteroidia	Flavobacteriales	Flavobacteriaceae	Flavobacterium		69aa49c257485bc77e14b77e9f7457f5	36	57	32	40	38	1259	2301	1447	3250	1414	0.0362914	0.0567548	0.0278469	0.032619	0.0535626	2.17399	2.60819	2.10654	3.21375	2.56094
Bacteria	Bacteroidota	Bacteroidia	Flavobacteriales	Flavobacteriaceae	Flavobacterium		941df06ad670f8baecb0506e888f5b3d	47	95	34	47	19	1827	1721	1953	2471	1916	0.0473805	0.0945914	0.0295873	0.0383273	0.0267813	3.15479	1.95076	2.84317	2.44344	3.47013
Bacteria	Bacteroidota	Bacteroidia	Flavobacteriales	Flavobacteriaceae	Lutibacter	Lutibacter maritimus	f366785f720baf54ccf668b0dfe60829	0	0	0	0	0	63	72	50	99	49	0	0	0	0	0	0.108786	0.0816123	0.0727897	0.0978957	0.0887456
Bacteria	Bacteroidota	Bacteroidia	Flavobacteriales	Flavobacteriaceae	Lutibacter	Lutibacter maritimus	27ca305ef21a014e74458da227dc899a	0	0	0	0	0	47	110	78	192	76	0	0	0	0	0	0.0811576	0.124685	0.113552	0.189858	0.137646
Bacteria	Bacteroidota	Bacteroidia	Flavobacteriales	Flavobacteriaceae	Lutibacter		0f88317b5a3c49cf6ffffaed1b666f96	0	0	0	0	0	48	0	70	26	0	0	0	0	0	0	0.0828844	0	0.101906	0.02571	0
Bacteria	Bacteroidota	Bacteroidia	Flavobacteriales	Flavobacteriaceae	Lutibacter		1a4d7d15b63fb6c60f6da443f46b4068	0	0	0	0	0	0	82	0	57	40	0	0	0	0	0	0	0.0929473	0	0.0563642	0.0724454
Bacteria	Bacteroidota	Bacteroidia	Flavobacteriales	Flavobacteriaceae	Lutibacter		8da2845b3079759e78731753ac1cec85	0	0	0	0	0	18	0	21	48	12	0	0	0	0	0	0.0310816	0	0.0305717	0.0474646	0.0217336
Bacteria	Bacteroidota	Bacteroidia	Flavobacteriales	Flavobacteriaceae	Maribacter	Maribacter polysiphoniae	efa8fd51ae91960ee1ff4807a6c06d78	0	0	0	0	0	10	24	0	42	0	0	0	0	0	0	0.0172676	0.0272041	0	0.0415315	0
Bacteria	Bacteroidota	Bacteroidia	Flavobacteriales	Flavobacteriaceae	Maribacter	Maribacter ulvicola	fcd2710a1c4306b824e9deff57b8df64	0	0	0	0	0	19	30	26	0	11	0	0	0	0	0	0.0328084	0.0340051	0.0378507	0	0.0199225
Bacteria	Bacteroidota	Bacteroidia	Flavobacteriales	Flavobacteriaceae	Mariniflexile		cbd0f5b1cb0aa141a1058cb7ca74969f	0	0	10	5	9	0	0	0	0	0	0	0	0.00870216	0.00407737	0.0126859	0	0	0	0	0
Bacteria	Bacteroidota	Bacteroidia	Flavobacteriales	Flavobacteriaceae	Mariniflexile		3eab01171732eb9875d5c76f8b73ca2d	0	0	0	0	0	11	0	0	49	17	0	0	0	0	0	0.0189943	0	0	0.0484534	0.0307893
Bacteria	Bacteroidota	Bacteroidia	Flavobacteriales	Flavobacteriaceae	Mariniflexile		5edb6fa4a49dcabf97cf9d6814fb2a64	50	67	58	69	55	0	0	0	0	0	0.0504048	0.0667118	0.0504725	0.0562677	0.0775248	0	0	0	0	0
Bacteria	Bacteroidota	Bacteroidia	Flavobacteriales	Flavobacteriaceae	NS4 marine group		fc1e749e26fcebf7a98469a97e87a5b6	0	15	12	15	0	0	0	0	0	0	0	0.0149355	0.0104426	0.0122321	0	0	0	0	0	0
Bacteria	Bacteroidota	Bacteroidia	Flavobacteriales	Flavobacteriaceae	NS5 marine group	Rhodobacteraceae bacterium	05bfd7386410460a9760873bf040be76	4	0	3	4	0	0	0	0	0	0	0.00403238	0	0.00261065	0.0032619	0	0	0	0	0	0
Bacteria	Bacteroidota	Bacteroidia	Flavobacteriales	Flavobacteriaceae	Olleya	Olleya sp.	e83a60092a39fc58ff878c71203ae2ae	0	0	0	0	0	56	115	71	77	0	0	0	0	0	0	0.0966984	0.130353	0.103361	0.0761411	0
Bacteria	Bacteroidota	Bacteroidia	Flavobacteriales	Flavobacteriaceae	Olleya	Olleya sp.	b47a3429ab83c2fe26cc377c933b388f	18	41	0	26	0	85	86	107	129	114	0.0181457	0.0408236	0	0.0212023	0	0.146774	0.0974814	0.15577	0.127561	0.206469
Bacteria	Bacteroidota	Bacteroidia	Flavobacteriales	Flavobacteriaceae	Olleya		21a88b769dd57da7bdbf868b363d5451	0	0	0	0	0	30	39	31	38	0	0	0	0	0	0	0.0518027	0.0442067	0.0451296	0.0375761	0
Bacteria	Bacteroidota	Bacteroidia	Flavobacteriales	Flavobacteriaceae	Olleya		ba0401f812577aac08c62b1a681159ee	0	0	0	0	0	16	50	37	48	0	0	0	0	0	0	0.0276281	0.0566752	0.0538644	0.0474646	0
Bacteria	Bacteroidota	Bacteroidia	Flavobacteriales	Flavobacteriaceae	Olleya		6bb7551423105f64bfe7c3bc7ccaf0a5	0	0	0	0	0	27	27	53	54	0	0	0	0	0	0	0.0466225	0.0306046	0.0771571	0.0533977	0
Bacteria	Bacteroidota	Bacteroidia	Flavobacteriales	Flavobacteriaceae	Polaribacter	Polaribacter atrinae	fc98d297e617016d00dccc7ca7c716e5	0	0	0	0	0	74	111	53	116	37	0	0	0	0	0	0.12778	0.125819	0.0771571	0.114706	0.067012
Bacteria	Bacteroidota	Bacteroidia	Flavobacteriales	Flavobacteriaceae	Polaribacter	Polaribacter atrinae	47ac71b1c3dd3624c5a44c24d7976fba	0	0	0	0	0	41	72	77	87	46	0	0	0	0	0	0.0707971	0.0816123	0.112096	0.0860296	0.0833122
Bacteria	Bacteroidota	Bacteroidia	Flavobacteriales	Flavobacteriaceae	Spongiivirga	Lacinutrix undariae	2277c85e36c78c06818bd9f5fd64c829	0	0	0	0	0	15	36	0	33	0	0	0	0	0	0	0.0259014	0.0408061	0	0.0326319	0
Bacteria	Bacteroidota	Bacteroidia	Flavobacteriales	Flavobacteriaceae	Wenyingzhuangia		11482dc2c360095ef2c4ff054ec75303	0	0	0	0	0	4	5	0	23	5	0	0	0	0	0	0.00690703	0.00566752	0	0.0227435	0.00905567
Bacteria	Bacteroidota	Bacteroidia	Flavobacteriales	Flavobacteriaceae	Winogradskyella		e8fa17dad8276895639522c20678fbca	12	0	9	0	18	0	0	0	0	0	0.0120971	0	0.00783194	0	0.0253718	0	0	0	0	0
Bacteria	Bacteroidota	Bacteroidia	Flavobacteriales	Weeksellaceae	Chryseobacterium	Chryseobacterium hagamense	c12050c89be89f65e6f510bc425e7fb1	14	33	4	0	16	0	0	0	0	0	0.0141133	0.0328581	0.00348086	0	0.0225527	0	0	0	0	0
Bacteria	Bacteroidota	Bacteroidia	Flavobacteriales	Weeksellaceae	Chryseobacterium	glacial ice	d2d9db693a133effa5912cc177e295e0	0	38	11	25	0	0	0	0	0	0	0	0.0378365	0.00957238	0.0203869	0	0	0	0	0	0
Bacteria	Bacteroidota	Bacteroidia	Flavobacteriales	Weeksellaceae	Chryseobacterium	glacial ice	2c98c175003c3dd96a5918cfbd856b2c	34	26	0	0	16	0	0	0	0	0	0.0342752	0.0258882	0	0	0.0225527	0	0	0	0	0
Bacteria	Bacteroidota	Bacteroidia	Sphingobacteriales	Sphingobacteriaceae	Pedobacter	Pedobacter lignilitoris	5f6e22ddac1929017289a127696d1c51	0	0	29	13	17	0	0	0	0	0	0	0	0.0252363	0.0106012	0.0239622	0	0	0	0	0
Bacteria	Campilobacterota	Campylobacteria	Campylobacterales	Arcobacteraceae	Arcobacter	Arcobacter nitrofigilis	079e10523adf2177bf5c86b8dbe7cc5e	11	17	14	13	8	0	0	0	0	0	0.011089	0.0169269	0.012183	0.0106012	0.0112763	0	0	0	0	0
Bacteria	Campilobacterota	Campylobacteria	Campylobacterales	Arcobacteraceae	Arcobacter	Arcobacter nitrofigilis	b96aba72509bbce14d0c8260c00a4668	31	26	24	19	17	0	0	0	0	0	0.0312509	0.0258882	0.0208852	0.015494	0.0239622	0	0	0	0	0
Bacteria	Campilobacterota	Campylobacteria	Campylobacterales	Arcobacteraceae	Arcobacter	Arcobacter nitrofigilis	2b5e5d509cb7a7af6fdef59fb54ebe7d	6356	5876	3360	6098	3468	42	271	109	74	42	6.40745	5.85072	2.92393	4.97276	4.88829	0.0725238	0.30718	0.158682	0.0731746	0.0760677
Bacteria	Campilobacterota	Campylobacteria	Campylobacterales	Arcobacteraceae	Arcobacter	Arcobacter nitrofigilis	6cd4693ea3c3bff4923761124db66b55	9505	8854	5201	9326	5153	32	429	192	155	56	9.58194	8.81592	4.52599	7.60511	7.26337	0.0552563	0.486273	0.279513	0.153271	0.101424
Bacteria	Cyanobacteria	Cyanobacteriia	Synechococcales	Cyanobiaceae	Synechococcus CC9902		c5764e293811ff4551c9660252e9ba3e	12	12	16	22	0	0	0	12	16	12	0.0120971	0.0119484	0.0139235	0.0179404	0	0	0	0.0174695	0.0158215	0.0217336
Bacteria	Firmicutes	Bacilli	Paenibacillales	Paenibacillaceae	Paenibacillus		0b9dc6d18048fe58a5290ae921c3e7bf	47	0	58	18	0	0	0	0	0	0	0.0473805	0	0.0504725	0.0146785	0	0	0	0	0	0
Bacteria	Firmicutes	Bacilli	Paenibacillales	Paenibacillaceae	Paenibacillus		8488182f465299e57ee0c6af3f2162e8	0	48	0	4	59	0	0	0	0	0	0	0.0477935	0	0.0032619	0.083163	0	0	0	0	0
Bacteria	Firmicutes	Clostridia	Clostridiales	Clostridiaceae	Clostridium sensu stricto 15	Clostridium tetani	3f8fcd5f67f53b305c2600d0e9f6e601	0	0	0	0	0	25	47	30	48	0	0	0	0	0	0	0.0431689	0.0532747	0.0436738	0.0474646	0
Bacteria	Firmicutes	Clostridia	Clostridiales	Clostridiaceae	Clostridium sensu stricto 5	Clostridium putrefaciens	93e394b6631ba849c19ee24d3cf1c0fd	0	0	0	0	0	0	0	9	12	5	0	0	0	0	0	0	0	0.0131022	0.0118661	0.00905567
Bacteria	Firmicutes	Clostridia	Clostridiales	Clostridiaceae	Hathewaya	Clostridium sp.	32f542d9e532491e98f0ba4d112cd584	0	0	0	0	0	13	29	0	16	0	0	0	0	0	0	0.0224479	0.0328716	0	0.0158215	0
Bacteria	Firmicutes	Clostridia	Clostridiales	Clostridiaceae	Hathewaya	Clostridium sp.	5b81ae113050795f86ccfcc91136f023	0	0	0	0	0	45	81	50	59	31	0	0	0	0	0	0.0777041	0.0918138	0.0727897	0.0583419	0.0561452
Bacteria	Firmicutes	Clostridia	Clostridiales	uncultured	uncultured	uncultured anaerobic	d36b8766cddc890fc2917fbe34e2512e	0	0	0	0	0	0	13	14	7	0	0	0	0	0	0	0	0.0147356	0.0203811	0.00692192	0
Bacteria	Firmicutes	Clostridia	Clostridiales	uncultured	uncultured	uncultured Bacillus	f0e040d6551b8dc4f12ea0d0845d7a7a	0	0	0	0	0	124	392	224	1108	300	0	0	0	0	0	0.214118	0.444334	0.326098	1.09564	0.54334
Bacteria	Firmicutes	Clostridia	Clostridiales	uncultured	uncultured	uncultured Bacillus	1522264bd54a833c41f602beb85cafdc	0	0	0	0	0	164	275	287	795	412	0	0	0	0	0	0.283188	0.311714	0.417813	0.786132	0.746188
Bacteria	Firmicutes	Clostridia	Clostridiales				0867d0dcaa32dcc770459253129e3f89	0	0	0	0	0	0	0	29	27	27	0	0	0	0	0	0	0	0.042218	0.0266988	0.0489006
Bacteria	Firmicutes	Clostridia	Peptostreptococcales-Tissierellales	Peptostreptococcales-Tissierellales	Tissierella	uncultured bacterium	d326a46c712aa6628fa0623b79d7f5f3	0	0	0	0	0	111	185	139	295	116	0	0	0	0	0	0.19167	0.209698	0.202355	0.29171	0.210092
Bacteria	Firmicutes	Clostridia	Peptostreptococcales-Tissierellales	Peptostreptococcales-Tissierellales	Tissierella	uncultured bacterium	e9b6adad2b6bae5895e837ff87478a82	0	0	0	0	0	128	200	171	337	123	0	0	0	0	0	0.221025	0.226701	0.248941	0.333241	0.22277
Bacteria	Firmicutes	Clostridia	Peptostreptococcales-Tissierellales	Peptostreptococcales-Tissierellales	Tissierella	uncultured bacterium	efb763f46d64a2f2129d00e75981b41f	0	0	0	0	0	123	261	212	426	140	0	0	0	0	0	0.212391	0.295845	0.308628	0.421248	0.253559
Bacteria	Firmicutes	Clostridia	Peptostreptococcales-Tissierellales	Peptostreptococcales-Tissierellales	Tissierella	uncultured bacterium	9b2eef4ed8fb7724439765839a1c972e	0	0	0	0	0	256	357	286	537	224	0	0	0	0	0	0.44205	0.404661	0.416357	0.53101	0.405694
Bacteria	Firmicutes	Clostridia	Peptostreptococcales-Tissierellales	Peptostreptococcales-Tissierellales	Tissierella	uncultured bacterium	fa3284ea948af6062a04ae89b16d3d48	0	0	0	0	0	68	134	88	266	80	0	0	0	0	0	0.11742	0.15189	0.12811	0.263033	0.144891
Bacteria	Firmicutes	Clostridia	Peptostreptococcales-Tissierellales	Peptostreptococcales-Tissierellales	Tissierella		fb9cf5f823cd10c0cf53266144645042	0	0	0	0	0	118	245	175	285	118	0	0	0	0	0	0.203757	0.277709	0.254764	0.281821	0.213714
Bacteria	Marinimicrobia (SAR406 clade)	Marinimicrobia (SAR406 clade)	Marinimicrobia (SAR406 clade)	Marinimicrobia (SAR406 clade)	Marinimicrobia (SAR406 clade)		b793ad856d3dc5280e0bfe494a7a19ae	7	3	0	7	2	0	0	0	0	0	0.00705667	0.0029871	0	0.00570832	0.00281909	0	0	0	0	0
Bacteria	Proteobacteria	Alphaproteobacteria	Caulobacterales	Caulobacteraceae	Brevundimonas		79d562bf4732ee25660ae564360889eb	0	0	0	0	0	0	0	10	20	6	0	0	0	0	0	0	0	0.0145579	0.0197769	0.0108668
Bacteria	Proteobacteria	Alphaproteobacteria	Rhizobiales	Rhizobiaceae	Allorhizobium-Neorhizobium-Pararhizobium-Rhizobium		2392524294fe36e541321216f25fedee	7	0	0	13	9	0	0	0	0	0	0.00705667	0	0	0.0106012	0.0126859	0	0	0	0	0
Bacteria	Proteobacteria	Alphaproteobacteria	Rhodobacterales	Rhodobacteraceae	Albirhodobacter		12a703527107bddeec976c1b372fe20f	0	0	0	0	0	51	28	63	69	60	0	0	0	0	0	0.0880646	0.0317381	0.0917151	0.0682304	0.108668
Bacteria	Proteobacteria	Alphaproteobacteria	Rhodobacterales	Rhodobacteraceae	Albirhodobacter		251f0af4e4d5c2ef79df6e794ac873ef	0	0	0	0	0	113	161	115	187	110	0	0	0	0	0	0.195124	0.182494	0.167416	0.184914	0.199225
Bacteria	Proteobacteria	Alphaproteobacteria	Rhodobacterales	Rhodobacteraceae	Albirhodobacter		7f3a252c671b14479626dd9ea5796b84	657	566	834	858	559	649	924	694	930	537	0.662318	0.563565	0.72576	0.699677	0.787934	1.12067	1.04736	1.01032	0.919627	0.972579
Bacteria	Proteobacteria	Alphaproteobacteria	Rhodobacterales	Rhodobacteraceae	Albirhodobacter		b6f0c1483082c09bfc4f9027a60d2af6	73	61	349	236	121	6360	9176	7952	10312	6033	0.0735909	0.0607376	0.303705	0.192452	0.170555	10.9822	10.401	11.5765	10.197	10.9266
Bacteria	Proteobacteria	Alphaproteobacteria	Rhodobacterales	Rhodobacteraceae	Albirhodobacter		102a740ea783518191b6281eff60c72e	116	127	528	314	188	10019	15905	11340	16710	9557	0.116939	0.126454	0.459474	0.256059	0.264994	17.3004	18.0284	16.5087	16.5236	17.309
Bacteria	Proteobacteria	Alphaproteobacteria	Rhodobacterales	Rhodobacteraceae	Celeribacter		f9528d3b5eae3150dcf47884de2fcf71	14	7	1	0	0	0	0	0	0	0	0.0141133	0.00696989	0.000870216	0	0	0	0	0	0	0
Bacteria	Proteobacteria	Alphaproteobacteria	Rhodobacterales	Rhodobacteraceae	Pacificibacter		b4641d9650577a449eb4b7ab047f72c1	0	0	0	0	0	14	16	15	29	6	0	0	0	0	0	0.0241746	0.0181361	0.0218369	0.0286765	0.0108668
Bacteria	Proteobacteria	Alphaproteobacteria	Rhodobacterales	Rhodobacteraceae	Pacificibacter		d05a5e9476031aa4af086e9b763d2c40	0	0	0	0	0	27	32	23	23	21	0	0	0	0	0	0.0466225	0.0362721	0.0334833	0.0227435	0.0380338
Bacteria	Proteobacteria	Alphaproteobacteria	Rhodobacterales	Rhodobacteraceae	Pacificibacter		e9461b3619f264bd885a3d259d187aa9	0	0	0	0	0	38	56	39	96	33	0	0	0	0	0	0.0656168	0.0634762	0.056776	0.0949292	0.0597675
Bacteria	Proteobacteria	Alphaproteobacteria	Rhodobacterales	Rhodobacteraceae	Pacificibacter		9fc616333d6de60caaf6d2eb804bc8db	32	31	57	54	32	59	98	63	65	52	0.032259	0.0308667	0.0496023	0.0440356	0.0451054	0.101879	0.111083	0.0917151	0.064275	0.094179
Bacteria	Proteobacteria	Alphaproteobacteria	Rhodobacterales	Rhodobacteraceae	Paracoccus		91d607e2483c506464be70589ccf2bb3	0	0	0	0	0	95	122	65	145	77	0	0	0	0	0	0.164042	0.138288	0.0946267	0.143383	0.139457
Bacteria	Proteobacteria	Alphaproteobacteria	Rhodobacterales	Rhodobacteraceae	Paracoccus		c748d9b9c48ee89ec0f7437bcabc043a	22	14	0	12	0	50	74	73	93	54	0.0221781	0.0139398	0	0.00978569	0	0.0863379	0.0838793	0.106273	0.0919627	0.0978013
Bacteria	Proteobacteria	Alphaproteobacteria	Rhodobacterales	Rhodobacteraceae	Rhodobacteraceae	Roseobacter sp.	43810080d1350ce31b2ed6d14c9cd459	0	17	17	20	0	0	0	0	0	0	0	0.0169269	0.0147937	0.0163095	0	0	0	0	0	0
Bacteria	Proteobacteria	Alphaproteobacteria	Rhodobacterales	Rhodobacteraceae	Yoonia-Loktanella	Loktanella salsilacus	351a6bfcd0fbd5651913040ebe7a2f86	0	0	0	0	0	10	0	13	13	10	0	0	0	0	0	0.0172676	0	0.0189253	0.012855	0.0181113
Bacteria	Proteobacteria	Alphaproteobacteria	Rhodobacterales	Rhodobacteraceae			345dff3ba16134870589116eda73ff6d	0	0	0	0	0	18	0	27	45	20	0	0	0	0	0	0.0310816	0	0.0393065	0.0444981	0.0362227
Bacteria	Proteobacteria	Alphaproteobacteria	Rhodobacterales	Rhodobacteraceae			6b633cf492b65ef70cce73a012354d1f	0	19	0	40	15	18	0	28	45	19	0	0.0189183	0	0.032619	0.0211431	0.0310816	0	0.0407623	0.0444981	0.0344116
Bacteria	Proteobacteria	Alphaproteobacteria	Rhodobacterales	Rhodobacteraceae			3bb1fd032d32f9188fdd61a2b078dc16	5	6	0	12	4	0	8	3	7	4	0.00504048	0.00597419	0	0.00978569	0.00563817	0	0.00906803	0.00436738	0.00692192	0.00724454
Bacteria	Proteobacteria	Alphaproteobacteria	Rhodospirillales	Rhodospirillaceae	Rhodospirillaceae	Rhodospirillum sp.	244815252761d374a3318558450d82cc	44	3	32	61	17	0	0	0	0	0	0.0443562	0.0029871	0.0278469	0.0497439	0.0239622	0	0	0	0	0
Bacteria	Proteobacteria	Alphaproteobacteria	Rhodospirillales	Thalassospiraceae	Thalassospira		4c44e2fe284daec4472d4453d4cb7ac3	62	0	16	0	23	0	0	0	0	0	0.0625019	0	0.0139235	0	0.0324195	0	0	0	0	0
Bacteria	Proteobacteria	Alphaproteobacteria	SAR11 clade	Clade I	Clade Ia		580d08625b04243ea62c282781e535b9	37	0	55	52	0	37	46	20	0	0	0.0372995	0	0.0478619	0.0424047	0	0.06389	0.0521412	0.0291159	0	0
Bacteria	Proteobacteria	Alphaproteobacteria	Sphingomonadales	Sphingomonadaceae	Novosphingobium		7616d6aa3c7159c403e18f382abf4179	8	9	0	9	0	0	0	0	0	0	0.00806476	0.00896129	0	0.00733927	0	0	0	0	0	0
Bacteria	Proteobacteria	Gammaproteobacteria	Alteromonadales	Alteromonadaceae	Paraglaciecola		c98aa1cd3013a3d319803181629ab377	0	0	0	0	0	23	46	0	62	0	0	0	0	0	0	0.0397154	0.0521412	0	0.0613084	0
Bacteria	Proteobacteria	Gammaproteobacteria	Alteromonadales	Alteromonadaceae	Paraglaciecola		fe326f28c1c1842c7acd89c555e64d79	0	0	0	0	0	9	20	10	9	0	0	0	0	0	0	0.0155408	0.0226701	0.0145579	0.00889961	0
Bacteria	Proteobacteria	Gammaproteobacteria	Alteromonadales	Alteromonadaceae	Paraglaciecola		c712cf319e9f920f791d13dae4fd3d98	0	0	0	0	0	39	57	86	66	0	0	0	0	0	0	0.0673436	0.0646097	0.125198	0.0652638	0
Bacteria	Proteobacteria	Gammaproteobacteria	Alteromonadales	Alteromonadaceae	Paraglaciecola		9e97a2ab738fde56c008126a8d448684	0	0	0	0	0	52	87	34	81	0	0	0	0	0	0	0.0897914	0.0986149	0.049497	0.0800965	0
Bacteria	Proteobacteria	Gammaproteobacteria	Alteromonadales	Alteromonadaceae	Paraglaciecola		179bc543146f394c7369fc7612d3cad2	0	0	0	0	0	7	10	5	17	11	0	0	0	0	0	0.0120873	0.011335	0.00727897	0.0168104	0.0199225
Bacteria	Proteobacteria	Gammaproteobacteria	Alteromonadales	Alteromonadaceae	Paraglaciecola		c6d775b58799355fc8be10056b519a20	0	0	0	0	0	56	76	56	70	31	0	0	0	0	0	0.0966984	0.0861463	0.0815245	0.0692192	0.0561452
Bacteria	Proteobacteria	Gammaproteobacteria	Alteromonadales	Alteromonadaceae	Paraglaciecola		993ea81d8c7a6dd1bbc9572cce91a76e	0	0	0	0	0	16	28	32	45	79	0	0	0	0	0	0.0276281	0.0317381	0.0465854	0.0444981	0.14308
Bacteria	Proteobacteria	Gammaproteobacteria	Alteromonadales	Alteromonadaceae	Paraglaciecola		fd468218bc169a995325c41e73d7271d	0	0	0	0	0	84	86	55	97	25	0	0	0	0	0	0.145048	0.0974814	0.0800687	0.095918	0.0452784
Bacteria	Proteobacteria	Gammaproteobacteria	Alteromonadales	Alteromonadaceae	Paraglaciecola		471ef52db9bb32eb75a8e1d20e5948a0	0	0	0	0	0	65	70	80	152	57	0	0	0	0	0	0.112239	0.0793453	0.116464	0.150305	0.103235
Bacteria	Proteobacteria	Gammaproteobacteria	Alteromonadales	Alteromonadaceae	Paraglaciecola		80527e08b122f61d9a8ee388b44c4f7d	0	0	0	0	0	52	79	53	117	75	0	0	0	0	0	0.0897914	0.0895468	0.0771571	0.115695	0.135835
Bacteria	Proteobacteria	Gammaproteobacteria	Alteromonadales	Pseudoalteromonadaceae	Pseudoalteromonas	Pseudoalteromonas prydzensis	a6703422b562e22d9e8de4a5b4161f02	0	0	83	115	77	67	43	0	101	0	0	0	0.0722279	0.0937796	0.108535	0.115693	0.0487407	0	0.0998734	0
Bacteria	Proteobacteria	Gammaproteobacteria	Alteromonadales	Pseudoalteromonadaceae	Pseudoalteromonas	Pseudoalteromonas prydzensis	3be8ad88dca6d789435f3cb49cb8daea	73	32	139	89	51	0	64	61	0	61	0.0735909	0.0318624	0.12096	0.0725772	0.0718867	0	0.0725443	0.0888035	0	0.110479
Bacteria	Proteobacteria	Gammaproteobacteria	Alteromonadales	Pseudoalteromonadaceae	Pseudoalteromonas		081b8f67452feb76d537a0a6b273f339	0	9	10	5	0	0	0	0	0	0	0	0.00896129	0.00870216	0.00407737	0	0	0	0	0	0
Bacteria	Proteobacteria	Gammaproteobacteria	Alteromonadales	Pseudoalteromonadaceae	Pseudoalteromonas		152b215b5d648a57a58dd815c4256669	0	0	0	0	0	13	25	22	0	0	0	0	0	0	0	0.0224479	0.0283376	0.0320275	0	0
Bacteria	Proteobacteria	Gammaproteobacteria	Alteromonadales	Pseudoalteromonadaceae	Pseudoalteromonas		c17b9350dcd1dac43948a43e3f45ae73	0	0	0	0	0	0	13	14	17	0	0	0	0	0	0	0	0.0147356	0.0203811	0.0168104	0
Bacteria	Proteobacteria	Gammaproteobacteria	Alteromonadales	Pseudoalteromonadaceae	Pseudoalteromonas		90d5a7fc2de6183b38ca13fe1549bdf1	0	0	0	0	0	6	13	11	12	0	0	0	0	0	0	0.0103605	0.0147356	0.0160137	0.0118661	0
Bacteria	Proteobacteria	Gammaproteobacteria	Alteromonadales	Pseudoalteromonadaceae	Pseudoalteromonas		d6b7f490c0635e922a8818102fd498bb	0	2	2	4	0	44	73	57	49	24	0	0.0019914	0.00174043	0.0032619	0	0.0759773	0.0827458	0.0829803	0.0484534	0.0434672
Bacteria	Proteobacteria	Gammaproteobacteria	Alteromonadales	Pseudoalteromonadaceae	Pseudoalteromonas		dbecd607de30936f9a04b010b08fccf2	0	49	48	45	0	81	152	107	102	69	0	0.0487892	0.0417704	0.0366963	0	0.139867	0.172293	0.15577	0.100862	0.124968
Bacteria	Proteobacteria	Gammaproteobacteria	Alteromonadales	Pseudoalteromonadaceae	Pseudoalteromonas		0a7081e149632d4dbe6c8d4f17ab05f1	0	21	32	21	45	91	135	114	71	49	0	0.0209097	0.0278469	0.017125	0.0634294	0.157135	0.153023	0.165961	0.0702081	0.0887456
Bacteria	Proteobacteria	Gammaproteobacteria	Alteromonadales	Pseudoalteromonadaceae	Pseudoalteromonas		c31e3404c5309d32d8865343f5604f2a	7	3	4	4	4	53	123	70	67	23	0.00705667	0.0029871	0.00348086	0.0032619	0.00563817	0.0915182	0.139421	0.101906	0.0662527	0.0416561
Bacteria	Proteobacteria	Gammaproteobacteria	Alteromonadales	Pseudoalteromonadaceae	Pseudoalteromonas		dad8c598cc3c19dc37bbba0af188d517	79	48	75	60	53	115	196	167	126	75	0.0796395	0.0477935	0.0652662	0.0489285	0.0747058	0.198577	0.222167	0.243118	0.124595	0.135835
Bacteria	Proteobacteria	Gammaproteobacteria	Alteromonadales	Shewanellaceae	Shewanella	Alteromonadaceae bacterium	9fc0387c587f20be10d7ef3e76db86d4	0	0	0	0	0	19	29	30	0	0	0	0	0	0	0	0.0328084	0.0328716	0.0436738	0	0
Bacteria	Proteobacteria	Gammaproteobacteria	Alteromonadales	Shewanellaceae	Shewanella	Alteromonadaceae bacterium	65f8c1e45ad319e80d291c77ecaf4ab2	0	0	0	0	0	19	12	17	20	22	0	0	0	0	0	0.0328084	0.013602	0.0247485	0.0197769	0.039845
Bacteria	Proteobacteria	Gammaproteobacteria	Alteromonadales	Shewanellaceae	Shewanella	Shewanella baltica	a3c9a2f78ee8d18f7da90a2cc4d40c02	0	0	0	0	0	0	36	41	55	26	0	0	0	0	0	0	0.0408061	0.0596876	0.0543865	0.0470895
Bacteria	Proteobacteria	Gammaproteobacteria	Alteromonadales	Shewanellaceae	Shewanella	Shewanella baltica	d986fdb7630d1a6bcf11ce16a1c914a4	0	0	0	0	0	43	96	38	132	50	0	0	0	0	0	0.0742506	0.108816	0.0553202	0.130528	0.0905567
Bacteria	Proteobacteria	Gammaproteobacteria	Alteromonadales	Shewanellaceae	Shewanella	Shewanella baltica	e50be4bf325fef288726621497fad490	0	0	0	0	0	56	107	82	138	57	0	0	0	0	0	0.0966984	0.121285	0.119375	0.136461	0.103235
Bacteria	Proteobacteria	Gammaproteobacteria	Alteromonadales	Shewanellaceae	Shewanella	Shewanella baltica	5152f73fc4a332faea65bba19bc6bcb2	0	0	0	0	0	81	67	53	160	93	0	0	0	0	0	0.139867	0.0759448	0.0771571	0.158215	0.168436
Bacteria	Proteobacteria	Gammaproteobacteria	Alteromonadales	Shewanellaceae	Shewanella	Shewanella baltica	606d778c4ab04ef516dcba60c844de34	10	0	18	20	0	45	66	33	113	40	0.010081	0	0.0156639	0.0163095	0	0.0777041	0.0748113	0.0480412	0.11174	0.0724454
Bacteria	Proteobacteria	Gammaproteobacteria	Alteromonadales	Shewanellaceae	Shewanella	Shewanella baltica	00257a9bc0911f10f6707269db1a63f4	17	0	13	23	0	45	54	38	74	43	0.0171376	0	0.0113128	0.0187559	0	0.0777041	0.0612092	0.0553202	0.0731746	0.0778788
Bacteria	Proteobacteria	Gammaproteobacteria	Alteromonadales	Shewanellaceae	Shewanella	Shewanella baltica	4f99e1afd10f5ac7398d68103ba3ebda	41	0	33	24	0	57	90	47	180	62	0.0413319	0	0.0287171	0.0195714	0	0.0984252	0.102015	0.0684224	0.177992	0.11229
Bacteria	Proteobacteria	Gammaproteobacteria	Alteromonadales	Shewanellaceae	Shewanella	Shewanella baltica	393eff9af168f0f93773c203ad74addd	14	0	32	17	0	43	63	51	97	74	0.0141133	0	0.0278469	0.0138631	0	0.0742506	0.0714108	0.0742455	0.095918	0.134024
Bacteria	Proteobacteria	Gammaproteobacteria	Alteromonadales	Shewanellaceae	Shewanella	Shewanella baltica	555028fceb58d88827cb92c9d6e73949	6	2	1	13	4	18	22	34	71	22	0.00604857	0.0019914	0.000870216	0.0106012	0.00563817	0.0310816	0.0249371	0.049497	0.0702081	0.039845
Bacteria	Proteobacteria	Gammaproteobacteria	Alteromonadales	Shewanellaceae	Shewanella	Shewanella baltica	a11c2aa9f3ae288d1561a4ca44ea02dc	9	6	5	13	8	25	41	35	76	37	0.00907286	0.00597419	0.00435108	0.0106012	0.0112763	0.0431689	0.0464737	0.0509528	0.0751523	0.067012
Bacteria	Proteobacteria	Gammaproteobacteria	Alteromonadales	Shewanellaceae	Shewanella	Shewanella baltica	13cf20c64faade8eb7565bb074df0908	10	7	6	10	6	49	86	52	151	53	0.010081	0.00696989	0.0052213	0.00815474	0.00845726	0.0846111	0.0974814	0.0757013	0.149316	0.0959901
Bacteria	Proteobacteria	Gammaproteobacteria	Alteromonadales	Shewanellaceae	Shewanella	Shewanella baltica	bc4a853bb0d5f393968fc89dba56457c	80	36	40	63	38	95	140	56	215	94	0.0806476	0.0358451	0.0348086	0.0513749	0.0535626	0.164042	0.158691	0.0815245	0.212602	0.170247
Bacteria	Proteobacteria	Gammaproteobacteria	Alteromonadales	Shewanellaceae	Shewanella	Shewanella baltica	b5deed88743d4c73d2505d992f945f6d	75	42	48	73	39	94	160	73	225	107	0.0756071	0.0418193	0.0417704	0.0595296	0.0549722	0.162315	0.181361	0.106273	0.22249	0.193791
Bacteria	Proteobacteria	Gammaproteobacteria	Alteromonadales	Shewanellaceae	Shewanella	Shewanella baltica	e0d29d8b847d9a62e6edd1eba9142a03	150	93	107	130	81	306	528	260	845	280	0.151214	0.0926	0.0931131	0.106012	0.114173	0.528388	0.59849	0.378507	0.835575	0.507118
Bacteria	Proteobacteria	Gammaproteobacteria	Alteromonadales	Shewanellaceae	Shewanella	Shewanella baltica	280993e1e98233b251f3d7f309b8b07a	102	71	138	100	107	240	347	395	558	403	0.102826	0.0706946	0.12009	0.0815474	0.150821	0.414422	0.393326	0.575039	0.551776	0.729887
Bacteria	Proteobacteria	Gammaproteobacteria	Alteromonadales	Shewanellaceae	Shewanella	Shewanella baltica	9ac57f765378dccce89b61cb28c05f11	309	180	225	312	164	484	757	764	1117	586	0.311501	0.179226	0.195799	0.254428	0.231165	0.835751	0.858063	1.11223	1.10454	1.06133
Bacteria	Proteobacteria	Gammaproteobacteria	Alteromonadales	Shewanellaceae	Shewanella	Shewanella baltica	6db80ed0e7e646adf29d38a4112b10b4	382	207	248	367	169	730	1181	627	1802	642	0.385092	0.20611	0.215814	0.299279	0.238213	1.26053	1.33867	0.912783	1.7819	1.16275
Bacteria	Proteobacteria	Gammaproteobacteria	Alteromonadales	Shewanellaceae	Shewanella	Shewanella baltica	b349bbe05577d87a82433597ee086c99	436	252	304	416	220	642	1113	538	1595	798	0.439529	0.250916	0.264546	0.339237	0.310099	1.10858	1.26159	0.783218	1.57721	1.44529
Bacteria	Proteobacteria	Gammaproteobacteria	Alteromonadales	Shewanellaceae	Shewanella	Shewanella baltica	23bf19d4a4a34d7b89ebd0a3271c5d52	246	134	384	257	212	502	843	849	1291	935	0.247991	0.133424	0.334163	0.209577	0.298823	0.866832	0.955544	1.23597	1.2766	1.69341
Bacteria	Proteobacteria	Gammaproteobacteria	Alteromonadales	Shewanellaceae	Shewanella	Shewanella frigidimarina	577c364c5e76281c041a53a7d545827f	0	54	0	56	45	0	0	0	0	0	0	0.0537677	0	0.0456666	0.0634294	0	0	0	0	0
Bacteria	Proteobacteria	Gammaproteobacteria	Alteromonadales	Shewanellaceae	Shewanella	Shewanella frigidimarina	75d0a10c812176c613914a8d896dc288	364	324	183	400	146	0	16	15	15	11	0.366947	0.322606	0.15925	0.32619	0.205793	0	0.0181361	0.0218369	0.0148327	0.0199225
Bacteria	Proteobacteria	Gammaproteobacteria	Alteromonadales	Shewanellaceae	Shewanella	Shewanella putrefaciens	e95e846dd63f58ecec871046cc888640	0	0	0	0	0	0	27	0	15	18	0	0	0	0	0	0	0.0306046	0	0.0148327	0.0326004
Bacteria	Proteobacteria	Gammaproteobacteria	Alteromonadales	Shewanellaceae	Shewanella		333d803585e79a941abad0e4e3c750db	67	38	26	0	0	0	0	0	0	0	0.0675424	0.0378365	0.0226256	0	0	0	0	0	0	0
Bacteria	Proteobacteria	Gammaproteobacteria	Alteromonadales	Shewanellaceae	Shewanella		3031c42768edcdff10e545e864ed6d4c	0	0	0	0	0	0	11	9	16	0	0	0	0	0	0	0	0.0124685	0.0131022	0.0158215	0
Bacteria	Proteobacteria	Gammaproteobacteria	Alteromonadales	Shewanellaceae	Shewanella		849a92056246cf4ba8f562e1696cfbc5	0	0	0	0	0	0	16	6	23	0	0	0	0	0	0	0	0.0181361	0.00873477	0.0227435	0
Bacteria	Proteobacteria	Gammaproteobacteria	Alteromonadales	Shewanellaceae	Shewanella		679aafb2279be59f1b174874ca8404a9	0	0	0	0	0	21	0	42	36	0	0	0	0	0	0	0.0362619	0	0.0611434	0.0355984	0
Bacteria	Proteobacteria	Gammaproteobacteria	Alteromonadales	Shewanellaceae	Shewanella		0d71c92bf43b85d1005add641db66c84	0	0	0	0	0	0	55	0	29	35	0	0	0	0	0	0	0.0623427	0	0.0286765	0.0633897
Bacteria	Proteobacteria	Gammaproteobacteria	Alteromonadales	Shewanellaceae	Shewanella		5a40e88b2df2605dce35af2921f06cb7	0	0	0	0	0	30	49	0	49	43	0	0	0	0	0	0.0518027	0.0555417	0	0.0484534	0.0778788
Bacteria	Proteobacteria	Gammaproteobacteria	Alteromonadales	Shewanellaceae	Shewanella		e6a50c231c20a5d1448b3d576f02ebab	143	240	136	130	107	0	0	0	0	0	0.144158	0.238968	0.118349	0.106012	0.150821	0	0	0	0	0
Bacteria	Proteobacteria	Gammaproteobacteria	Alteromonadales	Shewanellaceae	Shewanella		5528e3bb902a38f0af17cdd9b827bfeb	274	470	286	294	218	0	0	0	0	0	0.276218	0.467978	0.248882	0.239749	0.30728	0	0	0	0	0
Bacteria	Proteobacteria	Gammaproteobacteria	Alteromonadales	Shewanellaceae	Shewanella		9527ef7bd2d3753b01a8442341c65d30	24	46	30	23	30	0	0	0	0	0	0.0241943	0.0458021	0.0261065	0.0187559	0.0422863	0	0	0	0	0
Bacteria	Proteobacteria	Gammaproteobacteria	Alteromonadales	Shewanellaceae	Shewanella		2c5eb6192fc507223d2da1464f8846b8	0	0	0	0	0	46	54	47	95	56	0	0	0	0	0	0.0794309	0.0612092	0.0684224	0.0939404	0.101424
Bacteria	Proteobacteria	Gammaproteobacteria	Alteromonadales	Shewanellaceae	Shewanella		096810d2ec06f5b4f013f79aa9cee38d	14	13	19	18	8	0	2	3	1	0	0.0141133	0.0129441	0.0165341	0.0146785	0.0112763	0	0.00226701	0.00436738	0.000988846	0
Bacteria	Proteobacteria	Gammaproteobacteria	Alteromonadales	Shewanellaceae	Shewanella		3472a5cd0e9bd1a189276cfdcd28d137	0	43	48	88	58	0	45	33	38	19	0	0.042815	0.0417704	0.0717618	0.0817535	0	0.0510077	0.0480412	0.0375761	0.0344116
Bacteria	Proteobacteria	Gammaproteobacteria	Alteromonadales	Shewanellaceae	Shewanella		f57e12195dba6d84ebbf6517c6a89055	6	0	2	1	0	6	4	3	9	3	0.00604857	0	0.00174043	0.000815474	0	0.0103605	0.00453402	0.00436738	0.00889961	0.0054334
Bacteria	Proteobacteria	Gammaproteobacteria	Alteromonadales	Shewanellaceae	Shewanella		9a7a05d4e7ec886f61374bb6fd5660bc	6	0	2	1	0	4	4	2	9	4	0.00604857	0	0.00174043	0.000815474	0	0.00690703	0.00453402	0.00291159	0.00889961	0.00724454
Bacteria	Proteobacteria	Gammaproteobacteria	Alteromonadales	Shewanellaceae	Shewanella		9185f9d8cc84e95e56a11cc18e224ce7	4	0	2	3	0	4	3	4	7	7	0.00403238	0	0.00174043	0.00244642	0	0.00690703	0.00340051	0.00582318	0.00692192	0.0126779
Bacteria	Proteobacteria	Gammaproteobacteria	Alteromonadales	Shewanellaceae	Shewanella		a5f971d85bb3797afac300f5c1c74f38	34	33	21	42	17	0	86	54	45	44	0.0342752	0.0328581	0.0182745	0.0342499	0.0239622	0	0.0974814	0.0786129	0.0444981	0.0796899
Bacteria	Proteobacteria	Gammaproteobacteria	Alteromonadales	Shewanellaceae	Shewanella		75b0bbf75d6a7b6a5111b86ccee9026d	27	11	19	19	9	51	63	36	116	39	0.0272186	0.0109527	0.0165341	0.015494	0.0126859	0.0880646	0.0714108	0.0524086	0.114706	0.0706343
Bacteria	Proteobacteria	Gammaproteobacteria	Alteromonadales	Shewanellaceae	Shewanella		7931a6bfe2682da026cd4cb4de997e5a	16	2	27	14	11	45	37	59	91	45	0.0161295	0.0019914	0.0234958	0.0114166	0.015505	0.0777041	0.0419397	0.0858919	0.089985	0.0815011
Bacteria	Proteobacteria	Gammaproteobacteria	Enterobacterales	Enterobacteriaceae	Buttiauxella	Leclercia adecarboxylata	cb0cde7dbef73360821d1d309e1d6a1f	78	92	72	122	55	0	0	0	0	0	0.0786314	0.0916043	0.0626556	0.0994879	0.0775248	0	0	0	0	0
Bacteria	Proteobacteria	Gammaproteobacteria	Enterobacterales	Enterobacteriaceae	Buttiauxella	Leclercia adecarboxylata	8d56af178173f29aa41ff23c8cf3958a	85	82	96	89	77	0	0	0	0	0	0.0856881	0.0816473	0.0835407	0.0725772	0.108535	0	0	0	0	0
Bacteria	Proteobacteria	Gammaproteobacteria	Enterobacterales	Enterobacteriaceae	Buttiauxella		b2d3ca84fc4c4a4b8031465a1f15380e	0	0	0	0	0	14	0	17	14	0	0	0	0	0	0	0.0241746	0	0.0247485	0.0138438	0
Bacteria	Proteobacteria	Gammaproteobacteria	Enterobacterales	Enterobacteriaceae	Buttiauxella		7e810c582cca2ed7a935421794270b87	16	3	0	4	0	10	6	7	6	0	0.0161295	0.0029871	0	0.0032619	0	0.0172676	0.00680102	0.0101906	0.00593307	0
Bacteria	Proteobacteria	Gammaproteobacteria	Enterobacterales	Enterobacteriaceae	Raoultella		4193f0f7790091efd53c13e5c147acf5	0	0	0	0	0	0	0	27	27	25	0	0	0	0	0	0	0	0.0393065	0.0266988	0.0452784
Bacteria	Proteobacteria	Gammaproteobacteria	Enterobacterales	Enterobacteriaceae	Raoultella		0062a63db4d671d85483c065634226b4	0	0	0	0	0	56	70	54	76	0	0	0	0	0	0	0.0966984	0.0793453	0.0786129	0.0751523	0
Bacteria	Proteobacteria	Gammaproteobacteria	Enterobacterales	Enterobacteriaceae	Raoultella		123afc0f3439071bb3465c01e43785ca	24	12	0	19	0	39	47	27	31	0	0.0241943	0.0119484	0	0.015494	0	0.0673436	0.0532747	0.0393065	0.0306542	0
Bacteria	Proteobacteria	Gammaproteobacteria	Enterobacterales	Enterobacteriaceae			42e0eb71d9fe3e2d80c11a396fe68f37	51	55	46	60	25	0	0	0	0	0	0.0514128	0.0547634	0.0400299	0.0489285	0.0352386	0	0	0	0	0
Bacteria	Proteobacteria	Gammaproteobacteria	Enterobacterales	Enterobacteriaceae			2a1b789ce86f24266a2dcbe8416a0d12	38	34	54	32	42	0	0	0	0	0	0.0383076	0.0338538	0.0469917	0.0260952	0.0592008	0	0	0	0	0
Bacteria	Proteobacteria	Gammaproteobacteria	Enterobacterales	Erwiniaceae	Erwinia		01e7d69577483dad98ce8b00d301ef61	21	0	40	40	0	0	0	0	0	0	0.02117	0	0.0348086	0.032619	0	0	0	0	0	0
Bacteria	Proteobacteria	Gammaproteobacteria	Enterobacterales	Yersiniaceae	Serratia		b9e8b2527405a78b7427aa2be8380824	47	0	79	62	0	0	0	0	0	0	0.0473805	0	0.0687471	0.0505594	0	0	0	0	0	0
Bacteria	Proteobacteria	Gammaproteobacteria	Enterobacterales	Yersiniaceae	Serratia		30b88b1f1a72cb183c6f00565e4c65dd	52	58	77	75	54	19	30	31	46	21	0.0524209	0.0577505	0.0670066	0.0611606	0.0761153	0.0328084	0.0340051	0.0451296	0.0454869	0.0380338
Bacteria	Proteobacteria	Gammaproteobacteria	Enterobacterales	Yersiniaceae	Serratia		e932d02e6dab7c43cdca7912dc80ee22	100	106	99	137	104	29	52	26	70	22	0.10081	0.105544	0.0861514	0.11172	0.146592	0.050076	0.0589422	0.0378507	0.0692192	0.039845
Bacteria	Proteobacteria	Gammaproteobacteria	Enterobacterales	Yersiniaceae	Serratia		2d7ac6e0c9d192fda2530dfc83f3c40b	148	160	156	148	73	35	70	41	39	31	0.149198	0.159312	0.135754	0.12069	0.102897	0.0604365	0.0793453	0.0596876	0.038565	0.0561452
Bacteria	Proteobacteria	Gammaproteobacteria	Enterobacterales	Yersiniaceae	Serratia		55fbbcd01c7b32bd063514bbbe8d62b1	75	96	85	95	39	26	44	30	33	35	0.0756071	0.0955871	0.0739684	0.0774701	0.0549722	0.0448957	0.0498742	0.0436738	0.0326319	0.0633897
Bacteria	Proteobacteria	Gammaproteobacteria	Oceanospirillales	Halomonadaceae	Halomonas		fc87270b8ab9894bc465b315404d38ea	0	28	36	17	0	0	0	0	0	0	0	0.0278796	0.0313278	0.0138631	0	0	0	0	0	0
Bacteria	Proteobacteria	Gammaproteobacteria	Oceanospirillales	Marinomonadaceae	Marinomonas	Marinomonas arenicola	1de5c34b870c422962250c3d9a409172	0	0	0	0	0	0	60	33	31	0	0	0	0	0	0	0	0.0680102	0.0480412	0.0306542	0
Bacteria	Proteobacteria	Gammaproteobacteria	Oceanospirillales	Marinomonadaceae	Marinomonas	Marinomonas polaris	e24dd7af3233139cf3a642438d089f9d	0	0	0	0	0	71	76	72	65	33	0	0	0	0	0	0.1226	0.0861463	0.104817	0.064275	0.0597675
Bacteria	Proteobacteria	Gammaproteobacteria	Oceanospirillales	Marinomonadaceae	Marinomonas	Marinomonas ushuaiensis	7b30e6be78717b9d065d876da782b911	0	0	0	0	0	16	21	0	5	0	0	0	0	0	0	0.0276281	0.0238036	0	0.00494423	0
Bacteria	Proteobacteria	Gammaproteobacteria	Oceanospirillales	Marinomonadaceae	Marinomonas		4ddc6e8ba1aeebc51f56e0fd63797321	2	4	0	1	0	0	0	0	0	0	0.00201619	0.00398279	0	0.000815474	0	0	0	0	0	0
Bacteria	Proteobacteria	Gammaproteobacteria	Oceanospirillales	Marinomonadaceae	Marinomonas		0c034965fee287ce1164d049789dde66	1	0	5	3	3	0	0	0	0	0	0.0010081	0	0.00435108	0.00244642	0.00422863	0	0	0	0	0
Bacteria	Proteobacteria	Gammaproteobacteria	Oceanospirillales	Marinomonadaceae	Marinomonas		47744cd6d711b9417e34533e0a411ac2	107	0	73	92	95	0	0	0	0	0	0.107866	0	0.0635258	0.0750236	0.133907	0	0	0	0	0
Bacteria	Proteobacteria	Gammaproteobacteria	Oceanospirillales	Marinomonadaceae	Marinomonas		06061c42745ffa0a85f3f3eb601dc9ee	5	2	5	2	1	0	0	0	0	0	0.00504048	0.0019914	0.00435108	0.00163095	0.00140954	0	0	0	0	0
Bacteria	Proteobacteria	Gammaproteobacteria	Oceanospirillales	Marinomonadaceae	Marinomonas		155e60d18f295f710fc645d0b6f6ef1a	0	0	0	0	0	103	135	85	135	65	0	0	0	0	0	0.177856	0.153023	0.123743	0.133494	0.117724
Bacteria	Proteobacteria	Gammaproteobacteria	Oceanospirillales	Marinomonadaceae	Marinomonas		8cc45e847c6fe2e824b101528005e572	0	0	0	0	0	77	103	105	117	90	0	0	0	0	0	0.13296	0.116751	0.152858	0.115695	0.163002
Bacteria	Proteobacteria	Gammaproteobacteria	Oceanospirillales	Marinomonadaceae	Marinomonas		ca73437ccd28c697471f591010205060	46	45	0	54	0	149	196	214	173	108	0.0463724	0.0448064	0	0.0440356	0	0.257287	0.222167	0.31154	0.17107	0.195603
Bacteria	Proteobacteria	Gammaproteobacteria	Oceanospirillales	Marinomonadaceae	Marinomonas		a9d9df3930b9d4b33cba022ce083d6db	71	58	47	33	51	236	278	149	136	71	0.0715747	0.0577505	0.0409002	0.0269107	0.0718867	0.407515	0.315114	0.216913	0.134483	0.128591
Bacteria	Proteobacteria	Gammaproteobacteria	Oceanospirillales	Nitrincolaceae	Amphritea	Amphritea sp.	447a7b8436ef04712492370aab6c1d06	0	0	0	0	0	0	173	100	153	61	0	0	0	0	0	0	0.196096	0.145579	0.151293	0.110479
Bacteria	Proteobacteria	Gammaproteobacteria	Oceanospirillales	Nitrincolaceae	Amphritea	uncultured bacterium	070371f759e523eec89393521076ccc2	0	0	0	0	0	46	62	38	72	0	0	0	0	0	0	0.0794309	0.0702773	0.0553202	0.0711969	0
Bacteria	Proteobacteria	Gammaproteobacteria	Oceanospirillales	Nitrincolaceae	Amphritea	uncultured bacterium	aa8b84c299e4da3dd63e72ab47d74897	0	0	0	0	0	0	45	42	87	49	0	0	0	0	0	0	0.0510077	0.0611434	0.0860296	0.0887456
Bacteria	Proteobacteria	Gammaproteobacteria	Oceanospirillales	Nitrincolaceae	Amphritea	uncultured bacterium	3b383507c47680a7d8b02c2fddb02489	0	0	0	0	0	123	114	55	99	52	0	0	0	0	0	0.212391	0.129219	0.0800687	0.0978957	0.094179
Bacteria	Proteobacteria	Gammaproteobacteria	Oceanospirillales	Nitrincolaceae	Amphritea	uncultured bacterium	fb3ba740bda80e3a08d81f682a608403	0	0	0	0	0	88	92	50	107	59	0	0	0	0	0	0.151955	0.104282	0.0727897	0.105807	0.106857
Bacteria	Proteobacteria	Gammaproteobacteria	Oceanospirillales	Nitrincolaceae	Amphritea	uncultured bacterium	ea8612230213ec5698b8668b8ffa045b	0	0	0	0	0	88	71	66	158	62	0	0	0	0	0	0.151955	0.0804788	0.0960825	0.156238	0.11229
Bacteria	Proteobacteria	Gammaproteobacteria	Oceanospirillales	Nitrincolaceae	Amphritea	uncultured bacterium	7972b17d56559427ef96d2cef664e77b	0	0	0	0	0	73	73	73	147	69	0	0	0	0	0	0.126053	0.0827458	0.106273	0.14536	0.124968
Bacteria	Proteobacteria	Gammaproteobacteria	Oceanospirillales	Nitrincolaceae	Neptuniibacter	Neptuniibacter sp.	86c4cb2e1d30d0df041bc5fc0a3d77d3	0	0	0	0	0	9	14	9	13	0	0	0	0	0	0	0.0155408	0.0158691	0.0131022	0.012855	0
Bacteria	Proteobacteria	Gammaproteobacteria	Oceanospirillales	Oceanospirillaceae	Oceanospirillum	Oceanospirillum maris	6dfc6d5f698527a9612fdec1ae91ebbd	0	0	0	0	0	0	122	69	108	46	0	0	0	0	0	0	0.138288	0.10045	0.106795	0.0833122
Bacteria	Proteobacteria	Gammaproteobacteria	Oceanospirillales	Oceanospirillaceae	Oceanospirillum	Oceanospirillum maris	2c4e3ffc04b15feef11311bc08455045	0	0	0	0	0	56	89	87	86	39	0	0	0	0	0	0.0966984	0.100882	0.126654	0.0850407	0.0706343
Bacteria	Proteobacteria	Gammaproteobacteria	Pseudomonadales	Moraxellaceae	Acinetobacter		0894a47905f39a8832906d4811497ff0	0	0	0	0	0	32	34	45	0	0	0	0	0	0	0	0.0552563	0.0385391	0.0655108	0	0
Bacteria	Proteobacteria	Gammaproteobacteria	Pseudomonadales	Moraxellaceae	Acinetobacter		c6f64eb901fd1869c0d7a47565845908	0	0	0	0	0	0	16	0	22	16	0	0	0	0	0	0	0.0181361	0	0.0217546	0.0289782
Bacteria	Proteobacteria	Gammaproteobacteria	Pseudomonadales	Moraxellaceae	Acinetobacter		28f9fb0ea9a36cdea9a2c47ca33db898	0	0	0	0	0	16	13	5	22	9	0	0	0	0	0	0.0276281	0.0147356	0.00727897	0.0217546	0.0163002
Bacteria	Proteobacteria	Gammaproteobacteria	Pseudomonadales	Moraxellaceae	Acinetobacter		2aa96721fa3a2f8cc56151bf7b2d6237	38	53	36	46	35	29	40	27	38	20	0.0383076	0.052772	0.0313278	0.0375118	0.049334	0.050076	0.0453402	0.0393065	0.0375761	0.0362227
Bacteria	Proteobacteria	Gammaproteobacteria	Pseudomonadales	Moraxellaceae	Acinetobacter		6ef957c51332e6e30b940e4a0821678e	96	90	88	101	54	62	89	67	77	45	0.0967771	0.0896129	0.076579	0.0823629	0.0761153	0.107059	0.100882	0.0975383	0.0761411	0.0815011
Bacteria	Proteobacteria	Gammaproteobacteria	Pseudomonadales	Moraxellaceae	Acinetobacter		5f37119b4c4a7347b4a2a658754d3455	102	84	103	94	44	36	78	63	96	45	0.102826	0.0836387	0.0896322	0.0766546	0.0620199	0.0621633	0.0884133	0.0917151	0.0949292	0.0815011
Bacteria	Proteobacteria	Gammaproteobacteria	Pseudomonadales	Moraxellaceae	Acinetobacter		47f5a271da5cddbaa57439528e8da3a2	111	128	156	159	76	69	109	87	126	60	0.111899	0.127449	0.135754	0.12966	0.107125	0.119146	0.123552	0.126654	0.124595	0.108668
Bacteria	Proteobacteria	Gammaproteobacteria	Pseudomonadales	Moraxellaceae	Psychrobacter	Psychrobacter alimentarius	01515b5be61a3b5370f9b1ab24625e37	15	20	25	15	8	20	30	20	26	7	0.0151214	0.019914	0.0217554	0.0122321	0.0112763	0.0345352	0.0340051	0.0291159	0.02571	0.0126779
Bacteria	Proteobacteria	Gammaproteobacteria	Pseudomonadales	Moraxellaceae	Psychrobacter	Psychrobacter alimentarius	dc51050ed249ce1969779739a06805b1	8	10	11	11	12	16	16	12	15	9	0.00806476	0.00995699	0.00957238	0.00897022	0.0169145	0.0276281	0.0181361	0.0174695	0.0148327	0.0163002
Bacteria	Proteobacteria	Gammaproteobacteria	Pseudomonadales	Moraxellaceae	Psychrobacter	Psychrobacter cibarius	719f1884bf0ddd61bb36ebfdeb5c6701	100	89	100	104	86	347	594	423	550	357	0.10081	0.0886172	0.0870216	0.0848093	0.121221	0.599185	0.673301	0.615801	0.543865	0.646575
Bacteria	Proteobacteria	Gammaproteobacteria	Pseudomonadales	Moraxellaceae	Psychrobacter	Psychrobacter cibarius	9c001a2868d5a10432086af4fb43ce43	191	126	147	175	60	575	953	595	910	544	0.192546	0.125458	0.127922	0.142708	0.0845726	0.992886	1.08023	0.866198	0.89985	0.985257
Bacteria	Proteobacteria	Gammaproteobacteria	Pseudomonadales	Moraxellaceae	Psychrobacter	unidentified marine	03f31a8b4fa2d5087530854d4b9652e8	197	211	314	300	163	433	647	481	587	423	0.198595	0.210092	0.273248	0.244642	0.229755	0.747686	0.733377	0.700237	0.580452	0.76611
Bacteria	Proteobacteria	Gammaproteobacteria	Pseudomonadales	Moraxellaceae	Psychrobacter		85aa797faa82f6ca23c042f0005c592a	0	0	0	0	0	0	19	14	27	0	0	0	0	0	0	0	0.0215366	0.0203811	0.0266988	0
Bacteria	Proteobacteria	Gammaproteobacteria	Pseudomonadales	Moraxellaceae	Psychrobacter		7bf0b867c463e1abcfbbd9cedf990587	0	0	0	0	0	12	0	19	28	0	0	0	0	0	0	0.0207211	0	0.0276601	0.0276877	0
Bacteria	Proteobacteria	Gammaproteobacteria	Pseudomonadales	Moraxellaceae	Psychrobacter		77dcbd1508128e3893c6d7d9053b190e	0	8	13	15	9	0	0	0	0	0	0	0.00796559	0.0113128	0.0122321	0.0126859	0	0	0	0	0
Bacteria	Proteobacteria	Gammaproteobacteria	Pseudomonadales	Moraxellaceae	Psychrobacter		ae6998c613385a77ab9e19607c65048d	0	0	0	0	0	6	15	17	22	11	0	0	0	0	0	0.0103605	0.0170026	0.0247485	0.0217546	0.0199225
Bacteria	Proteobacteria	Gammaproteobacteria	Pseudomonadales	Moraxellaceae	Psychrobacter		76d46c87e000d6adfda4d7706a27b877	0	0	0	0	0	17	36	24	29	17	0	0	0	0	0	0.0293549	0.0408061	0.0349391	0.0286765	0.0307893
Bacteria	Proteobacteria	Gammaproteobacteria	Pseudomonadales	Moraxellaceae	Psychrobacter		fa390b5dcd9ab821296f7447de185094	0	0	0	0	0	17	33	21	56	23	0	0	0	0	0	0.0293549	0.0374056	0.0305717	0.0553754	0.0416561
Bacteria	Proteobacteria	Gammaproteobacteria	Pseudomonadales	Moraxellaceae	Psychrobacter		84a45c7061abcb276b20e4ae019c247b	0	0	0	0	0	93	180	120	167	73	0	0	0	0	0	0.160588	0.204031	0.174695	0.165137	0.132213
Bacteria	Proteobacteria	Gammaproteobacteria	Pseudomonadales	Moraxellaceae	Psychrobacter		ad4aa477ff1e9233b94c6247eca8028f	0	0	0	0	0	180	269	236	262	162	0	0	0	0	0	0.310816	0.304913	0.343568	0.259078	0.293404
Bacteria	Proteobacteria	Gammaproteobacteria	Pseudomonadales	Moraxellaceae	Psychrobacter		45a69700bd9d74e9bd4cd8c0f846e5d3	0	0	0	0	0	263	432	339	394	247	0	0	0	0	0	0.454137	0.489674	0.493514	0.389605	0.44735
Bacteria	Proteobacteria	Gammaproteobacteria	Pseudomonadales	Moraxellaceae	Psychrobacter		f0f8ffba5494883ea35369767578b27f	0	0	0	0	0	114	267	159	204	107	0	0	0	0	0	0.19685	0.302646	0.231471	0.201725	0.193791
Bacteria	Proteobacteria	Gammaproteobacteria	Pseudomonadales	Moraxellaceae	Psychrobacter		f268cb20822de961ff77f266ee7d0dd8	0	0	0	0	0	696	1100	827	1074	622	0	0	0	0	0	1.20182	1.24685	1.20394	1.06202	1.12653
Bacteria	Proteobacteria	Gammaproteobacteria	Pseudomonadales	Moraxellaceae	Psychrobacter		0f3f26b18a3a8e40027a2b1e225ae2eb	0	24	0	44	26	209	192	248	322	175	0	0.0238968	0	0.0358809	0.0366481	0.360892	0.217633	0.361037	0.318408	0.316949
Bacteria	Proteobacteria	Gammaproteobacteria	Pseudomonadales	Moraxellaceae	Psychrobacter		d9aefac9619adbf93d3ab28fcd7072a8	27	23	0	0	19	451	713	504	649	421	0.0272186	0.0229011	0	0	0.0267813	0.778768	0.808188	0.733721	0.641761	0.762488
Bacteria	Proteobacteria	Gammaproteobacteria	Pseudomonadales	Moraxellaceae	Psychrobacter		e179b70d3a770560756f41d942b6674b	0	8	9	16	5	4	6	7	9	1	0	0.00796559	0.00783194	0.0130476	0.00704771	0.00690703	0.00680102	0.0101906	0.00889961	0.00181113
Bacteria	Proteobacteria	Gammaproteobacteria	Pseudomonadales	Moraxellaceae	Psychrobacter		3895c84c5326bef4961ab5d8dc364b73	28	29	34	42	22	78	124	117	125	78	0.0282267	0.0288753	0.0295873	0.0342499	0.0310099	0.134687	0.140555	0.170328	0.123606	0.141269
Bacteria	Proteobacteria	Gammaproteobacteria	Pseudomonadales	Moraxellaceae	Psychrobacter		7c9dcb480320e21bd85ba8df2255aee2	21	15	19	16	10	69	106	64	131	88	0.02117	0.0149355	0.0165341	0.0130476	0.0140954	0.119146	0.120151	0.0931709	0.129539	0.15938
Bacteria	Proteobacteria	Gammaproteobacteria	Pseudomonadales	Moraxellaceae	Psychrobacter		a94172f45dccfcefeafcebbc722336ef	35	17	25	30	18	119	189	125	174	107	0.0352833	0.0169269	0.0217554	0.0244642	0.0253718	0.205484	0.214232	0.181974	0.172059	0.193791
Bacteria	Proteobacteria	Gammaproteobacteria	Pseudomonadales	Moraxellaceae	Psychrobacter		73770e5d8a20830ce0bf2c59d23c5eb5	925	1048	1497	1238	751	121	199	163	186	118	0.932488	1.04349	1.30271	1.00956	1.05857	0.208938	0.225567	0.237295	0.183925	0.213714
Bacteria	Proteobacteria	Gammaproteobacteria	Pseudomonadales	Moraxellaceae	Psychrobacter		efc0adc78141c389803dfd244719feee	1600	1640	2349	1817	1122	166	292	227	303	200	1.61295	1.63295	2.04414	1.48172	1.58151	0.286642	0.330983	0.330465	0.29962	0.362227
Bacteria	Proteobacteria	Gammaproteobacteria	Pseudomonadales	Moraxellaceae	Psychrobacter		d3bc059b54dac39686dfab4d7d066cf3	275	305	417	409	231	324	557	344	517	282	0.277226	0.303688	0.36288	0.333529	0.325604	0.55947	0.631362	0.500793	0.511233	0.51074
Bacteria	Proteobacteria	Gammaproteobacteria	Pseudomonadales	Moraxellaceae	Psychrobacter		1b10c821c0e5103fdb68d1ea1efb3b44	14	18	11	10	12	360	593	379	504	333	0.0141133	0.0179226	0.00957238	0.00815474	0.0169145	0.621633	0.672168	0.551746	0.498378	0.603108
Bacteria	Proteobacteria	Gammaproteobacteria	Pseudomonadales	Moraxellaceae	Psychrobacter		543cc824432eeccd497372b3a463ff86	281	301	434	426	207	522	837	639	860	483	0.283275	0.299705	0.377674	0.347392	0.291775	0.901368	0.948743	0.930253	0.850407	0.874778
Bacteria	Proteobacteria	Gammaproteobacteria	Pseudomonadales	Moraxellaceae	Psychrobacter		845a183e6da6252fa3211d0a2ff3bf27	7039	8294	9604	10132	5721	557	935	862	1101	587	7.09598	8.25832	8.35755	8.26239	8.06399	0.961804	1.05983	1.2549	1.08872	1.06314
Bacteria	Proteobacteria	Gammaproteobacteria	Pseudomonadales	Moraxellaceae	Psychrobacter		7398dc3ccbfee8cf3b760bd4c7b9a0ad	11492	13296	14248	15238	8823	873	1478	1229	1641	922	11.585	13.2388	12.3988	12.4262	12.4364	1.50746	1.67532	1.78917	1.6227	1.66987
Bacteria	Proteobacteria	Gammaproteobacteria	Pseudomonadales	Moraxellaceae	Psychrobacter		aaaa68f2919723f6ea04b53a58ef9f10	10222	11370	13900	13934	7687	4888	7544	6460	8201	4743	10.3047	11.3211	12.096	11.3628	10.8352	8.44039	8.55116	9.40443	8.10952	8.59021
Bacteria	Proteobacteria	Gammaproteobacteria	Pseudomonadales	Moraxellaceae	Psychrobacter		07d3d24208e820d89effdb1c8a504c8e	17461	18003	21495	21585	12422	7790	12502	9180	13239	7369	17.6023	17.9256	18.7053	17.602	17.5093	13.4514	14.1711	13.3642	13.0913	13.3463
Bacteria	Proteobacteria	Gammaproteobacteria	Pseudomonadales	Pseudomonadaceae	Pseudomonas	Pseudomonas marincola	643394b9f27c3594f31f1c719ce69a0c	0	0	0	0	0	58	88	67	91	40	0	0	0	0	0	0.100152	0.0997484	0.0975383	0.089985	0.0724454
Bacteria	Proteobacteria	Gammaproteobacteria	Pseudomonadales	Pseudomonadaceae	Pseudomonas	Pseudomonas marincola	5eaf95afad06d3d6fbb29c03ef69bbdb	0	0	0	0	0	78	99	93	137	46	0	0	0	0	0	0.134687	0.112217	0.135389	0.135472	0.0833122
Bacteria	Proteobacteria	Gammaproteobacteria	Pseudomonadales	Pseudomonadaceae	Pseudomonas	Pseudomonas marincola	4a29530bf8218b9f2a29c7885c395a91	0	0	0	0	0	208	300	206	175	129	0	0	0	0	0	0.359166	0.340051	0.299894	0.173048	0.233636
Bacteria	Proteobacteria	Gammaproteobacteria	Pseudomonadales	Pseudomonadaceae	Pseudomonas	Pseudomonas marincola	43579f169b50aa866d9a77d2351f769f	0	0	0	0	0	146	180	166	254	202	0	0	0	0	0	0.252107	0.204031	0.241662	0.251167	0.365849
Bacteria	Proteobacteria	Gammaproteobacteria	Pseudomonadales	Pseudomonadaceae	Pseudomonas	Pseudomonas marincola	3218fcccfcaecdbe739d87674b2605f1	0	0	0	0	0	303	494	415	389	294	0	0	0	0	0	0.523208	0.559951	0.604155	0.384661	0.532474
Bacteria	Proteobacteria	Gammaproteobacteria	Pseudomonadales	Pseudomonadaceae	Pseudomonas	Pseudomonas marincola	cafc81cb2f064b33e25c7d7c37265d0a	32	0	21	0	23	432	364	299	485	225	0.032259	0	0.0182745	0	0.0324195	0.745959	0.412595	0.435283	0.47959	0.407505
Bacteria	Proteobacteria	Gammaproteobacteria	Pseudomonadales	Pseudomonadaceae	Pseudomonas	Pseudomonas umsongensis	366e4f69b65054ec45d7265dab3969b7	7	0	4	0	5	0	0	0	0	0	0.00705667	0	0.00348086	0	0.00704771	0	0	0	0	0
Bacteria	Proteobacteria	Gammaproteobacteria	Pseudomonadales	Pseudomonadaceae	Pseudomonas		50d63ca368a9f2dcc2356a50165f1e49	0	9	8	7	0	0	0	0	0	0	0	0.00896129	0.00696173	0.00570832	0	0	0	0	0	0
Bacteria	Proteobacteria	Gammaproteobacteria	Pseudomonadales	Pseudomonadaceae	Pseudomonas		8a709fb268f767b4011f581fd68cd07d	0	11	9	10	0	0	0	0	0	0	0	0.0109527	0.00783194	0.00815474	0	0	0	0	0	0
Bacteria	Proteobacteria	Gammaproteobacteria	Pseudomonadales	Pseudomonadaceae	Pseudomonas		b2c22e9267dd13205c70166205919fac	0	0	0	0	0	0	10	0	30	15	0	0	0	0	0	0	0.011335	0	0.0296654	0.027167
Bacteria	Proteobacteria	Gammaproteobacteria	Pseudomonadales	Pseudomonadaceae	Pseudomonas		53b6bda2a3781688e0e75898088d968a	0	0	0	0	0	57	60	34	71	0	0	0	0	0	0	0.0984252	0.0680102	0.049497	0.0702081	0
Bacteria	Proteobacteria	Gammaproteobacteria	Pseudomonadales	Pseudomonadaceae	Pseudomonas		5d69a7c08af781e07f1c0a77c2fe4971	0	0	0	0	0	23	0	29	57	27	0	0	0	0	0	0.0397154	0	0.042218	0.0563642	0.0489006
Bacteria	Proteobacteria	Gammaproteobacteria	Pseudomonadales	Pseudomonadaceae	Pseudomonas		6aaeaf9f749f9acbb38f2dbf90fc184c	0	0	0	0	0	15	69	54	0	48	0	0	0	0	0	0.0259014	0.0782118	0.0786129	0	0.0869345
Bacteria	Proteobacteria	Gammaproteobacteria	Pseudomonadales	Pseudomonadaceae	Pseudomonas		7cc233b1c1512981051d50d819e2010b	15	8	17	3	6	0	0	0	0	0	0.0151214	0.00796559	0.0147937	0.00244642	0.00845726	0	0	0	0	0
Bacteria	Proteobacteria	Gammaproteobacteria	Pseudomonadales	Pseudomonadaceae	Pseudomonas		36d80e67fc4102831c569993cabfb64c	17	16	6	10	8	0	0	0	0	0	0.0171376	0.0159312	0.0052213	0.00815474	0.0112763	0	0	0	0	0
Bacteria	Proteobacteria	Gammaproteobacteria	Pseudomonadales	Pseudomonadaceae	Pseudomonas		0fa2e86eddc60b544c0fa339dfcaddc8	8	9	10	12	15	0	0	0	0	0	0.00806476	0.00896129	0.00870216	0.00978569	0.0211431	0	0	0	0	0
Bacteria	Proteobacteria	Gammaproteobacteria	Pseudomonadales	Pseudomonadaceae	Pseudomonas		41764348176f5aaad6e650be914b6cea	44	23	84	69	29	0	0	0	0	0	0.0443562	0.0229011	0.0730981	0.0562677	0.0408767	0	0	0	0	0
Bacteria	Proteobacteria	Gammaproteobacteria	Pseudomonadales	Pseudomonadaceae	Pseudomonas		83a953066f0a7ec598d88762647701ba	49	45	49	50	39	0	0	0	0	0	0.0493967	0.0448064	0.0426406	0.0407737	0.0549722	0	0	0	0	0
Bacteria	Proteobacteria	Gammaproteobacteria	Pseudomonadales	Pseudomonadaceae	Pseudomonas		dba59e869e1a268fc41bb2691f64e958	93	39	64	92	48	0	0	0	0	0	0.0937528	0.0388322	0.0556938	0.0750236	0.067658	0	0	0	0	0
Bacteria	Proteobacteria	Gammaproteobacteria	Pseudomonadales	Pseudomonadaceae	Pseudomonas		cd03a544072f4d000296dae305b91ca0	472	493	585	580	359	0	0	0	0	0	0.475821	0.490879	0.509076	0.472975	0.506026	0	0	0	0	0
Bacteria	Proteobacteria	Gammaproteobacteria	Pseudomonadales	Pseudomonadaceae	Pseudomonas		44567ed6a579b9fffc2a575a2ee6114f	879	829	650	788	441	0	0	0	0	0	0.886116	0.825434	0.56564	0.642594	0.621608	0	0	0	0	0
Bacteria	Proteobacteria	Gammaproteobacteria	Pseudomonadales	Pseudomonadaceae	Pseudomonas		ad862c2eefeea6adf61b8272c7d700f7	586	575	884	1063	591	0	0	0	0	0	0.590744	0.572527	0.769271	0.866849	0.83304	0	0	0	0	0
Bacteria	Proteobacteria	Gammaproteobacteria	Pseudomonadales	Pseudomonadaceae	Pseudomonas		b3a97b77997f7a7da70604c56b5c5639	894	1040	1466	1657	732	0	0	0	0	0	0.901237	1.03553	1.27574	1.35124	1.03179	0	0	0	0	0
Bacteria	Proteobacteria	Gammaproteobacteria	Pseudomonadales	Pseudomonadaceae	Pseudomonas		bfed54f40c2bcb1b720f2b3dadd8556d	0	0	0	0	0	41	37	38	39	49	0	0	0	0	0	0.0707971	0.0419397	0.0553202	0.038565	0.0887456
Bacteria	Proteobacteria	Gammaproteobacteria	Pseudomonadales	Pseudomonadaceae	Pseudomonas		b56b2d8a337886c1e3674313841ab0ea	0	0	0	0	0	3	2	6	1	4	0	0	0	0	0	0.00518027	0.00226701	0.00873477	0.000988846	0.00724454
Bacteria	Proteobacteria	Gammaproteobacteria	Pseudomonadales	Pseudomonadaceae	Pseudomonas		1af3126ef014539a803b9f5ac9beada7	0	0	0	0	0	5	11	12	4	4	0	0	0	0	0	0.00863379	0.0124685	0.0174695	0.00395538	0.00724454
Bacteria	Proteobacteria	Gammaproteobacteria	Pseudomonadales	Pseudomonadaceae	Pseudomonas		a9edbaae2c4526ad3ee5e772f29d2213	0	0	0	0	0	4	6	8	6	5	0	0	0	0	0	0.00690703	0.00680102	0.0116464	0.00593307	0.00905567
Bacteria	Proteobacteria	Gammaproteobacteria	Pseudomonadales	Pseudomonadaceae	Pseudomonas		ab01df4ad9a9694099a9e5955fe90216	0	0	0	0	0	66	142	66	101	44	0	0	0	0	0	0.113966	0.160958	0.0960825	0.0998734	0.0796899
Bacteria	Proteobacteria	Gammaproteobacteria	Pseudomonadales	Pseudomonadaceae	Pseudomonas		47b70df6f1518728213253658e6ae39d	0	0	0	0	0	51	97	36	103	65	0	0	0	0	0	0.0880646	0.10995	0.0524086	0.101851	0.117724
Bacteria	Proteobacteria	Gammaproteobacteria	Pseudomonadales	Pseudomonadaceae	Pseudomonas		000cd8ff4a46486a1eddf0ad2dbd7d16	19	21	12	0	21	4	3	0	4	1	0.0191538	0.0209097	0.0104426	0	0.0296004	0.00690703	0.00340051	0	0.00395538	0.00181113
Bacteria	Proteobacteria	Gammaproteobacteria	Pseudomonadales	Pseudomonadaceae	Pseudomonas		4b27ec878d12c92b09d97f67bb9d6de4	7	6	16	12	9	1	4	3	0	1	0.00705667	0.00597419	0.0139235	0.00978569	0.0126859	0.00172676	0.00453402	0.00436738	0	0.00181113
Bacteria	Proteobacteria	Gammaproteobacteria	Pseudomonadales	Pseudomonadaceae	Pseudomonas		c95f49b9d94b1fff483f162bce03e613	1371	1453	1105	1252	1089	60	0	84	30	72	1.3821	1.44675	0.961589	1.02097	1.53499	0.103605	0	0.122287	0.0296654	0.130402
Bacteria	Proteobacteria	Gammaproteobacteria	Pseudomonadales	Pseudomonadaceae	Pseudomonas		c2b74ca33619aa4cbb4ab1af4b0f28b0	15	11	8	0	5	84	69	45	96	37	0.0151214	0.0109527	0.00696173	0	0.00704771	0.145048	0.0782118	0.0655108	0.0949292	0.067012
Bacteria	Proteobacteria	Gammaproteobacteria	Pseudomonadales	Pseudomonadaceae	Pseudomonas		06f81762b5ff7a82d6f28a24495c4ab8	7	6	17	14	9	1	1	1	1	1	0.00705667	0.00597419	0.0147937	0.0114166	0.0126859	0.00172676	0.0011335	0.00145579	0.000988846	0.00181113
Bacteria	Proteobacteria	Gammaproteobacteria	Pseudomonadales	Pseudomonadaceae	Pseudomonas		74d591dddae6efc42ca32765b16fcdd1	1194	1204	1294	1377	895	110	204	96	180	78	1.20367	1.19882	1.12606	1.12291	1.26154	0.189943	0.231235	0.139756	0.177992	0.141269
Bacteria	Proteobacteria	Gammaproteobacteria	Pseudomonadales	Pseudomonadaceae	Pseudomonas		a514684664f6bbe29ba0c32c6b60d128	2677	2791	3273	3387	1969	127	181	94	201	81	2.69867	2.77899	2.84822	2.76201	2.77539	0.219298	0.205164	0.136845	0.198758	0.146702
Bacteria	Proteobacteria	Gammaproteobacteria	Pseudomonadales	Pseudomonadaceae	Pseudomonas		384766955ea733266ee18d1879d651bb	736	906	904	990	644	72	127	126	114	101	0.741958	0.902103	0.786675	0.80732	0.907745	0.124327	0.143955	0.18343	0.112728	0.182925
Bacteria	Proteobacteria	Gammaproteobacteria	Pseudomonadales	Pseudomonadaceae	Pseudomonas		8d41d4d16350476dba2a0ae3eda2e297	1873	1993	2281	2490	1529	83	124	138	144	110	1.88816	1.98443	1.98496	2.03053	2.15519	0.143321	0.140555	0.2009	0.142394	0.199225
Bacteria	Proteobacteria	Gammaproteobacteria	Pseudomonadales	Pseudomonadaceae	Pseudomonas		e8f3a842a66e19bb037d0a478b76cb8f	94	64	153	88	62	798	641	533	719	521	0.0947609	0.0637247	0.133143	0.0717618	0.0873916	1.37795	0.726576	0.775939	0.71098	0.943601
Bacteria	Proteobacteria	Gammaproteobacteria	Pseudomonadales	Pseudomonadaceae	Pseudomonas		4d9acc668efc08e2d951c942c62a63bc	135	101	214	136	113	599	941	789	1148	765	0.136093	0.100566	0.186226	0.110905	0.159278	1.03433	1.06663	1.14862	1.1352	1.38552
Bacteria	Proteobacteria	Gammaproteobacteria	SAR86 clade	SAR86 clade	SAR86 clade		27e80ec34fe035cb1999c1e3094fa587	16	0	23	41	15	15	0	23	31	10	0.0161295	0	0.020015	0.0334345	0.0211431	0.0259014	0	0.0334833	0.0306542	0.0181113
Bacteria	Proteobacteria	Gammaproteobacteria	Thiomicrospirales	Thioglobaceae	SUP05 cluster		a54838f3bdb65980fc7f58602bd1dd97	9	6	9	0	0	0	0	0	0	0	0.00907286	0.00597419	0.00783194	0	0	0	0	0	0	0
Bacteria	Proteobacteria	Gammaproteobacteria	Vibrionales	Vibrionaceae	Photobacterium	Photobacterium profundum	c3a27fd85a78372051436b658ae55b75	0	0	0	0	0	32	48	0	0	28	0	0	0	0	0	0.0552563	0.0544082	0	0	0.0507118
Bacteria	Proteobacteria	Gammaproteobacteria	Vibrionales	Vibrionaceae	Vibrio	Vibrio gallaecicus	eff5c09bcd81ff8bd38992facb960210	11	6	0	4	0	0	0	0	0	0	0.011089	0.00597419	0	0.0032619	0	0	0	0	0	0
Bacteria	Proteobacteria	Gammaproteobacteria	Vibrionales	Vibrionaceae	Vibrio	Vibrio litoralis	64a7e378bff39ec750972e4bbcdcad3d	0	0	0	0	0	4	7	4	0	3	0	0	0	0	0	0.00690703	0.00793453	0.00582318	0	0.0054334
Bacteria	Proteobacteria	Gammaproteobacteria	Vibrionales	Vibrionaceae	Vibrio		e714a7cbac14f64d829030767a4bdb50	3	1	0	1	0	0	0	0	0	0	0.00302429	0.000995699	0	0.000815474	0	0	0	0	0	0
Bacteria	Proteobacteria	Gammaproteobacteria	Vibrionales	Vibrionaceae	Vibrio		3335d7625f92a1f2a34be5f18e905ac9	1	4	0	1	0	0	0	0	0	0	0.0010081	0.00398279	0	0.000815474	0	0	0	0	0	0
Bacteria	Proteobacteria	Gammaproteobacteria	Vibrionales	Vibrionaceae	Vibrio		483ae0a1842d9297bf0feacb44aa4772	0	0	0	0	0	34	0	30	25	0	0	0	0	0	0	0.0587098	0	0.0436738	0.0247211	0
Bacteria	Proteobacteria	Gammaproteobacteria	Vibrionales	Vibrionaceae	Vibrio		700943bb39400ec471b8b5750e57c96a	0	0	0	0	0	3	0	0	11	8	0	0	0	0	0	0.00518027	0	0	0.0108773	0.0144891
Bacteria	Proteobacteria	Gammaproteobacteria	Vibrionales	Vibrionaceae	Vibrio		78f695b1f704bbc0216c9602644158a8	17	35	0	41	17	0	0	0	0	0	0.0171376	0.0348495	0	0.0334345	0.0239622	0	0	0	0	0
Bacteria	Proteobacteria	Gammaproteobacteria	Vibrionales	Vibrionaceae	Vibrio		598d0b358ba07e24abb98ce384b273ae	0	0	0	0	0	13	16	16	11	0	0	0	0	0	0	0.0224479	0.0181361	0.0232927	0.0108773	0
Bacteria	Proteobacteria	Gammaproteobacteria	Vibrionales	Vibrionaceae	Vibrio		2680e04d21a9cebb0355755aa4259de8	0	0	0	0	0	21	32	29	41	0	0	0	0	0	0	0.0362619	0.0362721	0.042218	0.0405427	0
Bacteria	Proteobacteria	Gammaproteobacteria	Vibrionales	Vibrionaceae	Vibrio		c01a6855572fcce3f548b158416e10ce	0	0	0	0	0	34	56	56	45	19	0	0	0	0	0	0.0587098	0.0634762	0.0815245	0.0444981	0.0344116
Bacteria	Proteobacteria	Gammaproteobacteria	Vibrionales	Vibrionaceae	Vibrio		227288c04d7a67893fdacaa97df0560c	0	34	24	10	0	47	31	42	24	10	0	0.0338538	0.0208852	0.00815474	0	0.0811576	0.0351386	0.0611434	0.0237323	0.0181113
Bacteria	Proteobacteria	Gammaproteobacteria	Vibrionales	Vibrionaceae	Vibrio		fa3816ce1e66466541a19e98a6378b0b	0	22	18	11	13	39	50	46	21	10	0	0.0219054	0.0156639	0.00897022	0.0183241	0.0673436	0.0566752	0.0669666	0.0207658	0.0181113
Bacteria	Proteobacteria	Gammaproteobacteria	Vibrionales	Vibrionaceae	Vibrio		c324f5dddf919660e9f1607e9d2914a0	0	8	9	7	19	25	49	19	14	12	0	0.00796559	0.00783194	0.00570832	0.0267813	0.0431689	0.0555417	0.0276601	0.0138438	0.0217336
Bacteria	Proteobacteria	Gammaproteobacteria	Vibrionales	Vibrionaceae	Vibrio		62418f0de9e0806afbf71443665a9608	0	16	24	26	33	57	126	62	39	18	0	0.0159312	0.0208852	0.0212023	0.0465149	0.0984252	0.142822	0.0902593	0.038565	0.0326004
Bacteria	Proteobacteria	Gammaproteobacteria	Vibrionales	Vibrionaceae	Vibrio		faa546a0d4a66d58ac7d1665e0f6b501	33	37	52	36	0	78	97	92	73	34	0.0332671	0.0368408	0.0452512	0.0293571	0	0.134687	0.10995	0.133933	0.0721857	0.0615786
Bacteria	Proteobacteria	Gammaproteobacteria	Vibrionales	Vibrionaceae	Vibrio		e1a9599a6d4dcb27b00732d656bed525	14	50	48	37	20	66	107	85	62	21	0.0141133	0.0497849	0.0417704	0.0301726	0.0281909	0.113966	0.121285	0.123743	0.0613084	0.0380338
Bacteria	Proteobacteria	Gammaproteobacteria	Vibrionales	Vibrionaceae	Vibrio		67f3a404d461df6e3eac5200672468f9	24	41	46	55	25	100	130	127	70	23	0.0241943	0.0408236	0.0400299	0.0448511	0.0352386	0.172676	0.147356	0.184886	0.0692192	0.0416561
Bacteria	Proteobacteria	Gammaproteobacteria	Vibrionales	Vibrionaceae	Vibrio		53f02a89892f4b5d47226273f373fc1e	11	44	56	32	27	75	94	79	47	42	0.011089	0.0438107	0.0487321	0.0260952	0.0380577	0.129507	0.106549	0.115008	0.0464758	0.0760677
Bacteria	Proteobacteria	Gammaproteobacteria	Vibrionales	Vibrionaceae	Vibrio		eb5db6390b6fccbcc2fa96660d1dd216	11	21	44	36	23	50	66	55	37	53	0.011089	0.0209097	0.0382895	0.0293571	0.0324195	0.0863379	0.0748113	0.0800687	0.0365873	0.0959901
Bacteria	Proteobacteria	Gammaproteobacteria	Xanthomonadales	Xanthomonadaceae	Stenotrophomonas	Stenotrophomonas rhizophila	2489ad1bd70c2da88b24dd10fd59b75c	32	25	11	31	16	0	0	0	0	0	0.032259	0.0248925	0.00957238	0.0252797	0.0225527	0	0	0	0	0
Bacteria	Proteobacteria	Gammaproteobacteria	Xanthomonadales	Xanthomonadaceae	Stenotrophomonas		f5635e79d94614e68c5c5060863524c7	0	0	0	0	0	0	13	11	13	7	0	0	0	0	0	0	0.0147356	0.0160137	0.012855	0.0126779
Bacteria	Proteobacteria	Gammaproteobacteria					1ad84231b604680340a38cddd003209c	0	0	1	1	2	0	0	0	0	0	0	0	0.000870216	0.000815474	0.00281909	0	0	0	0	0

## Sheet: Nutrient medium
Taxonomy								reads	reads	reads	reads	reads	reads	reads	reads	reads	reads	abundance	abundance	abundance	abundance	abundance	abundance	abundance	abundance	abundance	abundance
Domain	Phylum	Class	Order	Family	Genus	Species	ASV ID	PSh 1	PSh 2	PSh 3	PSh 4	PSh 5	AFS 1	AFS 2	AFS 3	AFS 4	AFS 5	PSh 1	PSh 2	PSh 3	PSh 4	PSh 5	AFS 1	AFS 2	AFS 3	AFS 4	AFS 5
Bacteria	Actinobacteriota	Acidimicrobiia	Actinomarinales	Actinomarinaceae	Candidatus Actinomarina	uncultured marine	d3ab13c0aeaf38dd4dbc2e4f95dc05a6	0	7	4	6	0	0	0	0	0	0	0	0.0117461	0.0055054	0.0101499	0	0	0	0	0	0
Bacteria	Actinobacteriota	Actinobacteria	Micrococcales	Microbacteriaceae	Salinibacterium	Salinibacterium amurskyense	76d906a5e3a189c5760f24723d26e212	82	71	84	0	0	0	0	0	0	0	0.199951	0.11914	0.115613	0	0	0	0	0	0	0
Bacteria	Bacteroidota	Bacteroidia	Chitinophagales	Saprospiraceae	uncultured	uncultured Sphingobacteriia	273fb8b091bd939369d04d45686d489c	4	0	6	3	0	0	0	0	0	0	0.00975372	0	0.00825809	0.00507494	0	0	0	0	0	0
Bacteria	Bacteroidota	Bacteroidia	Cytophagales	Cyclobacteriaceae	Algoriphagus	Algoriphagus yeomjeoni	76cd4dc7038bd0a2901068fb5ab67c5a	38	33	0	0	38	0	0	0	0	0	0.0926603	0.0553747	0	0	0.0970576	0	0	0	0	0
Bacteria	Bacteroidota	Bacteroidia	Cytophagales	Spirosomaceae	Dyadobacter	Dyadobacter sp.	2df92796322ea0c4f4e858d942a563be	8	7	16	7	0	0	0	0	0	0	0.0195074	0.0117461	0.0220216	0.0118415	0	0	0	0	0	0
Bacteria	Bacteroidota	Bacteroidia	Flavobacteriales	Flavobacteriaceae	Flavobacterium	Flavobacterium crassostreae	fcec8023bb97fee1ea5044f34345a4bc	0	0	0	0	0	21	17	0	51	0	0	0	0	0	0	0.0411063	0.0393164	0	0.106181	0
Bacteria	Bacteroidota	Bacteroidia	Flavobacteriales	Flavobacteriaceae	Flavobacterium	Flavobacterium crassostreae	7521aea1fdabef6aa06b80e56e57ce41	0	0	0	0	0	30	26	0	56	0	0	0	0	0	0	0.0587234	0.0601309	0	0.116591	0
Bacteria	Bacteroidota	Bacteroidia	Flavobacteriales	Flavobacteriaceae	Flavobacterium	Flavobacterium frigidarium	9851c20602ea8246b8c7ee64de904740	13	12	33	0	0	0	0	0	0	0	0.0316996	0.0201363	0.0454195	0	0	0	0	0	0	0
Bacteria	Bacteroidota	Bacteroidia	Flavobacteriales	Flavobacteriaceae	Flavobacterium	Flavobacterium frigidarium	e2f5c18ceadf79b669b995ce0d1b6bab	21	8	48	0	0	0	0	0	0	0	0.051207	0.0134242	0.0660647	0	0	0	0	0	0	0
Bacteria	Bacteroidota	Bacteroidia	Flavobacteriales	Flavobacteriaceae	Flavobacterium	Flavobacterium frigidarium	f839c3651f098651a057a436171b2847	0	0	0	0	0	17	13	0	25	0	0	0	0	0	0	0.0332766	0.0300655	0	0.0520497	0
Bacteria	Bacteroidota	Bacteroidia	Flavobacteriales	Flavobacteriaceae	Flavobacterium	Flavobacterium frigidarium	9f4758af14aef67279d31c3e218a34e4	0	0	0	0	0	11	22	0	36	0	0	0	0	0	0	0.0215319	0.05088	0	0.0749516	0
Bacteria	Bacteroidota	Bacteroidia	Flavobacteriales	Flavobacteriaceae	Flavobacterium	Flavobacterium frigidarium	7d85bd210c398579e50d62095b0b60c5	0	0	0	0	0	15	23	0	0	42	0	0	0	0	0	0.0293617	0.0531927	0	0	0.0616396
Bacteria	Bacteroidota	Bacteroidia	Flavobacteriales	Flavobacteriaceae	Flavobacterium	Flavobacterium frigidarium	f925810012195aa77dcb495107e06d41	0	0	0	0	0	14	23	0	0	44	0	0	0	0	0	0.0274042	0.0531927	0	0	0.0645748
Bacteria	Bacteroidota	Bacteroidia	Flavobacteriales	Flavobacteriaceae	Flavobacterium	Flavobacterium frigidarium	13c458b4d96634eea2e16acd17924513	0	0	0	0	0	24	46	0	0	84	0	0	0	0	0	0.0469787	0.106385	0	0	0.123279
Bacteria	Bacteroidota	Bacteroidia	Flavobacteriales	Flavobacteriaceae	Flavobacterium	Flavobacterium frigidarium	109f47148d40009c5a55921a3ea56922	0	0	0	0	0	36	15	0	51	0	0	0	0	0	0	0.070468	0.0346909	0	0.106181	0
Bacteria	Bacteroidota	Bacteroidia	Flavobacteriales	Flavobacteriaceae	Flavobacterium	Flavobacterium frigidarium	916f9b2d157ebcf5ff14baa75fb875f0	39	0	105	0	71	26	22	0	39	0	0.0950988	0	0.144517	0	0.181345	0.0508936	0.05088	0	0.0811976	0
Bacteria	Bacteroidota	Bacteroidia	Flavobacteriales	Flavobacteriaceae	Flavobacterium	Flavobacterium frigidarium	5dda6bd0c66dd42fb5369eb4f1a4f0b3	0	0	0	0	0	60	16	103	13	0	0	0	0	0	0	0.117447	0.0370036	0.204361	0.0270659	0
Bacteria	Bacteroidota	Bacteroidia	Flavobacteriales	Flavobacteriaceae	Flavobacterium	Flavobacterium frigidarium	196f91b2f207c345c489c0987d7fe170	0	0	0	0	0	72	11	86	29	0	0	0	0	0	0	0.140936	0.02544	0.170632	0.0603777	0
Bacteria	Bacteroidota	Bacteroidia	Flavobacteriales	Flavobacteriaceae	Flavobacterium	Flavobacterium frigidarium	3d4545da79f94e64c9062c731de6df88	0	0	0	0	0	91	38	192	33	0	0	0	0	0	0	0.178128	0.0878836	0.380945	0.0687056	0
Bacteria	Bacteroidota	Bacteroidia	Flavobacteriales	Flavobacteriaceae	Flavobacterium	Flavobacterium frigidarium	b30816fb1977d202810485f09c7c2870	0	0	0	0	0	131	21	171	37	0	0	0	0	0	0	0.256425	0.0485673	0.339279	0.0770336	0
Bacteria	Bacteroidota	Bacteroidia	Flavobacteriales	Flavobacteriaceae	Flavobacterium	Flavobacterium frigidarium	50272339ff185ead5c32ffd859e10c0c	57	48	84	0	0	26	7	0	7	12	0.13899	0.080545	0.115613	0	0	0.0508936	0.0161891	0	0.0145739	0.0176113
Bacteria	Bacteroidota	Bacteroidia	Flavobacteriales	Flavobacteriaceae	Flavobacterium	Flavobacterium frigidarium	b1dde254085186bcffd6c6d69e5cc5f5	84	71	111	43	0	15	12	0	8	18	0.204828	0.11914	0.152775	0.0727408	0	0.0293617	0.0277527	0	0.0166559	0.026417
Bacteria	Bacteroidota	Bacteroidia	Flavobacteriales	Flavobacteriaceae	Flavobacterium	Flavobacterium frigidarium	535b4fd88d0b16a8519e8d955db0506d	0	0	0	0	0	322	115	323	86	62	0	0	0	0	0	0.630297	0.265964	0.64086	0.179051	0.0909918
Bacteria	Bacteroidota	Bacteroidia	Flavobacteriales	Flavobacteriaceae	Flavobacterium	Flavobacterium frigidarium	1ebe81ce60c37434b11d82ba81cd68e2	0	0	0	0	0	240	139	403	70	108	0	0	0	0	0	0.469787	0.321469	0.799587	0.145739	0.158502
Bacteria	Bacteroidota	Bacteroidia	Flavobacteriales	Flavobacteriaceae	Flavobacterium	Flavobacterium gelidilacus	fb7dc4411771afc5df5bdd9e6c9efb65	0	14	52	19	0	0	0	0	0	0	0	0.0234923	0.0715701	0.0321413	0	0	0	0	0	0
Bacteria	Bacteroidota	Bacteroidia	Flavobacteriales	Flavobacteriaceae	Flavobacterium	Flavobacterium ponti	f3a498ddf174356e9db74f3ace146201	77	103	217	53	83	0	0	0	0	0	0.187759	0.172836	0.298668	0.0896573	0.211994	0	0	0	0	0
Bacteria	Bacteroidota	Bacteroidia	Flavobacteriales	Flavobacteriaceae	Flavobacterium	Flavobacterium ponti	ed25e2c57193540b88e238c3990fa57f	106	125	149	40	62	0	0	0	0	0	0.258474	0.209753	0.205076	0.0676659	0.158357	0	0	0	0	0
Bacteria	Bacteroidota	Bacteroidia	Flavobacteriales	Flavobacteriaceae	Flavobacterium	Flavobacterium ponti	5321c814bd4ec19e86c61d6040ec2107	0	0	0	0	0	10	13	0	0	16	0	0	0	0	0	0.0195745	0.0300655	0	0	0.0234818
Bacteria	Bacteroidota	Bacteroidia	Flavobacteriales	Flavobacteriaceae	Flavobacterium	Flavobacterium ponti	b5a80e8de70c502a5a09f8509a34f66e	0	0	0	0	0	114	48	0	0	64	0	0	0	0	0	0.223149	0.111011	0	0	0.093927
Bacteria	Bacteroidota	Bacteroidia	Flavobacteriales	Flavobacteriaceae	Flavobacterium	Flavobacterium ponti	a5c4ea8fb5d13b60f7f4bf3b751099d4	0	0	0	0	0	83	41	0	0	86	0	0	0	0	0	0.162468	0.0948218	0	0	0.126214
Bacteria	Bacteroidota	Bacteroidia	Flavobacteriales	Flavobacteriaceae	Flavobacterium	uncultured soil	9a2dd83d27900e2134e2b3d5fca47b12	0	0	0	0	0	40	54	0	61	79	0	0	0	0	0	0.0782978	0.124887	0	0.127001	0.115941
Bacteria	Bacteroidota	Bacteroidia	Flavobacteriales	Flavobacteriaceae	Flavobacterium	uncultured soil	91e29e4e78a0b34a0abea5d08e36c569	0	0	0	0	0	67	73	40	92	120	0	0	0	0	0	0.131149	0.168829	0.0793635	0.191543	0.176113
Bacteria	Bacteroidota	Bacteroidia	Flavobacteriales	Flavobacteriaceae	Flavobacterium		37ff823c75cfd67a687c0279ac6f2386	50	56	82	0	0	0	0	0	0	0	0.121921	0.0939692	0.112861	0	0	0	0	0	0	0
Bacteria	Bacteroidota	Bacteroidia	Flavobacteriales	Flavobacteriaceae	Flavobacterium		49ab6b1a957f109e58153dd30ee49a61	192	110	550	127	0	0	0	0	0	0	0.468178	0.184582	0.756992	0.214839	0	0	0	0	0	0
Bacteria	Bacteroidota	Bacteroidia	Flavobacteriales	Flavobacteriaceae	Flavobacterium		51a825c650913116d3c987ed690e6394	72	0	138	54	29	0	0	0	0	0	0.175567	0	0.189936	0.0913489	0.0740703	0	0	0	0	0
Bacteria	Bacteroidota	Bacteroidia	Flavobacteriales	Flavobacteriaceae	Flavobacterium		a5067b79048218a0cadc88cc3445b765	422	188	1184	306	0	0	0	0	0	0	1.02902	0.315468	1.6296	0.517644	0	0	0	0	0	0
Bacteria	Bacteroidota	Bacteroidia	Flavobacteriales	Flavobacteriaceae	Flavobacterium		aa5a1e44748904e59cee724c9a15aef8	279	138	811	181	0	0	0	0	0	0	0.680322	0.231567	1.11622	0.306188	0	0	0	0	0	0
Bacteria	Bacteroidota	Bacteroidia	Flavobacteriales	Flavobacteriaceae	Flavobacterium		420ccd4ce71c38c81afd0b751a704a3e	36	0	22	0	5	0	0	0	0	0	0.0877835	0	0.0302797	0	0.0127707	0	0	0	0	0
Bacteria	Bacteroidota	Bacteroidia	Flavobacteriales	Flavobacteriaceae	Flavobacterium		34f6b24020bd937028be8a2ba1eade1a	300	136	872	209	0	0	0	0	0	0	0.731529	0.228211	1.20018	0.353554	0	0	0	0	0	0
Bacteria	Bacteroidota	Bacteroidia	Flavobacteriales	Flavobacteriaceae	Flavobacterium		1b810ef1a22c2e482654e44fe31b7d1a	0	0	0	0	0	3	0	7	2	0	0	0	0	0	0	0.00587234	0	0.0138886	0.00416398	0
Bacteria	Bacteroidota	Bacteroidia	Flavobacteriales	Flavobacteriaceae	Flavobacterium		a4a680e82317c07bde3b16ea6ff59f45	0	0	0	0	0	104	55	0	161	0	0	0	0	0	0	0.203574	0.1272	0	0.3352	0
Bacteria	Bacteroidota	Bacteroidia	Flavobacteriales	Flavobacteriaceae	Flavobacterium		2e77e9ed73d8f87b9af1cce6c3a095b8	0	0	0	0	0	48	21	0	0	56	0	0	0	0	0	0.0939574	0.0485673	0	0	0.0821862
Bacteria	Bacteroidota	Bacteroidia	Flavobacteriales	Flavobacteriaceae	Flavobacterium		4bdc10c30173b2537f6a24525a704496	110	47	313	0	0	85	164	0	0	502	0.268227	0.078867	0.430797	0	0	0.166383	0.379287	0	0	0.73674
Bacteria	Bacteroidota	Bacteroidia	Flavobacteriales	Flavobacteriaceae	Flavobacterium		3c60c183fc9cc6f8e9f7e44b7bcf11a4	170	69	238	23	24	131	214	0	0	641	0.414533	0.115783	0.327571	0.0389079	0.0612996	0.256425	0.494924	0	0	0.940738
Bacteria	Bacteroidota	Bacteroidia	Flavobacteriales	Flavobacteriaceae	Flavobacterium		76f5d300a210b83d6dded256c0fcdf11	0	0	0	0	0	53	32	12	117	0	0	0	0	0	0	0.103745	0.0740073	0.0238091	0.243593	0
Bacteria	Bacteroidota	Bacteroidia	Flavobacteriales	Flavobacteriaceae	Flavobacterium		69aa49c257485bc77e14b77e9f7457f5	0	0	0	0	0	207	76	350	84	66	0	0	0	0	0	0.405191	0.175767	0.694431	0.174887	0.0968623
Bacteria	Bacteroidota	Bacteroidia	Flavobacteriales	Flavobacteriaceae	Flavobacterium		53f99acf9493951583a4e80b70f950a4	0	0	0	0	0	2426	1975	1625	2672	2394	0	0	0	0	0	4.74876	4.56764	3.22414	5.56307	3.51346
Bacteria	Bacteroidota	Bacteroidia	Flavobacteriales	Flavobacteriaceae	Flavobacterium		f2489bbea5a20e59a62e647496e71c2d	0	0	0	0	0	3030	2613	2126	3490	3134	0	0	0	0	0	5.93106	6.04316	4.21817	7.26614	4.59949
Bacteria	Bacteroidota	Bacteroidia	Flavobacteriales	Flavobacteriaceae	Flavobacterium		941df06ad670f8baecb0506e888f5b3d	0	0	25	16	6	257	122	240	118	93	0	0	0.0344087	0.0270663	0.0153249	0.503063	0.282153	0.476181	0.245675	0.136488
Bacteria	Bacteroidota	Bacteroidia	Flavobacteriales	Weeksellaceae	Chryseobacterium	Chryseobacterium greenlandense	4815d1afd3d523d467cd00a09bd89337	0	92	35	0	56	0	0	0	0	0	0	0.154378	0.0481722	0	0.143032	0	0	0	0	0
Bacteria	Bacteroidota	Bacteroidia	Flavobacteriales	Weeksellaceae	Chryseobacterium	Chryseobacterium greenlandense	ed4c85a97cc8c1627c217a7f82fbd64b	75	64	97	0	99	0	0	0	0	0	0.182882	0.107393	0.133506	0	0.252861	0	0	0	0	0
Bacteria	Bacteroidota	Bacteroidia	Sphingobacteriales	Sphingobacteriaceae	Pedobacter	Pedobacter silvilitoris	73ba8ae02cb76a4231ba9d492b991809	35	27	57	0	0	0	0	0	0	0	0.085345	0.0453066	0.0784519	0	0	0	0	0	0	0
Bacteria	Bacteroidota	Bacteroidia	Sphingobacteriales	Sphingobacteriaceae	Sphingobacterium	Sphingobacterium faecium	da4ffea59c481aad4dec1b89c71991b6	0	0	0	0	0	38	26	56	0	0	0	0	0	0	0	0.0743829	0.0601309	0.111109	0	0
Bacteria	Bacteroidota	Bacteroidia	Sphingobacteriales	Sphingobacteriaceae	Sphingobacterium	Sphingobacterium faecium	0bd8344e5f62ea2b48461ae12ff2ac07	0	0	0	0	0	70	50	98	47	81	0	0	0	0	0	0.137021	0.115636	0.194441	0.0978535	0.118876
Bacteria	Bacteroidota	Bacteroidia	Sphingobacteriales	Sphingobacteriaceae	Sphingobacterium		a65e816dd694aad73226b38d92624a76	0	0	0	0	0	7	7	19	0	0	0	0	0	0	0	0.0137021	0.0161891	0.0376977	0	0
Bacteria	Bacteroidota	Bacteroidia	Sphingobacteriales	Sphingobacteriaceae	Sphingobacterium		2e0d7e04978f20af1c9ee3ca747a1ff2	0	0	0	0	0	17	14	22	0	0	0	0	0	0	0	0.0332766	0.0323782	0.0436499	0	0
Bacteria	Bacteroidota	Bacteroidia	Sphingobacteriales	Sphingobacteriaceae	Sphingobacterium		46e7c52442e1aa48d02de9b927dbfbde	0	0	0	0	0	25	11	32	0	17	0	0	0	0	0	0.0489361	0.02544	0.0634908	0	0.0249494
Bacteria	Bacteroidota	Bacteroidia	Sphingobacteriales	Sphingobacteriaceae	Sphingobacterium		6d041599dc2e7b2579835ceefb624575	0	0	0	0	0	17	8	31	39	19	0	0	0	0	0	0.0332766	0.0185018	0.0615067	0.0811976	0.0278846
Bacteria	Campilobacterota	Campylobacteria	Campylobacterales	Arcobacteraceae	Arcobacter	Arcobacter nitrofigilis	2b5e5d509cb7a7af6fdef59fb54ebe7d	0	0	28	37	18	0	0	0	0	0	0	0	0.0385378	0.0625909	0.0459747	0	0	0	0	0
Bacteria	Campilobacterota	Campylobacteria	Campylobacterales	Arcobacteraceae	Arcobacter	Arcobacter nitrofigilis	6cd4693ea3c3bff4923761124db66b55	0	0	0	0	0	28	25	17	20	0	0	0	0	0	0	0.0548085	0.0578182	0.0337295	0.0416398	0
Bacteria	Cyanobacteria	Cyanobacteriia	Synechococcales	Cyanobiaceae	Synechococcus CC9902		c5764e293811ff4551c9660252e9ba3e	0	14	20	0	6	0	0	0	0	0	0	0.0234923	0.027527	0	0.0153249	0	0	0	0	0
Bacteria	Proteobacteria	Alphaproteobacteria	Rhodobacterales	Rhodobacteraceae	Albirhodobacter		b6f0c1483082c09bfc4f9027a60d2af6	0	49	31	0	66	75	104	50	0	149	0	0.082223	0.0426668	0	0.168574	0.146808	0.240524	0.0992044	0	0.218674
Bacteria	Proteobacteria	Alphaproteobacteria	Rhodobacterales	Rhodobacteraceae	Albirhodobacter		102a740ea783518191b6281eff60c72e	75	52	19	70	0	113	68	105	76	252	0.182882	0.0872571	0.0261506	0.118415	0	0.221191	0.157265	0.208329	0.158231	0.369838
Bacteria	Proteobacteria	Alphaproteobacteria	Rhodobacterales	Rhodobacteraceae			6f4838960ca3b280a986b61b2cd06878	0	0	0	0	0	8	0	14	13	0	0	0	0	0	0	0.0156596	0	0.0277772	0.0270659	0
Bacteria	Proteobacteria	Alphaproteobacteria	SAR11 clade	Clade I	Clade Ia		189d751112ab0e18dc034c8dd0698843	0	41	43	35	0	0	0	0	0	0	0	0.0687989	0.059183	0.0592076	0	0	0	0	0	0
Bacteria	Proteobacteria	Gammaproteobacteria	Aeromonadales	Aeromonadaceae	Aeromonas		f38e3c1e0430260048a09562ca1057e8	0	0	0	0	0	65	55	54	0	0	0	0	0	0	0	0.127234	0.1272	0.107141	0	0
Bacteria	Proteobacteria	Gammaproteobacteria	Aeromonadales	Aeromonadaceae	Aeromonas		9544b73fc284c9703e2c64e5f1f3a8a8	0	0	0	0	0	50	0	33	32	0	0	0	0	0	0	0.0978723	0	0.0654749	0.0666236	0
Bacteria	Proteobacteria	Gammaproteobacteria	Aeromonadales	Aeromonadaceae	Aeromonas		339ae3039d6f711c8c36489d05f5715d	0	0	0	0	0	0	0	51	48	38	0	0	0	0	0	0	0	0.101188	0.0999355	0.0557692
Bacteria	Proteobacteria	Gammaproteobacteria	Aeromonadales	Aeromonadaceae	Aeromonas		974c4cec384b33d636a6203a39faef27	0	0	0	0	0	43	0	83	30	43	0	0	0	0	0	0.0841701	0	0.164679	0.0624597	0.0631072
Bacteria	Proteobacteria	Gammaproteobacteria	Aeromonadales	Aeromonadaceae	Aeromonas		928712de62cf914bf41d829d45225f35	0	0	0	0	0	56	70	64	47	60	0	0	0	0	0	0.109617	0.161891	0.126982	0.0978535	0.0880566
Bacteria	Proteobacteria	Gammaproteobacteria	Aeromonadales	Aeromonadaceae	Aeromonas		9e799cb789e090e5123ded783de7ad8d	0	0	0	0	0	81	81	120	109	72	0	0	0	0	0	0.158553	0.187331	0.238091	0.226937	0.105668
Bacteria	Proteobacteria	Gammaproteobacteria	Alteromonadales	Pseudoalteromonadaceae	Pseudoalteromonas	Pseudoalteromonas prydzensis	3be8ad88dca6d789435f3cb49cb8daea	12	0	12	11	10	0	0	0	0	0	0.0292612	0	0.0165162	0.0186081	0.0255415	0	0	0	0	0
Bacteria	Proteobacteria	Gammaproteobacteria	Alteromonadales	Pseudoalteromonadaceae	Pseudoalteromonas		dbecd607de30936f9a04b010b08fccf2	0	0	0	0	0	20	0	21	0	27	0	0	0	0	0	0.0391489	0	0.0416658	0	0.0396255
Bacteria	Proteobacteria	Gammaproteobacteria	Alteromonadales	Shewanellaceae	Shewanella	Shewanella baltica	606d778c4ab04ef516dcba60c844de34	1	5	0	8	4	28	3	46	2	3	0.00243843	0.00839011	0	0.0135332	0.0102166	0.0548085	0.00693818	0.091268	0.00416398	0.00440283
Bacteria	Proteobacteria	Gammaproteobacteria	Alteromonadales	Shewanellaceae	Shewanella	Shewanella baltica	555028fceb58d88827cb92c9d6e73949	6	16	0	29	19	30	14	60	6	11	0.0146306	0.0268483	0	0.0490578	0.0485288	0.0587234	0.0323782	0.119045	0.0124919	0.0161437
Bacteria	Proteobacteria	Gammaproteobacteria	Alteromonadales	Shewanellaceae	Shewanella	Shewanella baltica	a11c2aa9f3ae288d1561a4ca44ea02dc	14	27	0	53	27	51	14	67	9	12	0.034138	0.0453066	0	0.0896573	0.068962	0.0998297	0.0323782	0.132934	0.0187379	0.0176113
Bacteria	Proteobacteria	Gammaproteobacteria	Alteromonadales	Shewanellaceae	Shewanella	Shewanella baltica	280993e1e98233b251f3d7f309b8b07a	53	150	0	149	115	123	81	139	66	89	0.129237	0.251703	0	0.252055	0.293727	0.240766	0.187331	0.275788	0.137411	0.130617
Bacteria	Proteobacteria	Gammaproteobacteria	Alteromonadales	Shewanellaceae	Shewanella	Shewanella baltica	e0d29d8b847d9a62e6edd1eba9142a03	101	215	0	190	160	163	72	196	99	171	0.246281	0.360775	0	0.321413	0.408664	0.319064	0.166516	0.388881	0.206117	0.250961
Bacteria	Proteobacteria	Gammaproteobacteria	Alteromonadales	Shewanellaceae	Shewanella	Shewanella baltica	a3c9a2f78ee8d18f7da90a2cc4d40c02	89	216	0	377	128	138	118	67	135	188	0.21702	0.362453	0	0.637751	0.326931	0.270127	0.272902	0.132934	0.281068	0.275911
Bacteria	Proteobacteria	Gammaproteobacteria	Alteromonadales	Shewanellaceae	Shewanella	Shewanella baltica	b5deed88743d4c73d2505d992f945f6d	94	215	0	252	168	90	71	57	77	196	0.229212	0.360775	0	0.426295	0.429097	0.17617	0.164204	0.113093	0.160313	0.287652
Bacteria	Proteobacteria	Gammaproteobacteria	Alteromonadales	Shewanellaceae	Shewanella	Shewanella baltica	1eec755743141ad31132a7db80ebe917	292	640	0	893	377	340	319	260	390	586	0.712021	1.07393	0	1.51064	0.962914	0.665531	0.73776	0.515863	0.811976	0.860019
Bacteria	Proteobacteria	Gammaproteobacteria	Alteromonadales	Shewanellaceae	Shewanella	Shewanella baltica	13cf20c64faade8eb7565bb074df0908	1	10	10	9	7	28	7	50	4	4	0.00243843	0.0167802	0.0137635	0.0152248	0.017879	0.0548085	0.0161891	0.0992044	0.00832795	0.00587044
Bacteria	Proteobacteria	Gammaproteobacteria	Alteromonadales	Shewanellaceae	Shewanella	Shewanella baltica	bc4a853bb0d5f393968fc89dba56457c	96	212	14	234	174	72	74	57	76	172	0.234089	0.355741	0.0192689	0.395845	0.444422	0.140936	0.171142	0.113093	0.158231	0.252429
Bacteria	Proteobacteria	Gammaproteobacteria	Alteromonadales	Shewanellaceae	Shewanella	Shewanella baltica	23bf19d4a4a34d7b89ebd0a3271c5d52	119	334	47	426	248	279	236	316	141	286	0.290173	0.560459	0.0646884	0.720641	0.633429	0.546127	0.545804	0.626972	0.29356	0.419736
Bacteria	Proteobacteria	Gammaproteobacteria	Alteromonadales	Shewanellaceae	Shewanella	Shewanella baltica	00257a9bc0911f10f6707269db1a63f4	144	323	35	532	197	188	185	105	252	304	0.351134	0.542001	0.0481722	0.899956	0.503167	0.368	0.427854	0.208329	0.524661	0.446153
Bacteria	Proteobacteria	Gammaproteobacteria	Alteromonadales	Shewanellaceae	Shewanella	Shewanella baltica	6db80ed0e7e646adf29d38a4112b10b4	194	528	44	581	352	386	150	451	242	408	0.473055	0.885995	0.0605593	0.982847	0.89906	0.755574	0.346909	0.894824	0.503841	0.598785
Bacteria	Proteobacteria	Gammaproteobacteria	Alteromonadales	Shewanellaceae	Shewanella	Shewanella baltica	9ac57f765378dccce89b61cb28c05f11	860	1928	126	2908	1283	1047	933	711	1046	1737	2.09705	3.23523	0.17342	4.91931	3.27697	2.04945	2.15777	1.41069	2.17776	2.54924
Bacteria	Proteobacteria	Gammaproteobacteria	Alteromonadales	Shewanellaceae	Shewanella	Shewanella baltica	b349bbe05577d87a82433597ee086c99	1323	3030	147	4105	2066	1569	1288	1002	1591	2723	3.22604	5.0844	0.202323	6.94421	5.27687	3.07123	2.97879	1.98806	3.31244	3.9963
Bacteria	Proteobacteria	Gammaproteobacteria	Alteromonadales	Shewanellaceae	Shewanella	Shewanella putrefaciens	e95e846dd63f58ecec871046cc888640	0	0	0	0	0	313	297	206	350	509	0	0	0	0	0	0.61268	0.68688	0.408722	0.728696	0.747013
Bacteria	Proteobacteria	Gammaproteobacteria	Alteromonadales	Shewanellaceae	Shewanella		096810d2ec06f5b4f013f79aa9cee38d	12	13	9	6	4	0	0	0	0	0	0.0292612	0.0218143	0.0123871	0.0101499	0.0102166	0	0	0	0	0
Bacteria	Proteobacteria	Gammaproteobacteria	Alteromonadales	Shewanellaceae	Shewanella		7931a6bfe2682da026cd4cb4de997e5a	0	0	0	0	0	4	6	4	5	7	0	0	0	0	0	0.00782978	0.0138764	0.00793635	0.0104099	0.0102733
Bacteria	Proteobacteria	Gammaproteobacteria	Alteromonadales	Shewanellaceae	Shewanella		e34897ef08e1c04c5bded4e2371cf371	0	0	0	0	0	82	57	40	85	97	0	0	0	0	0	0.160511	0.131825	0.0793635	0.176969	0.142358
Bacteria	Proteobacteria	Gammaproteobacteria	Alteromonadales	Shewanellaceae	Shewanella		ac60b85fe82ca0ff951a8e418d62c314	0	0	0	0	0	60	76	48	62	135	0	0	0	0	0	0.117447	0.175767	0.0952362	0.129083	0.198127
Bacteria	Proteobacteria	Gammaproteobacteria	Alteromonadales	Shewanellaceae	Shewanella		75b0bbf75d6a7b6a5111b86ccee9026d	0	0	0	0	0	13	9	4	10	8	0	0	0	0	0	0.0254468	0.0208145	0.00793635	0.0208199	0.0117409
Bacteria	Proteobacteria	Gammaproteobacteria	Alteromonadales	Shewanellaceae	Shewanella		679aafb2279be59f1b174874ca8404a9	0	0	0	0	0	231	249	153	302	438	0	0	0	0	0	0.45217	0.575869	0.303565	0.628761	0.642813
Bacteria	Proteobacteria	Gammaproteobacteria	Alteromonadales	Shewanellaceae	Shewanella		0d71c92bf43b85d1005add641db66c84	0	0	0	0	0	392	354	245	443	639	0	0	0	0	0	0.767318	0.818705	0.486101	0.922321	0.937803
Bacteria	Proteobacteria	Gammaproteobacteria	Alteromonadales	Shewanellaceae	Shewanella		581f29bdd624da6c7275b381ccd483ae	134	277	0	434	168	162	161	112	182	269	0.32675	0.464812	0	0.734175	0.429097	0.317106	0.372349	0.222218	0.378922	0.394787
Bacteria	Proteobacteria	Gammaproteobacteria	Enterobacterales	Enterobacteriaceae	Buttiauxella	Leclercia adecarboxylata	ae7d75e6d4be67fdccff1d14ae295938	104	117	335	0	78	0	0	0	0	0	0.253597	0.196328	0.461077	0	0.199224	0	0	0	0	0
Bacteria	Proteobacteria	Gammaproteobacteria	Enterobacterales	Enterobacteriaceae	Buttiauxella	Leclercia adecarboxylata	9e7ff2b55372bd7778bc232a088c8eab	148	146	221	0	91	0	0	0	0	0	0.360888	0.244991	0.304173	0	0.232427	0	0	0	0	0
Bacteria	Proteobacteria	Gammaproteobacteria	Enterobacterales	Enterobacteriaceae	Buttiauxella	Leclercia adecarboxylata	2afa83beb2c5f299073e9dfeb83e78ca	289	270	649	0	153	0	0	0	0	0	0.704706	0.453066	0.89325	0	0.390785	0	0	0	0	0
Bacteria	Proteobacteria	Gammaproteobacteria	Enterobacterales	Enterobacteriaceae	Buttiauxella	Leclercia adecarboxylata	fdc59ccac1f9a44adf96b0a8e5bf1ccd	211	214	479	0	200	0	0	0	0	0	0.514509	0.359097	0.659271	0	0.51083	0	0	0	0	0
Bacteria	Proteobacteria	Gammaproteobacteria	Enterobacterales	Enterobacteriaceae	Buttiauxella	Leclercia adecarboxylata	17f09da1414368b8a7a646d987d3ae2c	310	319	1008	0	212	0	0	0	0	0	0.755913	0.535289	1.38736	0	0.541479	0	0	0	0	0
Bacteria	Proteobacteria	Gammaproteobacteria	Enterobacterales	Enterobacteriaceae	Buttiauxella	Leclercia adecarboxylata	2f3ee52d436e565837614677c91027f6	427	436	705	0	291	0	0	0	0	0	1.04121	0.731617	0.970326	0	0.743257	0	0	0	0	0
Bacteria	Proteobacteria	Gammaproteobacteria	Enterobacterales	Enterobacteriaceae	Buttiauxella		7e810c582cca2ed7a935421794270b87	6	10	3	4	1	2	3	4	3	4	0.0146306	0.0167802	0.00412905	0.00676659	0.00255415	0.00391489	0.00693818	0.00793635	0.00624597	0.00587044
Bacteria	Proteobacteria	Gammaproteobacteria	Enterobacterales	Enterobacteriaceae	Buttiauxella		b2d3ca84fc4c4a4b8031465a1f15380e	5	11	4	8	3	3	6	6	6	9	0.0121921	0.0184582	0.0055054	0.0135332	0.00766244	0.00587234	0.0138764	0.0119045	0.0124919	0.0132085
Bacteria	Proteobacteria	Gammaproteobacteria	Enterobacterales	Enterobacteriaceae	Buttiauxella		91b0c5f11c50e9bbd943733f39636e2a	2	9	4	10	3	6	9	8	5	11	0.00487686	0.0151022	0.0055054	0.0169165	0.00766244	0.0117447	0.0208145	0.0158727	0.0104099	0.0161437
Bacteria	Proteobacteria	Gammaproteobacteria	Enterobacterales	Enterobacteriaceae	Raoultella		123afc0f3439071bb3465c01e43785ca	134	207	60	318	87	110	103	82	48	200	0.32675	0.34735	0.0825809	0.537944	0.222211	0.215319	0.238211	0.162695	0.0999355	0.293522
Bacteria	Proteobacteria	Gammaproteobacteria	Enterobacterales	Enterobacteriaceae	Raoultella		0062a63db4d671d85483c065634226b4	135	154	56	318	137	111	111	95	40	211	0.329188	0.258415	0.0770755	0.537944	0.349918	0.217276	0.256713	0.188488	0.0832795	0.309666
Bacteria	Proteobacteria	Gammaproteobacteria	Enterobacterales	Enterobacteriaceae	Raoultella		b2bb6583c7838cd1bb60b75731ca2ece	88	205	67	248	97	124	160	120	51	278	0.214582	0.343994	0.0922154	0.419528	0.247752	0.242723	0.370036	0.238091	0.106181	0.407996
Bacteria	Proteobacteria	Gammaproteobacteria	Enterobacterales	Enterobacteriaceae	Raoultella		4193f0f7790091efd53c13e5c147acf5	84	141	52	225	127	145	152	115	51	285	0.204828	0.236601	0.0715701	0.38062	0.324377	0.28383	0.351534	0.22817	0.106181	0.418269
Bacteria	Proteobacteria	Gammaproteobacteria	Enterobacterales	Yersiniaceae	Serratia		926fb299a5038c69093f9695cbfc4632	6	0	0	1	2	0	0	0	0	0	0.0146306	0	0	0.00169165	0.0051083	0	0	0	0	0
Bacteria	Proteobacteria	Gammaproteobacteria	Enterobacterales	Yersiniaceae	Serratia		c5f8a8762dedb89c27d6a31327414e6b	29	0	0	23	15	0	0	0	0	0	0.0707145	0	0	0.0389079	0.0383122	0	0	0	0	0
Bacteria	Proteobacteria	Gammaproteobacteria	Enterobacterales	Yersiniaceae	Serratia		b9e8b2527405a78b7427aa2be8380824	19	10	65	0	0	0	0	0	0	0	0.0463302	0.0167802	0.0894627	0	0	0	0	0	0	0
Bacteria	Proteobacteria	Gammaproteobacteria	Enterobacterales	Yersiniaceae	Serratia		15c5ed3a8f6f730ad03f225a22bca0df	173	240	473	251	136	252	189	233	140	244	0.421848	0.402725	0.651013	0.424603	0.347364	0.493276	0.437105	0.462292	0.291478	0.358097
Bacteria	Proteobacteria	Gammaproteobacteria	Enterobacterales	Yersiniaceae	Serratia		434e5c4b1df653d3507b1874a8c0f62c	278	283	330	322	178	168	150	289	100	262	0.677883	0.47488	0.454195	0.54471	0.454638	0.328851	0.346909	0.573401	0.208199	0.384514
Bacteria	Proteobacteria	Gammaproteobacteria	Enterobacterales	Yersiniaceae	Serratia		55fbbcd01c7b32bd063514bbbe8d62b1	478	576	1143	686	334	512	506	606	272	507	1.16557	0.96654	1.57317	1.16047	0.853085	1.00221	1.17024	1.20236	0.566301	0.744078
Bacteria	Proteobacteria	Gammaproteobacteria	Enterobacterales	Yersiniaceae	Serratia		30b88b1f1a72cb183c6f00565e4c65dd	654	795	872	1000	463	697	369	827	390	766	1.59473	1.33403	1.20018	1.69165	1.18257	1.36434	0.853396	1.64084	0.811976	1.12419
Bacteria	Proteobacteria	Gammaproteobacteria	Enterobacterales	Yersiniaceae	Serratia		2d7ac6e0c9d192fda2530dfc83f3c40b	889	998	2007	1108	586	854	882	979	480	957	2.16776	1.67467	2.76233	1.87434	1.49673	1.67166	2.03983	1.94242	0.999355	1.4045
Bacteria	Proteobacteria	Gammaproteobacteria	Enterobacterales	Yersiniaceae	Serratia		e932d02e6dab7c43cdca7912dc80ee22	1132	1458	1586	1564	859	1118	639	1365	676	1358	2.7603	2.44656	2.18289	2.64574	2.19401	2.18842	1.47783	2.70828	1.40742	1.99301
Bacteria	Proteobacteria	Gammaproteobacteria	Oceanospirillales	Marinomonadaceae	Marinomonas		b38287a3ae61e6a8340612ae8cf4285e	0	0	18	3	10	0	0	0	0	0	0	0	0.0247743	0.00507494	0.0255415	0	0	0	0	0
Bacteria	Proteobacteria	Gammaproteobacteria	Pseudomonadales	Moraxellaceae	Acinetobacter		2aa96721fa3a2f8cc56151bf7b2d6237	1512	3150	1990	3270	2283	2986	2723	3223	2966	4543	3.68691	5.28577	2.73893	5.53168	5.83112	5.84493	6.29756	6.39471	6.17518	6.66735
Bacteria	Proteobacteria	Gammaproteobacteria	Pseudomonadales	Moraxellaceae	Acinetobacter		5f37119b4c4a7347b4a2a658754d3455	3041	5869	3936	6927	4378	5823	5590	6267	5690	8527	7.41526	9.84831	5.41731	11.718	11.1821	11.3982	12.9281	12.4343	11.8465	12.5143
Bacteria	Proteobacteria	Gammaproteobacteria	Pseudomonadales	Moraxellaceae	Acinetobacter		6ef957c51332e6e30b940e4a0821678e	3291	6597	4309	6620	4784	6390	5682	6667	6171	9330	8.02487	11.0699	5.93069	11.1987	12.219	12.5081	13.1409	13.2279	12.848	13.6928
Bacteria	Proteobacteria	Gammaproteobacteria	Pseudomonadales	Moraxellaceae	Acinetobacter		47f5a271da5cddbaa57439528e8da3a2	4897	9378	6225	9995	7097	9387	8259	10132	9171	13657	11.941	15.7365	8.56777	16.908	18.1268	18.3745	19.1008	20.1028	19.0939	20.0431
Bacteria	Proteobacteria	Gammaproteobacteria	Pseudomonadales	Moraxellaceae	Psychrobacter	Psychrobacter cibarius	719f1884bf0ddd61bb36ebfdeb5c6701	0	0	19	12	18	79	69	99	97	53	0	0	0.0261506	0.0202998	0.0459747	0.154638	0.159578	0.196425	0.201953	0.0777833
Bacteria	Proteobacteria	Gammaproteobacteria	Pseudomonadales	Moraxellaceae	Psychrobacter	Psychrobacter cibarius	9c001a2868d5a10432086af4fb43ce43	31	25	28	14	0	143	68	152	169	112	0.0755913	0.0419505	0.0385378	0.0236831	0	0.279915	0.157265	0.301581	0.351856	0.164372
Bacteria	Proteobacteria	Gammaproteobacteria	Pseudomonadales	Moraxellaceae	Psychrobacter		9625bdd5fb556369a1183969d1763ae3	500	388	1356	0	220	0	0	0	0	0	1.21921	0.651072	1.86633	0	0.561913	0	0	0	0	0
Bacteria	Proteobacteria	Gammaproteobacteria	Pseudomonadales	Moraxellaceae	Psychrobacter		0f3f26b18a3a8e40027a2b1e225ae2eb	0	0	0	0	0	53	0	66	0	39	0	0	0	0	0	0.103745	0	0.13095	0	0.0572368
Bacteria	Proteobacteria	Gammaproteobacteria	Pseudomonadales	Moraxellaceae	Psychrobacter		1b10c821c0e5103fdb68d1ea1efb3b44	4	9	4	3	0	19	10	24	28	8	0.00975372	0.0151022	0.0055054	0.00507494	0	0.0371915	0.0231273	0.0476181	0.0582957	0.0117409
Bacteria	Proteobacteria	Gammaproteobacteria	Pseudomonadales	Moraxellaceae	Psychrobacter		d3bc059b54dac39686dfab4d7d066cf3	5	5	6	3	5	10	7	4	16	5	0.0121921	0.00839011	0.00825809	0.00507494	0.0127707	0.0195745	0.0161891	0.00793635	0.0333118	0.00733805
Bacteria	Proteobacteria	Gammaproteobacteria	Pseudomonadales	Moraxellaceae	Psychrobacter		3895c84c5326bef4961ab5d8dc364b73	2	3	4	4	4	6	8	18	7	11	0.00487686	0.00503406	0.0055054	0.00676659	0.0102166	0.0117447	0.0185018	0.0357136	0.0145739	0.0161437
Bacteria	Proteobacteria	Gammaproteobacteria	Pseudomonadales	Moraxellaceae	Psychrobacter		73770e5d8a20830ce0bf2c59d23c5eb5	62	42	172	9	18	4	13	6	8	20	0.151183	0.0704769	0.236732	0.0152248	0.0459747	0.00782978	0.0300655	0.0119045	0.0166559	0.0293522
Bacteria	Proteobacteria	Gammaproteobacteria	Pseudomonadales	Moraxellaceae	Psychrobacter		efc0adc78141c389803dfd244719feee	111	72	295	8	36	12	21	13	8	25	0.270666	0.120818	0.406023	0.0135332	0.0919493	0.0234893	0.0485673	0.0257931	0.0166559	0.0366902
Bacteria	Proteobacteria	Gammaproteobacteria	Pseudomonadales	Moraxellaceae	Psychrobacter		845a183e6da6252fa3211d0a2ff3bf27	166	166	418	41	115	157	72	152	109	103	0.404779	0.278552	0.575314	0.0693575	0.293727	0.307319	0.166516	0.301581	0.226937	0.151164
Bacteria	Proteobacteria	Gammaproteobacteria	Pseudomonadales	Moraxellaceae	Psychrobacter		7398dc3ccbfee8cf3b760bd4c7b9a0ad	271	232	670	56	165	129	111	229	186	146	0.660814	0.389301	0.922154	0.0947322	0.421434	0.25251	0.256713	0.454356	0.38725	0.214271
Bacteria	Proteobacteria	Gammaproteobacteria	Pseudomonadales	Moraxellaceae	Psychrobacter		543cc824432eeccd497372b3a463ff86	82	69	216	6	45	175	133	195	219	159	0.199951	0.115783	0.297291	0.0101499	0.114937	0.342553	0.307593	0.386897	0.455956	0.23335
Bacteria	Proteobacteria	Gammaproteobacteria	Pseudomonadales	Moraxellaceae	Psychrobacter		aaaa68f2919723f6ea04b53a58ef9f10	4706	4053	13007	125	2299	615	450	513	748	609	11.4752	6.80102	17.9022	0.211456	5.87199	1.20383	1.04073	1.01784	1.55733	0.893774
Bacteria	Proteobacteria	Gammaproteobacteria	Pseudomonadales	Moraxellaceae	Psychrobacter		07d3d24208e820d89effdb1c8a504c8e	7987	6639	22714	222	3893	920	735	798	1212	945	19.4757	11.1404	31.2624	0.375546	9.9433	1.80085	1.69985	1.5833	2.52337	1.38689
Bacteria	Proteobacteria	Gammaproteobacteria	Pseudomonadales	Pseudomonadaceae	Pseudomonas	Pseudomonas marincola	4a29530bf8218b9f2a29c7885c395a91	0	0	0	0	0	57	87	65	51	54	0	0	0	0	0	0.111574	0.201207	0.128966	0.106181	0.0792509
Bacteria	Proteobacteria	Gammaproteobacteria	Pseudomonadales	Pseudomonadaceae	Pseudomonas	Pseudomonas marincola	43579f169b50aa866d9a77d2351f769f	0	0	0	0	0	75	28	71	49	67	0	0	0	0	0	0.146808	0.0647564	0.14087	0.102017	0.0983299
Bacteria	Proteobacteria	Gammaproteobacteria	Pseudomonadales	Pseudomonadaceae	Pseudomonas	Pseudomonas marincola	3218fcccfcaecdbe739d87674b2605f1	0	0	0	0	0	112	74	84	95	103	0	0	0	0	0	0.219234	0.171142	0.166663	0.197789	0.151164
Bacteria	Proteobacteria	Gammaproteobacteria	Pseudomonadales	Pseudomonadaceae	Pseudomonas	Pseudomonas marincola	cafc81cb2f064b33e25c7d7c37265d0a	0	18	6	14	16	169	108	145	140	157	0	0.0302044	0.00825809	0.0236831	0.0408664	0.330808	0.249775	0.287693	0.291478	0.230415
Bacteria	Proteobacteria	Gammaproteobacteria	Pseudomonadales	Pseudomonadaceae	Pseudomonas		28cad837b1189c8e7d83d1972b9fbc94	0	2	0	8	20	0	0	0	0	0	0	0.00335604	0	0.0135332	0.051083	0	0	0	0	0
Bacteria	Proteobacteria	Gammaproteobacteria	Pseudomonadales	Pseudomonadaceae	Pseudomonas		44567ed6a579b9fffc2a575a2ee6114f	32	47	87	106	25	0	0	0	0	0	0.0780297	0.078867	0.119742	0.179315	0.0638537	0	0	0	0	0
Bacteria	Proteobacteria	Gammaproteobacteria	Pseudomonadales	Pseudomonadaceae	Pseudomonas		b56b2d8a337886c1e3674313841ab0ea	0	1	1	0	6	0	0	0	0	0	0	0.00167802	0.00137635	0	0.0153249	0	0	0	0	0
Bacteria	Proteobacteria	Gammaproteobacteria	Pseudomonadales	Pseudomonadaceae	Pseudomonas		06f81762b5ff7a82d6f28a24495c4ab8	2	2	3	0	3	0	0	0	0	0	0.00487686	0.00335604	0.00412905	0	0.00766244	0	0	0	0	0
Bacteria	Proteobacteria	Gammaproteobacteria	Pseudomonadales	Pseudomonadaceae	Pseudomonas		4b27ec878d12c92b09d97f67bb9d6de4	2	1	1	0	1	0	0	0	0	0	0.00487686	0.00167802	0.00137635	0	0.00255415	0	0	0	0	0
Bacteria	Proteobacteria	Gammaproteobacteria	Pseudomonadales	Pseudomonadaceae	Pseudomonas		ad862c2eefeea6adf61b8272c7d700f7	32	58	40	72	0	0	0	0	0	0	0.0780297	0.0973252	0.055054	0.121799	0	0	0	0	0	0
Bacteria	Proteobacteria	Gammaproteobacteria	Pseudomonadales	Pseudomonadaceae	Pseudomonas		488503bf6e55e0deda4619f04f90915a	0	0	0	0	0	45	0	59	30	0	0	0	0	0	0	0.088085	0	0.117061	0.0624597	0
Bacteria	Proteobacteria	Gammaproteobacteria	Pseudomonadales	Pseudomonadaceae	Pseudomonas		3040c881090de769eb9aca4d936abd8e	0	0	0	0	0	46	0	74	34	0	0	0	0	0	0	0.0900425	0	0.146822	0.0707876	0
Bacteria	Proteobacteria	Gammaproteobacteria	Pseudomonadales	Pseudomonadaceae	Pseudomonas		0aa57a297435b302fff14b143d1736e6	0	0	0	0	0	3	3	0	0	8	0	0	0	0	0	0.00587234	0.00693818	0	0	0.0117409
Bacteria	Proteobacteria	Gammaproteobacteria	Pseudomonadales	Pseudomonadaceae	Pseudomonas		b3a97b77997f7a7da70604c56b5c5639	49	72	125	149	70	22	0	24	77	0	0.119483	0.120818	0.172044	0.252055	0.17879	0.0430638	0	0.0476181	0.160313	0
Bacteria	Proteobacteria	Gammaproteobacteria	Pseudomonadales	Pseudomonadaceae	Pseudomonas		6aaeaf9f749f9acbb38f2dbf90fc184c	0	0	0	0	0	38	32	68	38	0	0	0	0	0	0	0.0743829	0.0740073	0.134918	0.0791156	0
Bacteria	Proteobacteria	Gammaproteobacteria	Pseudomonadales	Pseudomonadaceae	Pseudomonas		ab01df4ad9a9694099a9e5955fe90216	0	12	0	17	11	175	166	305	0	302	0	0.0201363	0	0.028758	0.0280956	0.342553	0.383913	0.605147	0	0.443218
Bacteria	Proteobacteria	Gammaproteobacteria	Pseudomonadales	Pseudomonadaceae	Pseudomonas		c2b74ca33619aa4cbb4ab1af4b0f28b0	0	11	1	9	5	30	14	36	0	34	0	0.0184582	0.00137635	0.0152248	0.0127707	0.0587234	0.0323782	0.0714272	0	0.0498987
Bacteria	Proteobacteria	Gammaproteobacteria	Pseudomonadales	Pseudomonadaceae	Pseudomonas		384766955ea733266ee18d1879d651bb	77	91	127	58	62	92	67	144	0	54	0.187759	0.1527	0.174796	0.0981155	0.158357	0.180085	0.154953	0.285709	0	0.0792509
Bacteria	Proteobacteria	Gammaproteobacteria	Pseudomonadales	Pseudomonadaceae	Pseudomonas		74d591dddae6efc42ca32765b16fcdd1	102	129	196	76	102	102	57	195	0	104	0.24872	0.216465	0.269764	0.128565	0.260523	0.199659	0.131825	0.386897	0	0.152631
Bacteria	Proteobacteria	Gammaproteobacteria	Pseudomonadales	Pseudomonadaceae	Pseudomonas		c5b2e5a7dfcaf6f74a0c338471ee67c4	0	0	0	0	0	71	36	86	66	15	0	0	0	0	0	0.138979	0.0832582	0.170632	0.137411	0.0220141
Bacteria	Proteobacteria	Gammaproteobacteria	Pseudomonadales	Pseudomonadaceae	Pseudomonas		4d9acc668efc08e2d951c942c62a63bc	0	0	0	0	0	170	78	146	44	215	0	0	0	0	0	0.332766	0.180393	0.289677	0.0916075	0.315536
Bacteria	Proteobacteria	Gammaproteobacteria	Pseudomonadales	Pseudomonadaceae	Pseudomonas		47b70df6f1518728213253658e6ae39d	0	0	0	0	0	255	111	460	50	239	0	0	0	0	0	0.499149	0.256713	0.91268	0.104099	0.350759
Bacteria	Proteobacteria	Gammaproteobacteria	Pseudomonadales	Pseudomonadaceae	Pseudomonas		e8f3a842a66e19bb037d0a478b76cb8f	0	0	0	0	0	97	118	213	68	143	0	0	0	0	0	0.189872	0.272902	0.422611	0.141575	0.209868
Bacteria	Proteobacteria	Gammaproteobacteria	Pseudomonadales	Pseudomonadaceae	Pseudomonas		5e7794f5d85263101f5950f8f939fb5c	0	0	0	0	0	60	81	91	56	70	0	0	0	0	0	0.117447	0.187331	0.180552	0.116591	0.102733
Bacteria	Proteobacteria	Gammaproteobacteria	Pseudomonadales	Pseudomonadaceae	Pseudomonas		000cd8ff4a46486a1eddf0ad2dbd7d16	0	41	34	4	4	8	10	12	14	19	0	0.0687989	0.0467959	0.00676659	0.0102166	0.0156596	0.0231273	0.0238091	0.0291478	0.0278846
Bacteria	Proteobacteria	Gammaproteobacteria	Pseudomonadales	Pseudomonadaceae	Pseudomonas		c95f49b9d94b1fff483f162bce03e613	97	94	90	112	0	54	70	58	56	56	0.236528	0.157734	0.123871	0.189464	0	0.105702	0.161891	0.115077	0.116591	0.0821862
Bacteria	Proteobacteria	Gammaproteobacteria	Pseudomonadales	Pseudomonadaceae	Pseudomonas		4b37a71d87b248e14212d397b9da6f39	115	271	6	462	136	80	59	81	61	141	0.280419	0.454744	0.00825809	0.781541	0.347364	0.156596	0.136451	0.160711	0.127001	0.206933
Bacteria	Proteobacteria	Gammaproteobacteria	Pseudomonadales	Pseudomonadaceae	Pseudomonas		38287618060b286df741233101bfaeb5	80	170	3	610	84	106	97	124	43	181	0.195074	0.285264	0.00412905	1.0319	0.214548	0.207489	0.224335	0.246027	0.0895255	0.265637
Bacteria	Proteobacteria	Gammaproteobacteria	Pseudomonadales	Pseudomonadaceae	Pseudomonas		3c936c7ba2bd8dfbe7de203e5e273f5b	240	591	23	1075	286	159	165	191	146	394	0.585223	0.991711	0.031656	1.81852	0.730486	0.311234	0.3816	0.378961	0.30397	0.578238
Bacteria	Proteobacteria	Gammaproteobacteria	Pseudomonadales	Pseudomonadaceae	Pseudomonas		cd03a544072f4d000296dae305b91ca0	180	458	46	926	233	381	220	352	427	479	0.438917	0.768534	0.063312	1.56646	0.595116	0.745787	0.5088	0.698399	0.889009	0.702985
Bacteria	Proteobacteria	Gammaproteobacteria	Pseudomonadales	Pseudomonadaceae	Pseudomonas		edd7fbf503b7352f0036432b27c52c02	161	428	17	1371	201	256	250	290	113	510	0.392587	0.718193	0.0233979	2.31925	0.513384	0.501106	0.578182	0.575385	0.235265	0.748481
Bacteria	Proteobacteria	Gammaproteobacteria	Pseudomonadales	Pseudomonadaceae	Pseudomonas		8d41d4d16350476dba2a0ae3eda2e297	679	1642	173	3299	932	1149	1571	1121	1551	1641	1.65569	2.75531	0.238108	5.58074	2.38047	2.2491	3.63329	2.22416	3.22916	2.40835
Bacteria	Proteobacteria	Gammaproteobacteria	Pseudomonadales	Pseudomonadaceae	Pseudomonas		a514684664f6bbe29ba0c32c6b60d128	1003	2419	232	4897	1453	1935	1131	1663	2381	2380	2.44574	4.05913	0.319313	8.28399	3.71118	3.78766	2.61569	3.29954	4.95722	3.49291
Bacteria	Proteobacteria	Gammaproteobacteria	SAR86 clade	SAR86 clade	SAR86 clade		27e80ec34fe035cb1999c1e3094fa587	0	19	21	19	9	19	16	12	0	17	0	0.0318824	0.0289033	0.0321413	0.0229873	0.0371915	0.0370036	0.0238091	0	0.0249494

## Sheet: Saline medium
Taxonomy								reads	reads	reads	reads	reads	reads	reads	reads	reads	reads	abundance	abundance	abundance	abundance	abundance	abundance	abundance	abundance	abundance	abundance
Domain	Phylum	Class	Order	Family	Genus	Species	ASV ID	PSh 1	PSh 2	PSh 3	PSh 4	PSh 5	AFS 1	AFS 2	AFS 3	AFS 4	AFS 5	PSh 1	PSh 2	PSh 3	PSh 4	PSh 5	AFS 1	AFS 2	AFS 3	AFS 4	AFS 5
Bacteria	Actinobacteriota	Acidimicrobiia	Actinomarinales	Actinomarinaceae	Candidatus Actinomarina	uncultured marine	2b6298268340983ecb037a0065e14987	0	0	0	0	0	4	7	0	8	7	0	0	0	0	0	0.00851662	0.0132483	0	0.012093	0.00954355
Bacteria	Bacteroidota	Bacteroidia	Cytophagales	Cyclobacteriaceae	Algoriphagus	Algoriphagus yeomjeoni	76cd4dc7038bd0a2901068fb5ab67c5a	57	209	0	0	277	0	0	0	0	0	0.118488	0.290298	0	0	0.442817	0	0	0	0	0
Bacteria	Bacteroidota	Bacteroidia	Flavobacteriales	Flavobacteriaceae	Cellulophaga	Cellulophaga fucicola	2b9e385c665bc56d17997f3d23d49511	0	0	0	0	0	589	214	2367	70	30	0	0	0	0	0	1.25407	0.405019	3.50506	0.105814	0.0409009
Bacteria	Bacteroidota	Bacteroidia	Flavobacteriales	Flavobacteriaceae	Cellulophaga	Cellulophaga fucicola	62a5aeb85f5733e844c0a023ee0d0694	0	0	0	0	0	871	323	3425	44	46	0	0	0	0	0	1.85449	0.611314	5.07174	0.0665115	0.0627147
Bacteria	Bacteroidota	Bacteroidia	Flavobacteriales	Flavobacteriaceae	Flavobacterium	Flavobacterium frigidarium	57623b1720e342372c395b6cfda57048	0	0	0	0	0	17	13	72	0	0	0	0	0	0	0	0.0361956	0.024604	0.106618	0	0
Bacteria	Bacteroidota	Bacteroidia	Flavobacteriales	Flavobacteriaceae	Flavobacterium	Flavobacterium frigidarium	cefe96168cbb16c0b5c68f6697c53fc4	0	0	0	0	0	68	25	183	0	0	0	0	0	0	0	0.144783	0.0473153	0.270987	0	0
Bacteria	Bacteroidota	Bacteroidia	Flavobacteriales	Flavobacteriaceae	Flavobacterium	Flavobacterium frigidarium	76fda7cfd6881e39b60e8d62ca286a9b	0	0	0	0	0	50	42	235	0	0	0	0	0	0	0	0.106458	0.0794898	0.347988	0	0
Bacteria	Bacteroidota	Bacteroidia	Flavobacteriales	Flavobacteriaceae	Flavobacterium	Flavobacterium frigidarium	109f47148d40009c5a55921a3ea56922	0	0	0	0	0	92	29	223	0	0	0	0	0	0	0	0.195882	0.0548858	0.330219	0	0
Bacteria	Bacteroidota	Bacteroidia	Flavobacteriales	Flavobacteriaceae	Flavobacterium	Flavobacterium frigidarium	916f9b2d157ebcf5ff14baa75fb875f0	22	0	0	36	35	64	53	310	26	0	0.0457323	0	0	0.0504138	0.0559517	0.136266	0.100308	0.459048	0.0393022	0
Bacteria	Bacteroidota	Bacteroidia	Flavobacteriales	Flavobacteriaceae	Flavobacterium	Flavobacterium ponti	ed25e2c57193540b88e238c3990fa57f	79	146	55	64	136	28	32	57	0	21	0.164221	0.202792	0.0789357	0.0896246	0.217412	0.0596163	0.0605636	0.0844057	0	0.0286306
Bacteria	Bacteroidota	Bacteroidia	Flavobacteriales	Flavobacteriaceae	Flavobacterium	uncultured soil	9a2dd83d27900e2134e2b3d5fca47b12	0	0	0	0	0	224	157	257	529	70	0	0	0	0	0	0.476931	0.29714	0.380566	0.799649	0.0954355
Bacteria	Bacteroidota	Bacteroidia	Flavobacteriales	Flavobacteriaceae	Flavobacterium	uncultured soil	91e29e4e78a0b34a0abea5d08e36c569	0	0	0	0	0	145	219	196	705	119	0	0	0	0	0	0.308727	0.414482	0.290237	1.0657	0.16224
Bacteria	Bacteroidota	Bacteroidia	Flavobacteriales	Flavobacteriaceae	Flavobacterium		37ff823c75cfd67a687c0279ac6f2386	0	25	0	22	13	0	0	0	0	0	0	0.0347246	0	0.0308084	0.020782	0	0	0	0	0
Bacteria	Bacteroidota	Bacteroidia	Flavobacteriales	Flavobacteriaceae	Flavobacterium		2e77e9ed73d8f87b9af1cce6c3a095b8	0	0	0	0	0	0	35	20	18	0	0	0	0	0	0	0	0.0662415	0.029616	0.0272092	0
Bacteria	Bacteroidota	Bacteroidia	Flavobacteriales	Flavobacteriaceae	Flavobacterium		53f99acf9493951583a4e80b70f950a4	0	0	0	0	0	83	0	241	19	0	0	0	0	0	0	0.17672	0	0.356873	0.0287209	0
Bacteria	Bacteroidota	Bacteroidia	Flavobacteriales	Flavobacteriaceae	Flavobacterium		f2489bbea5a20e59a62e647496e71c2d	0	0	0	0	0	63	77	160	0	61	0	0	0	0	0	0.134137	0.145731	0.236928	0	0.0831652
Bacteria	Bacteroidota	Bacteroidia	Flavobacteriales	Flavobacteriaceae	Flavobacterium		49ab6b1a957f109e58153dd30ee49a61	87	193	17	588	16	0	0	0	0	0	0.180851	0.268074	0.0243983	0.823426	0.0255779	0	0	0	0	0
Bacteria	Bacteroidota	Bacteroidia	Flavobacteriales	Flavobacteriaceae	Flavobacterium		aa5a1e44748904e59cee724c9a15aef8	154	238	29	780	16	0	0	0	0	0	0.320126	0.330579	0.0416206	1.0923	0.0255779	0	0	0	0	0
Bacteria	Bacteroidota	Bacteroidia	Flavobacteriales	Flavobacteriaceae	Flavobacterium		34f6b24020bd937028be8a2ba1eade1a	157	292	25	866	30	0	0	0	0	0	0.326363	0.405584	0.0358798	1.21273	0.0479586	0	0	0	0	0
Bacteria	Bacteroidota	Bacteroidia	Flavobacteriales	Flavobacteriaceae	Flavobacterium		a5067b79048218a0cadc88cc3445b765	209	397	41	1245	22	0	0	0	0	0	0.434457	0.551427	0.0588429	1.74348	0.0351696	0	0	0	0	0
Bacteria	Bacteroidota	Bacteroidia	Flavobacteriales	Flavobacteriaceae	Flavobacterium		1b810ef1a22c2e482654e44fe31b7d1a	0	0	0	0	0	34	21	134	8	3	0	0	0	0	0	0.0723913	0.0397449	0.198427	0.012093	0.00409009
Bacteria	Bacteroidota	Bacteroidia	Flavobacteriales	Flavobacteriaceae	Flavobacterium		a66d37ca72a03e206123f29c840ce11f	0	0	0	0	0	49	13	181	7	4	0	0	0	0	0	0.104329	0.024604	0.268025	0.0105814	0.00545345
Bacteria	Bacteroidota	Bacteroidia	Flavobacteriales	Flavobacteriaceae	Flavobacterium		941df06ad670f8baecb0506e888f5b3d	15	0	16	23	0	10	13	0	17	0	0.0311811	0	0.0229631	0.0322088	0	0.0212915	0.024604	0	0.0256976	0
Bacteria	Bacteroidota	Bacteroidia	Flavobacteriales	Flavobacteriaceae	Leeuwenhoekiella	Flavobacterium sp.	c8e7442462e2147dc7a0bcd339db7069	48	125	0	7	198	0	0	0	0	0	0.0997797	0.173623	0	0.00980269	0.316527	0	0	0	0	0
Bacteria	Bacteroidota	Bacteroidia	Flavobacteriales	Flavobacteriaceae	Leeuwenhoekiella	Leeuwenhoekiella marinoflava	9b96ad7501626333126a65e345072ea3	0	0	0	0	0	26	17	43	0	0	0	0	0	0	0	0.055358	0.0321744	0.0636745	0	0
Bacteria	Bacteroidota	Bacteroidia	Flavobacteriales	Flavobacteriaceae	Maribacter	Maribacter stanieri	91dae64b392e0be129c67407df36c6d4	43	0	18	93	5	0	0	0	0	0	0.0893859	0	0.0258335	0.130236	0.00799309	0	0	0	0	0
Bacteria	Bacteroidota	Bacteroidia	Flavobacteriales	Flavobacteriaceae	NS4 marine group		1689c288c4e337845993ce30d1604f39	0	8	5	11	0	0	0	0	0	0	0	0.0111119	0.00717597	0.0154042	0	0	0	0	0	0
Bacteria	Bacteroidota	Bacteroidia	Flavobacteriales	Flavobacteriaceae	Olleya	Olleya sp.	b47a3429ab83c2fe26cc377c933b388f	0	0	0	0	0	91	96	141	0	0	0	0	0	0	0	0.193753	0.181691	0.208793	0	0
Bacteria	Bacteroidota	Bacteroidia	Flavobacteriales	Flavobacteriaceae	Olleya	Olleya sp.	e83a60092a39fc58ff878c71203ae2ae	21	95	14	0	86	45	0	206	0	4	0.0436536	0.131954	0.0200927	0	0.137481	0.095812	0	0.305045	0	0.00545345
Bacteria	Campilobacterota	Campylobacteria	Campylobacterales	Arcobacteraceae	Arcobacter	Arcobacter nitrofigilis	2b5e5d509cb7a7af6fdef59fb54ebe7d	19	0	0	32	28	0	0	0	0	0	0.0394961	0	0	0.0448123	0.0447613	0	0	0	0	0
Bacteria	Campilobacterota	Campylobacteria	Campylobacterales	Arcobacteraceae	Arcobacter	Arcobacter nitrofigilis	6cd4693ea3c3bff4923761124db66b55	0	0	0	0	0	19	21	27	0	33	0	0	0	0	0	0.0404539	0.0397449	0.0399816	0	0.044991
Bacteria	Cyanobacteria	Cyanobacteriia	Synechococcales	Cyanobiaceae	Synechococcus CC9902		67004d11c7f194ad7f9bbd7f8cee22c4	12	0	0	13	19	0	0	0	0	0	0.0249449	0	0	0.018205	0.0303738	0	0	0	0	0
Bacteria	Proteobacteria	Alphaproteobacteria	Rhodobacterales	Rhodobacteraceae	Albirhodobacter		251f0af4e4d5c2ef79df6e794ac873ef	0	0	0	0	0	0	26	0	70	48	0	0	0	0	0	0	0.0492079	0	0.105814	0.0654415
Bacteria	Proteobacteria	Alphaproteobacteria	Rhodobacterales	Rhodobacteraceae	Albirhodobacter		7f3a252c671b14479626dd9ea5796b84	147	755	24	471	1038	104	61	136	41	0	0.305575	1.04868	0.0344447	0.659581	1.65937	0.221432	0.115449	0.201389	0.0619766	0
Bacteria	Proteobacteria	Alphaproteobacteria	Rhodobacterales	Rhodobacteraceae	Albirhodobacter		b6f0c1483082c09bfc4f9027a60d2af6	52	68	32	53	45	817	860	1605	568	1462	0.108095	0.094451	0.0459262	0.0742203	0.0719378	1.73952	1.62765	2.37669	0.858603	1.99324
Bacteria	Proteobacteria	Alphaproteobacteria	Rhodobacterales	Rhodobacteraceae	Albirhodobacter		102a740ea783518191b6281eff60c72e	42	107	51	62	97	1319	1346	2424	788	2101	0.0873072	0.148621	0.0731949	0.0868238	0.155066	2.80835	2.54746	3.58946	1.19116	2.86443
Bacteria	Proteobacteria	Alphaproteobacteria	Rhodobacterales	Rhodobacteraceae	Celeribacter		afb29a8ff822d7c2b4c88150ca1b14b2	0	32	0	11	33	0	0	0	0	0	0	0.0444475	0	0.0154042	0.0527544	0	0	0	0	0
Bacteria	Proteobacteria	Alphaproteobacteria	Rhodobacterales	Rhodobacteraceae	Pacificibacter		df1922a6b8156f57e3f0773f22af2858	0	6	0	7	5	0	0	0	0	0	0	0.00833391	0	0.00980269	0.00799309	0	0	0	0	0
Bacteria	Proteobacteria	Alphaproteobacteria	Rhodobacterales	Rhodobacteraceae	Pacificibacter		9fc616333d6de60caaf6d2eb804bc8db	0	0	0	0	0	0	11	18	0	27	0	0	0	0	0	0	0.0208187	0.0266544	0	0.0368108
Bacteria	Proteobacteria	Alphaproteobacteria	Rhodobacterales	Rhodobacteraceae	Pacificibacter		b4641d9650577a449eb4b7ab047f72c1	0	0	0	0	0	28	36	0	0	104	0	0	0	0	0	0.0596163	0.0681341	0	0	0.14179
Bacteria	Proteobacteria	Alphaproteobacteria	Rhodobacterales	Rhodobacteraceae			6b633cf492b65ef70cce73a012354d1f	0	29	16	26	29	0	14	21	22	0	0	0.0402806	0.0229631	0.03641	0.0463599	0	0.0264966	0.0310968	0.0332557	0
Bacteria	Proteobacteria	Alphaproteobacteria	SAR11 clade	Clade I	Clade Ia		580d08625b04243ea62c282781e535b9	23	49	32	30	35	0	0	36	34	32	0.0478111	0.0680603	0.0459262	0.0420115	0.0559517	0	0	0.0533089	0.0513952	0.0436276
Bacteria	Proteobacteria	Gammaproteobacteria	Aeromonadales	Aeromonadaceae	Aeromonas		9e799cb789e090e5123ded783de7ad8d	0	0	0	0	0	52	0	0	114	63	0	0	0	0	0	0.110716	0	0	0.172325	0.0858919
Bacteria	Proteobacteria	Gammaproteobacteria	Aeromonadales	Aeromonadaceae	Aeromonas		928712de62cf914bf41d829d45225f35	0	0	0	0	0	45	40	21	48	33	0	0	0	0	0	0.095812	0.0757045	0.0310968	0.072558	0.044991
Bacteria	Proteobacteria	Gammaproteobacteria	Alteromonadales	Alteromonadaceae	Paraglaciecola		9e97a2ab738fde56c008126a8d448684	0	0	0	0	0	41	31	80	0	0	0	0	0	0	0	0.0872953	0.058671	0.118464	0	0
Bacteria	Proteobacteria	Gammaproteobacteria	Alteromonadales	Alteromonadaceae	Paraglaciecola		c98aa1cd3013a3d319803181629ab377	0	0	0	0	0	57	65	160	0	0	0	0	0	0	0	0.121362	0.12302	0.236928	0	0
Bacteria	Proteobacteria	Gammaproteobacteria	Alteromonadales	Pseudoalteromonadaceae	Pseudoalteromonas	Pseudoalteromonas prydzensis	a6703422b562e22d9e8de4a5b4161f02	0	0	0	0	0	130	111	191	104	136	0	0	0	0	0	0.27679	0.21008	0.282833	0.157209	0.185417
Bacteria	Proteobacteria	Gammaproteobacteria	Alteromonadales	Pseudoalteromonadaceae	Pseudoalteromonas	Pseudoalteromonas prydzensis	3be8ad88dca6d789435f3cb49cb8daea	17	14	0	18	13	122	160	238	78	105	0.0353386	0.0194458	0	0.0252069	0.020782	0.259757	0.302818	0.352431	0.117907	0.143153
Bacteria	Proteobacteria	Gammaproteobacteria	Alteromonadales	Pseudoalteromonadaceae	Pseudoalteromonas		dbecd607de30936f9a04b010b08fccf2	0	0	0	0	0	49	0	48	0	88	0	0	0	0	0	0.104329	0	0.0710785	0	0.119976
Bacteria	Proteobacteria	Gammaproteobacteria	Alteromonadales	Pseudoalteromonadaceae	Pseudoalteromonas		dad8c598cc3c19dc37bbba0af188d517	22	29	24	26	0	39	111	63	30	60	0.0457323	0.0402806	0.0344447	0.03641	0	0.083037	0.21008	0.0932905	0.0453487	0.0818018
Bacteria	Proteobacteria	Gammaproteobacteria	Alteromonadales	Shewanellaceae	Shewanella	Shewanella baltica	606d778c4ab04ef516dcba60c844de34	3	4	11	8	0	12	16	3	14	49	0.00623623	0.00555594	0.0157871	0.0112031	0	0.0255499	0.0302818	0.0044424	0.0211627	0.0668048
Bacteria	Proteobacteria	Gammaproteobacteria	Alteromonadales	Shewanellaceae	Shewanella	Shewanella baltica	13cf20c64faade8eb7565bb074df0908	6	6	4	3	0	6	29	6	14	53	0.0124725	0.00833391	0.00574078	0.00420115	0	0.0127749	0.0548858	0.00888481	0.0211627	0.0722583
Bacteria	Proteobacteria	Gammaproteobacteria	Alteromonadales	Shewanellaceae	Shewanella	Shewanella baltica	555028fceb58d88827cb92c9d6e73949	12	19	45	26	4	6	13	26	18	43	0.0249449	0.0263907	0.0645837	0.03641	0.00639448	0.0127749	0.024604	0.0385008	0.0272092	0.0586246
Bacteria	Proteobacteria	Gammaproteobacteria	Alteromonadales	Shewanellaceae	Shewanella	Shewanella baltica	a11c2aa9f3ae288d1561a4ca44ea02dc	21	17	49	49	3	15	27	24	26	66	0.0436536	0.0236128	0.0703245	0.0686188	0.00479586	0.0319373	0.0511006	0.0355392	0.0393022	0.089982
Bacteria	Proteobacteria	Gammaproteobacteria	Alteromonadales	Shewanellaceae	Shewanella	Shewanella baltica	bc4a853bb0d5f393968fc89dba56457c	154	145	259	301	69	175	172	191	174	198	0.320126	0.201403	0.371715	0.421515	0.110305	0.372602	0.325529	0.282833	0.263023	0.269946
Bacteria	Proteobacteria	Gammaproteobacteria	Alteromonadales	Shewanellaceae	Shewanella	Shewanella baltica	b5deed88743d4c73d2505d992f945f6d	182	183	333	305	55	150	185	206	200	225	0.378331	0.254184	0.47792	0.427117	0.087924	0.319373	0.350133	0.305045	0.302325	0.306757
Bacteria	Proteobacteria	Gammaproteobacteria	Alteromonadales	Shewanellaceae	Shewanella	Shewanella baltica	a3c9a2f78ee8d18f7da90a2cc4d40c02	249	190	504	319	41	146	160	229	145	259	0.517607	0.263907	0.723338	0.446722	0.0655434	0.310857	0.302818	0.339104	0.219186	0.353111
Bacteria	Proteobacteria	Gammaproteobacteria	Alteromonadales	Shewanellaceae	Shewanella	Shewanella baltica	280993e1e98233b251f3d7f309b8b07a	152	114	170	262	55	105	181	123	121	261	0.315969	0.158344	0.243983	0.366901	0.087924	0.223561	0.342563	0.182139	0.182907	0.355838
Bacteria	Proteobacteria	Gammaproteobacteria	Alteromonadales	Shewanellaceae	Shewanella	Shewanella baltica	00257a9bc0911f10f6707269db1a63f4	394	262	754	477	24	201	250	281	96	420	0.819025	0.363914	1.08214	0.667983	0.0383669	0.42796	0.473153	0.416105	0.145116	0.572613
Bacteria	Proteobacteria	Gammaproteobacteria	Alteromonadales	Shewanellaceae	Shewanella	Shewanella baltica	e0d29d8b847d9a62e6edd1eba9142a03	118	156	266	237	64	154	264	164	184	433	0.245292	0.216682	0.381762	0.331891	0.102312	0.32789	0.49965	0.242851	0.278139	0.590336
Bacteria	Proteobacteria	Gammaproteobacteria	Alteromonadales	Shewanellaceae	Shewanella	Shewanella baltica	23bf19d4a4a34d7b89ebd0a3271c5d52	380	296	451	651	150	236	348	289	321	628	0.789922	0.41114	0.647272	0.91165	0.239793	0.50248	0.658629	0.427952	0.485231	0.856192
Bacteria	Proteobacteria	Gammaproteobacteria	Alteromonadales	Shewanellaceae	Shewanella	Shewanella baltica	1eec755743141ad31132a7db80ebe917	696	506	1479	870	75	366	422	605	289	714	1.4468	0.702827	2.12265	1.21833	0.119896	0.779271	0.798683	0.895885	0.436859	0.973442
Bacteria	Proteobacteria	Gammaproteobacteria	Alteromonadales	Shewanellaceae	Shewanella	Shewanella baltica	6db80ed0e7e646adf29d38a4112b10b4	281	417	653	472	104	416	572	402	530	833	0.584127	0.579207	0.937182	0.660981	0.166256	0.885728	1.08257	0.595282	0.801161	1.13568
Bacteria	Proteobacteria	Gammaproteobacteria	Alteromonadales	Shewanellaceae	Shewanella	Shewanella baltica	9ac57f765378dccce89b61cb28c05f11	2003	1808	4095	2812	318	1245	1443	2017	1171	2166	4.16372	2.51129	5.87712	3.93788	0.508361	2.6508	2.73104	2.98678	1.77011	2.95305
Bacteria	Proteobacteria	Gammaproteobacteria	Alteromonadales	Shewanellaceae	Shewanella	Shewanella baltica	b349bbe05577d87a82433597ee086c99	3097	2355	6435	4047	534	1932	2193	2734	1798	3308	6.43787	3.27106	9.23547	5.66735	0.853662	4.11353	4.1505	4.04851	2.7179	4.51001
Bacteria	Proteobacteria	Gammaproteobacteria	Alteromonadales	Shewanellaceae	Shewanella	Shewanella frigidimarina	75d0a10c812176c613914a8d896dc288	0	0	0	0	0	121	102	153	247	64	0	0	0	0	0	0.257628	0.193047	0.226563	0.373371	0.0872553
Bacteria	Proteobacteria	Gammaproteobacteria	Alteromonadales	Shewanellaceae	Shewanella	Shewanella putrefaciens	e95e846dd63f58ecec871046cc888640	0	5	5	5	0	49	95	95	4	183	0	0.00694493	0.00717597	0.00700192	0	0.104329	0.179798	0.140676	0.0060465	0.249496
Bacteria	Proteobacteria	Gammaproteobacteria	Alteromonadales	Shewanellaceae	Shewanella		a67e230610b98a4e05a02cfbbe0f130f	2	10	0	0	1	0	0	0	0	0	0.00415749	0.0138899	0	0	0.00159862	0	0	0	0	0
Bacteria	Proteobacteria	Gammaproteobacteria	Alteromonadales	Shewanellaceae	Shewanella		6fcd5d0d46a1f8f5cec5ba28094f2292	0	0	0	0	0	0	1	2	1	0	0	0	0	0	0	0	0.00189261	0.0029616	0.00151162	0
Bacteria	Proteobacteria	Gammaproteobacteria	Alteromonadales	Shewanellaceae	Shewanella		f1797571a333f1395ccc2b02d8c5d269	0	0	0	0	0	0	36	34	42	0	0	0	0	0	0	0	0.0681341	0.0503472	0.0634882	0
Bacteria	Proteobacteria	Gammaproteobacteria	Alteromonadales	Shewanellaceae	Shewanella		19e789cca44023674b7b11918e608b8e	0	0	0	0	0	28	0	0	43	24	0	0	0	0	0	0.0596163	0	0	0.0649998	0.0327207
Bacteria	Proteobacteria	Gammaproteobacteria	Alteromonadales	Shewanellaceae	Shewanella		f57e12195dba6d84ebbf6517c6a89055	0	0	0	0	0	2	10	0	1	2	0	0	0	0	0	0.00425831	0.0189261	0	0.00151162	0.00272673
Bacteria	Proteobacteria	Gammaproteobacteria	Alteromonadales	Shewanellaceae	Shewanella		9185f9d8cc84e95e56a11cc18e224ce7	0	0	0	0	0	1	5	0	8	3	0	0	0	0	0	0.00212915	0.00946307	0	0.012093	0.00409009
Bacteria	Proteobacteria	Gammaproteobacteria	Alteromonadales	Shewanellaceae	Shewanella		9a7a05d4e7ec886f61374bb6fd5660bc	0	0	0	0	0	4	1	0	6	4	0	0	0	0	0	0.00851662	0.00189261	0	0.00906975	0.00545345
Bacteria	Proteobacteria	Gammaproteobacteria	Alteromonadales	Shewanellaceae	Shewanella		e6a50c231c20a5d1448b3d576f02ebab	0	0	0	0	0	51	40	88	0	98	0	0	0	0	0	0.108587	0.0757045	0.130311	0	0.13361
Bacteria	Proteobacteria	Gammaproteobacteria	Alteromonadales	Shewanellaceae	Shewanella		679aafb2279be59f1b174874ca8404a9	0	0	0	0	0	56	88	84	0	157	0	0	0	0	0	0.119233	0.16655	0.124387	0	0.214048
Bacteria	Proteobacteria	Gammaproteobacteria	Alteromonadales	Shewanellaceae	Shewanella		75b0bbf75d6a7b6a5111b86ccee9026d	0	0	0	0	0	0	5	2	2	5	0	0	0	0	0	0	0.00946307	0.0029616	0.00302325	0.00681682
Bacteria	Proteobacteria	Gammaproteobacteria	Alteromonadales	Shewanellaceae	Shewanella		9bcd26844a94359250513cb13fcb6681	0	0	0	0	0	5	9	1	12	4	0	0	0	0	0	0.0106458	0.0170335	0.0014808	0.0181395	0.00545345
Bacteria	Proteobacteria	Gammaproteobacteria	Alteromonadales	Shewanellaceae	Shewanella		7931a6bfe2682da026cd4cb4de997e5a	0	2	1	1	0	2	2	1	1	4	0	0.00277797	0.00143519	0.00140038	0	0.00425831	0.00378523	0.0014808	0.00151162	0.00545345
Bacteria	Proteobacteria	Gammaproteobacteria	Alteromonadales	Shewanellaceae	Shewanella		0d71c92bf43b85d1005add641db66c84	0	14	26	15	0	104	114	113	14	221	0	0.0194458	0.037315	0.0210058	0	0.221432	0.215758	0.167331	0.0211627	0.301303
Bacteria	Proteobacteria	Gammaproteobacteria	Alteromonadales	Shewanellaceae	Shewanella		5528e3bb902a38f0af17cdd9b827bfeb	40	46	0	11	111	158	175	187	194	81	0.0831497	0.0638933	0	0.0154042	0.177447	0.336406	0.331207	0.27691	0.293255	0.110432
Bacteria	Proteobacteria	Gammaproteobacteria	Alteromonadales	Shewanellaceae	Shewanella		096810d2ec06f5b4f013f79aa9cee38d	3	10	6	1	10	11	14	27	24	8	0.00623623	0.0138899	0.00861116	0.00140038	0.0159862	0.0234207	0.0264966	0.0399816	0.036279	0.0109069
Bacteria	Proteobacteria	Gammaproteobacteria	Alteromonadales	Shewanellaceae	Shewanella		581f29bdd624da6c7275b381ccd483ae	339	237	734	377	28	207	214	262	116	292	0.704694	0.32919	1.05343	0.527945	0.0447613	0.440735	0.405019	0.38797	0.175348	0.398102
Bacteria	Proteobacteria	Gammaproteobacteria	Enterobacterales	Enterobacteriaceae	Buttiauxella	Leclercia adecarboxylata	9e7ff2b55372bd7778bc232a088c8eab	42	169	0	117	209	0	0	0	0	0	0.0873072	0.234739	0	0.163845	0.334111	0	0	0	0	0
Bacteria	Proteobacteria	Gammaproteobacteria	Enterobacterales	Enterobacteriaceae	Buttiauxella	Leclercia adecarboxylata	ae7d75e6d4be67fdccff1d14ae295938	79	215	0	158	282	0	0	0	0	0	0.164221	0.298632	0	0.221261	0.45081	0	0	0	0	0
Bacteria	Proteobacteria	Gammaproteobacteria	Enterobacterales	Enterobacteriaceae	Buttiauxella	Leclercia adecarboxylata	fdc59ccac1f9a44adf96b0a8e5bf1ccd	146	419	0	225	406	0	0	0	0	0	0.303496	0.581985	0	0.315086	0.649039	0	0	0	0	0
Bacteria	Proteobacteria	Gammaproteobacteria	Enterobacterales	Enterobacteriaceae	Buttiauxella	Leclercia adecarboxylata	2afa83beb2c5f299073e9dfeb83e78ca	85	268	0	284	555	0	0	0	0	0	0.176693	0.372248	0	0.397709	0.887233	0	0	0	0	0
Bacteria	Proteobacteria	Gammaproteobacteria	Enterobacterales	Enterobacteriaceae	Buttiauxella	Leclercia adecarboxylata	17f09da1414368b8a7a646d987d3ae2c	227	616	0	472	974	0	0	0	0	0	0.471875	0.855615	0	0.660981	1.55705	0	0	0	0	0
Bacteria	Proteobacteria	Gammaproteobacteria	Enterobacterales	Enterobacteriaceae	Buttiauxella	Leclercia adecarboxylata	2f3ee52d436e565837614677c91027f6	150	443	36	288	622	0	0	0	0	0	0.311811	0.615321	0.051667	0.403311	0.994341	0	0	0	0	0
Bacteria	Proteobacteria	Gammaproteobacteria	Enterobacterales	Enterobacteriaceae	Buttiauxella		b2d3ca84fc4c4a4b8031465a1f15380e	10	19	0	22	7	6	6	12	9	8	0.0207874	0.0263907	0	0.0308084	0.0111903	0.0127749	0.0113557	0.0177696	0.0136046	0.0109069
Bacteria	Proteobacteria	Gammaproteobacteria	Enterobacterales	Enterobacteriaceae	Buttiauxella		91b0c5f11c50e9bbd943733f39636e2a	8	18	0	14	17	13	7	10	15	8	0.0166299	0.0250017	0	0.0196054	0.0271765	0.027679	0.0132483	0.014808	0.0226744	0.0109069
Bacteria	Proteobacteria	Gammaproteobacteria	Enterobacterales	Enterobacteriaceae	Buttiauxella		7e810c582cca2ed7a935421794270b87	15	12	7	14	11	5	8	11	3	2	0.0311811	0.0166678	0.0100464	0.0196054	0.0175848	0.0106458	0.0151409	0.0162888	0.00453487	0.00272673
Bacteria	Proteobacteria	Gammaproteobacteria	Enterobacterales	Enterobacteriaceae	Raoultella		0062a63db4d671d85483c065634226b4	758	659	1477	1172	127	865	986	1300	1604	1304	1.57569	0.915341	2.11978	1.64125	0.203025	1.84172	1.86612	1.92504	2.42465	1.77783
Bacteria	Proteobacteria	Gammaproteobacteria	Enterobacterales	Enterobacteriaceae	Raoultella		4193f0f7790091efd53c13e5c147acf5	692	909	1986	1260	135	891	961	1250	1608	1328	1.43849	1.26259	2.85029	1.76448	0.215814	1.89708	1.8188	1.851	2.43069	1.81055
Bacteria	Proteobacteria	Gammaproteobacteria	Enterobacterales	Enterobacteriaceae	Raoultella		b2bb6583c7838cd1bb60b75731ca2ece	1067	945	2093	894	217	1317	1527	1905	2277	1815	2.21802	1.31259	3.00386	1.25194	0.3469	2.8041	2.89002	2.82093	3.44197	2.47451
Bacteria	Proteobacteria	Gammaproteobacteria	Enterobacterales	Enterobacteriaceae	Raoultella		123afc0f3439071bb3465c01e43785ca	1166	655	1589	879	239	1292	1529	1752	2239	1824	2.42381	0.909785	2.28052	1.23094	0.38207	2.75087	2.89381	2.59436	3.38453	2.48678
Bacteria	Proteobacteria	Gammaproteobacteria	Enterobacterales	Enterobacteriaceae			a15db75e94faeaa6044ab1bcf6df9a24	4	21	0	7	1	0	0	0	0	0	0.00831497	0.0291687	0	0.00980269	0.00159862	0	0	0	0	0
Bacteria	Proteobacteria	Gammaproteobacteria	Enterobacterales	Yersiniaceae	Serratia		926fb299a5038c69093f9695cbfc4632	0	1	0	1	1	0	0	0	0	0	0	0.00138899	0	0.00140038	0.00159862	0	0	0	0	0
Bacteria	Proteobacteria	Gammaproteobacteria	Enterobacterales	Yersiniaceae	Serratia		0097033f7d5e5f190e56d8238b945a77	0	0	0	0	0	2	0	9	15	0	0	0	0	0	0	0.00425831	0	0.0133272	0.0226744	0
Bacteria	Proteobacteria	Gammaproteobacteria	Enterobacterales	Yersiniaceae	Serratia		279c2184c51dd03bfe39e9bd31ff7c19	0	0	0	0	0	29	53	0	0	44	0	0	0	0	0	0.0617455	0.100308	0	0	0.059988
Bacteria	Proteobacteria	Gammaproteobacteria	Enterobacterales	Yersiniaceae	Serratia		8699c428232ee00484dfd259ed1b6652	0	0	0	0	0	1	0	0	3	2	0	0	0	0	0	0.00212915	0	0	0.00453487	0.00272673
Bacteria	Proteobacteria	Gammaproteobacteria	Enterobacterales	Yersiniaceae	Serratia		b9e8b2527405a78b7427aa2be8380824	59	89	0	73	113	0	0	0	0	0	0.122646	0.12362	0	0.102228	0.180644	0	0	0	0	0
Bacteria	Proteobacteria	Gammaproteobacteria	Enterobacterales	Yersiniaceae	Serratia		3ddce9355d6ab0cfd95272b6f81569c6	0	0	0	0	0	5	2	15	11	0	0	0	0	0	0	0.0106458	0.00378523	0.022212	0.0166279	0
Bacteria	Proteobacteria	Gammaproteobacteria	Enterobacterales	Yersiniaceae	Serratia		c5f8a8762dedb89c27d6a31327414e6b	5	8	11	12	12	2	11	27	17	10	0.0103937	0.0111119	0.0157871	0.0168046	0.0191834	0.00425831	0.0208187	0.0399816	0.0256976	0.0136336
Bacteria	Proteobacteria	Gammaproteobacteria	Enterobacterales	Yersiniaceae	Serratia		89b999281d633dd7c2f29a04f7cea2c0	9	13	2	7	12	16	3	6	15	12	0.0187087	0.0180568	0.00287039	0.00980269	0.0191834	0.0340665	0.00567784	0.00888481	0.0226744	0.0163604
Bacteria	Proteobacteria	Gammaproteobacteria	Enterobacterales	Yersiniaceae	Serratia		783ab89941e1250f67778f6b535fc13c	40	102	55	133	65	49	91	86	123	81	0.0831497	0.141677	0.0789357	0.186251	0.10391	0.104329	0.172228	0.127349	0.18593	0.110432
Bacteria	Proteobacteria	Gammaproteobacteria	Enterobacterales	Yersiniaceae	Serratia		8aa5112a3b14d96190a547860a37b56c	67	60	45	88	107	73	58	62	91	119	0.139276	0.0833391	0.0645837	0.123234	0.171052	0.155428	0.109772	0.0918097	0.137558	0.16224
Bacteria	Proteobacteria	Gammaproteobacteria	Enterobacterales	Yersiniaceae	Serratia		65a14c4a13dbf9d41c542d4a479c05ea	87	159	73	152	130	108	108	110	187	160	0.180851	0.220849	0.104769	0.212858	0.20782	0.229949	0.204402	0.162888	0.282674	0.218138
Bacteria	Proteobacteria	Gammaproteobacteria	Enterobacterales	Yersiniaceae	Serratia		9dfd8b790e53f8232bd6debb9af0cf70	171	318	188	339	351	314	228	243	549	353	0.355465	0.441697	0.269816	0.47473	0.561115	0.668555	0.431516	0.359835	0.829882	0.481267
Bacteria	Proteobacteria	Gammaproteobacteria	Enterobacterales	Yersiniaceae	Serratia		495fea957fa050c96d87c727e20be85c	261	385	226	467	251	203	296	333	365	392	0.542552	0.534759	0.324354	0.653979	0.401253	0.432218	0.560213	0.493107	0.551743	0.534439
Bacteria	Proteobacteria	Gammaproteobacteria	Enterobacterales	Yersiniaceae	Serratia		434e5c4b1df653d3507b1874a8c0f62c	613	1001	659	591	607	543	597	690	806	855	1.27427	1.39037	0.945793	0.827627	0.970362	1.15613	1.12989	1.02175	1.21837	1.16568
Bacteria	Proteobacteria	Gammaproteobacteria	Enterobacterales	Yersiniaceae	Serratia		15c5ed3a8f6f730ad03f225a22bca0df	433	697	1036	817	947	851	892	963	1202	1257	0.900096	0.968123	1.48686	1.14411	1.51389	1.81191	1.68821	1.42601	1.81697	1.71375
Bacteria	Proteobacteria	Gammaproteobacteria	Enterobacterales	Yersiniaceae	Serratia		55fbbcd01c7b32bd063514bbbe8d62b1	1713	2344	3064	2021	2066	1798	2253	2395	2968	3601	3.56089	3.25578	4.39743	2.83018	3.30275	3.82822	4.26406	3.54652	4.4865	4.90947
Bacteria	Proteobacteria	Gammaproteobacteria	Enterobacterales	Yersiniaceae	Serratia		2d7ac6e0c9d192fda2530dfc83f3c40b	2211	3526	3190	2763	3025	2511	2946	3476	4171	4422	4.5961	4.89756	4.57827	3.86926	4.83582	5.34631	5.57564	5.14727	6.30499	6.02879
Bacteria	Proteobacteria	Gammaproteobacteria	Enterobacterales	Yersiniaceae	Serratia		30b88b1f1a72cb183c6f00565e4c65dd	2440	3298	4392	2733	2853	2791	3454	3364	4483	5062	5.07213	4.58087	6.30337	3.82725	4.56086	5.94247	6.53709	4.98142	6.77661	6.90135
Bacteria	Proteobacteria	Gammaproteobacteria	Enterobacterales	Yersiniaceae	Serratia		e932d02e6dab7c43cdca7912dc80ee22	3200	4808	4629	3936	4433	4050	4347	4916	6109	6415	6.65198	6.67824	6.64351	5.51191	7.08668	8.62308	8.22719	7.27962	9.23451	8.74598
Bacteria	Proteobacteria	Gammaproteobacteria	Enterobacterales	Yersiniaceae			bd61ecfe77edaadb94d42a83eb318563	0	137	0	37	188	0	0	0	0	0	0	0.190291	0	0.0518142	0.30054	0	0	0	0	0
Bacteria	Proteobacteria	Gammaproteobacteria	Enterobacterales				cf7ccb36449248c7626600f365cb14d4	2	2	0	3	0	0	0	0	0	0	0.00415749	0.00277797	0	0.00420115	0	0	0	0	0	0
Bacteria	Proteobacteria	Gammaproteobacteria	Enterobacterales				d1ea813a0c70e81fb8b188df7f80b120	0	0	0	0	0	4	5	0	1	0	0	0	0	0	0	0.00851662	0.00946307	0	0.00151162	0
Bacteria	Proteobacteria	Gammaproteobacteria	Oceanospirillales	Marinomonadaceae	Marinomonas	Marinomonas polaris	e24dd7af3233139cf3a642438d089f9d	0	0	0	0	0	103	54	162	0	0	0	0	0	0	0	0.219303	0.102201	0.23989	0	0
Bacteria	Proteobacteria	Gammaproteobacteria	Oceanospirillales	Marinomonadaceae	Marinomonas		155e60d18f295f710fc645d0b6f6ef1a	0	0	0	0	0	0	29	0	36	72	0	0	0	0	0	0	0.0548858	0	0.0544185	0.0981622
Bacteria	Proteobacteria	Gammaproteobacteria	Pseudomonadales	Moraxellaceae	Acinetobacter		2aa96721fa3a2f8cc56151bf7b2d6237	1330	1037	2852	1536	237	1442	1621	1784	2278	2094	2.76473	1.44038	4.09317	2.15099	0.378873	3.07024	3.06793	2.64175	3.44348	2.85488
Bacteria	Proteobacteria	Gammaproteobacteria	Pseudomonadales	Moraxellaceae	Acinetobacter		5f37119b4c4a7347b4a2a658754d3455	2574	2247	5671	3053	522	2717	3077	3590	4547	4093	5.35068	3.12105	8.13898	4.27537	0.834479	5.78491	5.82357	5.31608	6.87336	5.58025
Bacteria	Proteobacteria	Gammaproteobacteria	Pseudomonadales	Moraxellaceae	Acinetobacter		6ef957c51332e6e30b940e4a0821678e	2758	2221	6045	3165	445	3065	3516	3559	4932	4231	5.73317	3.08494	8.67575	4.43221	0.711385	6.52586	6.65443	5.27017	7.45533	5.76839
Bacteria	Proteobacteria	Gammaproteobacteria	Pseudomonadales	Moraxellaceae	Acinetobacter		47f5a271da5cddbaa57439528e8da3a2	3823	3126	8406	4681	700	4305	4890	5212	7194	6126	7.94703	4.34197	12.0642	6.5552	1.11903	9.16601	9.25488	7.71794	10.8746	8.35197
Bacteria	Proteobacteria	Gammaproteobacteria	Pseudomonadales	Moraxellaceae	Psychrobacter	Psychrobacter cibarius	719f1884bf0ddd61bb36ebfdeb5c6701	13	17	13	17	19	396	466	552	684	645	0.0270237	0.0236128	0.0186575	0.0238065	0.0303738	0.843145	0.881958	0.817402	1.03395	0.87937
Bacteria	Proteobacteria	Gammaproteobacteria	Pseudomonadales	Moraxellaceae	Psychrobacter	Psychrobacter cibarius	9c001a2868d5a10432086af4fb43ce43	22	23	17	14	12	627	818	825	1054	1158	0.0457323	0.0319467	0.0243983	0.0196054	0.0191834	1.33498	1.54816	1.22166	1.59325	1.57878
Bacteria	Proteobacteria	Gammaproteobacteria	Pseudomonadales	Moraxellaceae	Psychrobacter	unidentified marine	03f31a8b4fa2d5087530854d4b9652e8	13	23	0	17	48	0	0	0	0	0	0.0270237	0.0319467	0	0.0238065	0.0767337	0	0	0	0	0
Bacteria	Proteobacteria	Gammaproteobacteria	Pseudomonadales	Moraxellaceae	Psychrobacter		0f3f26b18a3a8e40027a2b1e225ae2eb	0	40	0	47	39	0	0	0	0	0	0	0.0555594	0	0.065818	0.0623461	0	0	0	0	0
Bacteria	Proteobacteria	Gammaproteobacteria	Pseudomonadales	Moraxellaceae	Psychrobacter		ae6998c613385a77ab9e19607c65048d	0	0	0	0	0	0	0	5	1	1	0	0	0	0	0	0	0	0.00740401	0.00151162	0.00136336
Bacteria	Proteobacteria	Gammaproteobacteria	Pseudomonadales	Moraxellaceae	Psychrobacter		f0f8ffba5494883ea35369767578b27f	0	0	0	0	0	34	0	55	0	34	0	0	0	0	0	0.0723913	0	0.0814441	0	0.0463544
Bacteria	Proteobacteria	Gammaproteobacteria	Pseudomonadales	Moraxellaceae	Psychrobacter		f268cb20822de961ff77f266ee7d0dd8	0	0	0	0	0	0	0	6	7	11	0	0	0	0	0	0	0	0.00888481	0.0105814	0.014997
Bacteria	Proteobacteria	Gammaproteobacteria	Pseudomonadales	Moraxellaceae	Psychrobacter		9625bdd5fb556369a1183969d1763ae3	329	1273	0	804	1910	0	0	0	0	0	0.683906	1.76818	0	1.12591	3.05336	0	0	0	0	0
Bacteria	Proteobacteria	Gammaproteobacteria	Pseudomonadales	Moraxellaceae	Psychrobacter		1b10c821c0e5103fdb68d1ea1efb3b44	8	10	0	4	3	118	206	115	87	515	0.0166299	0.0138899	0	0.00560153	0.00479586	0.25124	0.389878	0.170292	0.131511	0.702132
Bacteria	Proteobacteria	Gammaproteobacteria	Pseudomonadales	Moraxellaceae	Psychrobacter		73770e5d8a20830ce0bf2c59d23c5eb5	38	133	8	65	153	6	12	7	9	21	0.0789922	0.184735	0.0114816	0.0910249	0.244589	0.0127749	0.0227114	0.0103656	0.0136046	0.0286306
Bacteria	Proteobacteria	Gammaproteobacteria	Pseudomonadales	Moraxellaceae	Psychrobacter		efc0adc78141c389803dfd244719feee	74	166	17	147	299	13	20	11	11	35	0.153827	0.230572	0.0243983	0.205856	0.477987	0.027679	0.0378523	0.0162888	0.0166279	0.0477177
Bacteria	Proteobacteria	Gammaproteobacteria	Pseudomonadales	Moraxellaceae	Psychrobacter		d3bc059b54dac39686dfab4d7d066cf3	18	47	3	18	73	46	47	40	38	88	0.0374174	0.0652823	0.00430558	0.0252069	0.116699	0.0979411	0.0889528	0.0592321	0.0574417	0.119976
Bacteria	Proteobacteria	Gammaproteobacteria	Pseudomonadales	Moraxellaceae	Psychrobacter		845a183e6da6252fa3211d0a2ff3bf27	141	397	29	259	448	87	116	119	209	179	0.293103	0.551427	0.0416206	0.362699	0.716181	0.185236	0.219543	0.176215	0.315929	0.244042
Bacteria	Proteobacteria	Gammaproteobacteria	Pseudomonadales	Moraxellaceae	Psychrobacter		3895c84c5326bef4961ab5d8dc364b73	6	7	3	6	2	54	108	35	193	188	0.0124725	0.0097229	0.00430558	0.0084023	0.00319724	0.114974	0.204402	0.051828	0.291744	0.256312
Bacteria	Proteobacteria	Gammaproteobacteria	Pseudomonadales	Moraxellaceae	Psychrobacter		7398dc3ccbfee8cf3b760bd4c7b9a0ad	225	587	47	433	769	174	205	182	333	327	0.467717	0.815334	0.0674541	0.606366	1.22934	0.370473	0.387986	0.269506	0.503371	0.44582
Bacteria	Proteobacteria	Gammaproteobacteria	Pseudomonadales	Moraxellaceae	Psychrobacter		543cc824432eeccd497372b3a463ff86	68	185	13	146	295	469	719	678	498	1307	0.141355	0.256962	0.0186575	0.204456	0.471593	0.998573	1.36079	1.00398	0.752789	1.78192
Bacteria	Proteobacteria	Gammaproteobacteria	Pseudomonadales	Moraxellaceae	Psychrobacter		aaaa68f2919723f6ea04b53a58ef9f10	3707	10820	145	7625	12137	1228	1461	1802	1675	2313	7.7059	15.0288	0.208103	10.6779	19.4024	2.6146	2.76511	2.6684	2.53197	3.15346
Bacteria	Proteobacteria	Gammaproteobacteria	Pseudomonadales	Moraxellaceae	Psychrobacter		07d3d24208e820d89effdb1c8a504c8e	6097	16485	215	12589	21137	2007	2404	2809	2541	3876	12.6741	22.8974	0.308567	17.6294	33.79	4.27321	4.54984	4.15957	3.84104	5.2844
Bacteria	Proteobacteria	Gammaproteobacteria	Pseudomonadales	Pseudomonadaceae	Pseudomonas	Pseudomonas marincola	4a29530bf8218b9f2a29c7885c395a91	0	0	0	0	0	57	56	28	47	61	0	0	0	0	0	0.121362	0.105986	0.0414624	0.0710463	0.0831652
Bacteria	Proteobacteria	Gammaproteobacteria	Pseudomonadales	Pseudomonadaceae	Pseudomonas	Pseudomonas marincola	cafc81cb2f064b33e25c7d7c37265d0a	0	0	0	0	0	83	53	60	116	88	0	0	0	0	0	0.17672	0.100308	0.0888481	0.175348	0.119976
Bacteria	Proteobacteria	Gammaproteobacteria	Pseudomonadales	Pseudomonadaceae	Pseudomonas	Pseudomonas marincola	3218fcccfcaecdbe739d87674b2605f1	32	44	18	0	0	53	62	91	77	52	0.0665198	0.0611154	0.0258335	0	0	0.112845	0.117342	0.134753	0.116395	0.0708949
Bacteria	Proteobacteria	Gammaproteobacteria	Pseudomonadales	Pseudomonadaceae	Pseudomonas		b3a97b77997f7a7da70604c56b5c5639	0	41	47	0	91	0	0	0	0	0	0	0.0569484	0.0674541	0	0.145474	0	0	0	0	0
Bacteria	Proteobacteria	Gammaproteobacteria	Pseudomonadales	Pseudomonadaceae	Pseudomonas		ab01df4ad9a9694099a9e5955fe90216	0	0	0	0	0	0	44	42	26	0	0	0	0	0	0	0	0.083275	0.0621937	0.0393022	0
Bacteria	Proteobacteria	Gammaproteobacteria	Pseudomonadales	Pseudomonadaceae	Pseudomonas		c2b74ca33619aa4cbb4ab1af4b0f28b0	0	0	0	0	0	0	5	5	3	12	0	0	0	0	0	0	0.00946307	0.00740401	0.00453487	0.0163604
Bacteria	Proteobacteria	Gammaproteobacteria	Pseudomonadales	Pseudomonadaceae	Pseudomonas		000cd8ff4a46486a1eddf0ad2dbd7d16	0	0	0	0	0	2	4	2	5	4	0	0	0	0	0	0.00425831	0.00757045	0.0029616	0.00755812	0.00545345
Bacteria	Proteobacteria	Gammaproteobacteria	Pseudomonadales	Pseudomonadaceae	Pseudomonas		384766955ea733266ee18d1879d651bb	0	34	0	41	40	0	13	20	18	19	0	0.0472255	0	0.0574157	0.0639448	0	0.024604	0.029616	0.0272092	0.0259039
Bacteria	Proteobacteria	Gammaproteobacteria	Pseudomonadales	Pseudomonadaceae	Pseudomonas		74d591dddae6efc42ca32765b16fcdd1	0	40	0	64	45	0	24	33	26	29	0	0.0555594	0	0.0896246	0.0719378	0	0.0454227	0.0488664	0.0393022	0.0395375
Bacteria	Proteobacteria	Gammaproteobacteria	Pseudomonadales	Pseudomonadaceae	Pseudomonas		47b70df6f1518728213253658e6ae39d	8	0	11	0	23	47	0	24	39	38	0.0166299	0	0.0157871	0	0.0367682	0.10007	0	0.0355392	0.0589534	0.0518078
Bacteria	Proteobacteria	Gammaproteobacteria	Pseudomonadales	Pseudomonadaceae	Pseudomonas		c95f49b9d94b1fff483f162bce03e613	89	52	88	53	0	0	44	55	22	41	0.185008	0.0722272	0.126297	0.0742203	0	0	0.083275	0.0814441	0.0332557	0.0558979
Bacteria	Proteobacteria	Gammaproteobacteria	Pseudomonadales	Pseudomonadaceae	Pseudomonas		4b37a71d87b248e14212d397b9da6f39	180	98	568	91	0	23	46	59	59	30	0.374174	0.136121	0.81519	0.127435	0	0.0489706	0.0870602	0.0873673	0.0891858	0.0409009
Bacteria	Proteobacteria	Gammaproteobacteria	Pseudomonadales	Pseudomonadaceae	Pseudomonas		3c936c7ba2bd8dfbe7de203e5e273f5b	423	220	1248	129	0	52	61	106	99	32	0.879308	0.305577	1.79112	0.180649	0	0.110716	0.115449	0.156965	0.149651	0.0436276
Bacteria	Proteobacteria	Gammaproteobacteria	Pseudomonadales	Pseudomonadaceae	Pseudomonas		38287618060b286df741233101bfaeb5	111	69	397	56	0	45	34	35	67	35	0.23074	0.09584	0.569772	0.0784215	0	0.095812	0.0643488	0.051828	0.101279	0.0477177
Bacteria	Proteobacteria	Gammaproteobacteria	Pseudomonadales	Pseudomonadaceae	Pseudomonas		edd7fbf503b7352f0036432b27c52c02	301	146	887	85	0	70	50	78	132	60	0.625702	0.202792	1.27302	0.119033	0	0.149041	0.0946307	0.115503	0.199534	0.0818018
Bacteria	Proteobacteria	Gammaproteobacteria	Pseudomonadales	Pseudomonadaceae	Pseudomonas		cd03a544072f4d000296dae305b91ca0	45	41	153	60	0	54	73	51	100	100	0.0935434	0.0569484	0.219585	0.084023	0	0.114974	0.138161	0.0755209	0.151162	0.136336
Bacteria	Proteobacteria	Gammaproteobacteria	Pseudomonadales	Pseudomonadaceae	Pseudomonas		8d41d4d16350476dba2a0ae3eda2e297	220	246	522	193	134	221	276	210	380	364	0.457323	0.34169	0.749171	0.270274	0.214215	0.470543	0.522361	0.310968	0.574417	0.496264
Bacteria	Proteobacteria	Gammaproteobacteria	Pseudomonadales	Pseudomonadaceae	Pseudomonas		a514684664f6bbe29ba0c32c6b60d128	315	159	797	299	169	291	390	281	576	532	0.654804	0.220849	1.14385	0.418715	0.270167	0.619584	0.738119	0.416105	0.870696	0.725309
Bacteria	Proteobacteria	Gammaproteobacteria	SAR86 clade	SAR86 clade	SAR86 clade		27e80ec34fe035cb1999c1e3094fa587	20	26	20	0	19	0	0	0	0	0	0.0415749	0.0361136	0.0287039	0	0.0303738	0	0	0	0	0

## Sheet: Nutrient+FFC
Taxonomy								reads	reads	reads	reads	reads	reads	reads	reads	reads	reads	abundance	abundance	abundance	abundance	abundance	abundance	abundance	abundance	abundance	abundance
Domain	Phylum	Class	Order	Family	Genus	Species	ASV ID	PSh 1	PSh 2	PSh 3	PSh 4	PSh 5	AFS 1	AFS 2	AFS 3	AFS 4	AFS 5	PSh 1	PSh 2	PSh 3	PSh 4	PSh 5	AFS 1	AFS 2	AFS 3	AFS 4	AFS 5
Bacteria	Actinobacteriota	Acidimicrobiia	Actinomarinales	Actinomarinaceae	Candidatus Actinomarina	uncultured marine	d3ab13c0aeaf38dd4dbc2e4f95dc05a6	11	7	5	0	0	0	0	5	13	7	0.0106193	0.012235	0.0049246	0	0	0	0	0.010119	0.0152814	0.00681292
Bacteria	Bacteroidota	Bacteroidia	Flavobacteriales	Flavobacteriaceae	Aurantivirga	uncultured Flavobacteriaceae	64265842355b4e500ee537f647d72193	0	0	0	0	0	6	0	0	7	11	0	0	0	0	0	0.00774443	0	0	0.00822842	0.010706
Bacteria	Bacteroidota	Bacteroidia	Flavobacteriales	Flavobacteriaceae	Flavobacterium	Flavobacterium ponti	f3a498ddf174356e9db74f3ace146201	0	14	0	17	30	0	0	0	0	0	0	0.02447	0	0.0298016	0.0453556	0	0	0	0	0
Bacteria	Bacteroidota	Bacteroidia	Flavobacteriales	Flavobacteriaceae	Flavobacterium		53f99acf9493951583a4e80b70f950a4	0	0	0	0	0	29	0	0	14	34	0	0	0	0	0	0.0374314	0	0	0.0164568	0.0330913
Bacteria	Bacteroidota	Bacteroidia	Flavobacteriales	Flavobacteriaceae	Flavobacterium		e4c76b38e4f75a6c8aaa2ffaafaf63d1	0	0	0	0	0	620	416	0	221	274	0	0	0	0	0	0.800258	0.588177	0	0.259783	0.266677
Bacteria	Bacteroidota	Bacteroidia	Flavobacteriales	Flavobacteriaceae	Flavobacterium		9ae82cf6b6e96d5e263a58e408c089b6	0	0	0	0	0	717	517	0	219	333	0	0	0	0	0	0.92546	0.73098	0	0.257432	0.3241
Bacteria	Bacteroidota	Bacteroidia	Flavobacteriales	Flavobacteriaceae	Flavobacterium		560180673a476183e6aae5217ca4a437	0	0	0	0	0	686	487	0	247	380	0	0	0	0	0	0.885447	0.688563	0	0.290346	0.369844
Bacteria	Bacteroidota	Bacteroidia	Flavobacteriales	Flavobacteriaceae	Flavobacterium		d8e2e5646b99e48af41686c9fd04deea	0	0	0	0	0	474	357	0	283	404	0	0	0	0	0	0.61181	0.504758	0	0.332663	0.393203
Bacteria	Bacteroidota	Bacteroidia	Flavobacteriales	Flavobacteriaceae	Flavobacterium		f2188ddc0fed3fbfcf544eea89fd6a4d	0	0	0	0	0	529	377	0	385	485	0	0	0	0	0	0.682801	0.533035	0	0.452563	0.472038
Bacteria	Bacteroidota	Bacteroidia	Flavobacteriales	Flavobacteriaceae	Flavobacterium		c6b8e1ac5cec24c1a4eb4078c4f604ba	0	0	0	0	0	491	352	0	325	500	0	0	0	0	0	0.633753	0.497688	0	0.382034	0.486637
Bacteria	Bacteroidota	Bacteroidia	Flavobacteriales	Flavobacteriaceae	Flavobacterium		6bc50229386ddd605b547a1bd623bf73	0	0	0	0	0	979	706	0	678	835	0	0	0	0	0	1.26363	0.998204	0	0.796981	0.812684
Bacteria	Bacteroidota	Bacteroidia	Flavobacteriales	Flavobacteriaceae	Flavobacterium		6e6714b09529971a2799ba2b9a4f7c8a	0	0	0	0	0	1268	890	0	445	650	0	0	0	0	0	1.63666	1.25836	0	0.523092	0.632628
Bacteria	Bacteroidota	Bacteroidia	Flavobacteriales	Flavobacteriaceae	Flavobacterium		69aa49c257485bc77e14b77e9f7457f5	11	11	21	0	0	11	0	0	27	23	0.0106193	0.0192264	0.0206833	0	0	0.0141981	0	0	0.0317382	0.0223853
Bacteria	Bacteroidota	Bacteroidia	Flavobacteriales	Flavobacteriaceae	NS4 marine group		fc1e749e26fcebf7a98469a97e87a5b6	0	0	0	0	0	9	5	0	0	10	0	0	0	0	0	0.0116167	0.00706944	0	0	0.00973274
Bacteria	Campilobacterota	Campylobacteria	Campylobacterales	Arcobacteraceae	Arcobacter	Arcobacter nitrofigilis	2b5e5d509cb7a7af6fdef59fb54ebe7d	53	21	49	20	26	0	29	0	41	39	0.0511657	0.0367049	0.0482611	0.0350607	0.0393082	0	0.0410027	0	0.048195	0.0379577
Bacteria	Cyanobacteria	Cyanobacteriia	Synechococcales	Cyanobiaceae	Synechococcus CC9902		c5764e293811ff4551c9660252e9ba3e	18	0	17	14	10	11	11	8	0	0	0.017377	0	0.0167437	0.0245425	0.0151185	0.0141981	0.0155528	0.0161904	0	0
Bacteria	Proteobacteria	Alphaproteobacteria	Rhodobacterales	Rhodobacteraceae	Albirhodobacter		b6f0c1483082c09bfc4f9027a60d2af6	0	46	33	0	63	57	35	0	53	58	0	0.0804013	0.0325024	0	0.0952467	0.0735721	0.0494861	0	0.0623009	0.0564499
Bacteria	Proteobacteria	Alphaproteobacteria	Rhodobacterales	Rhodobacteraceae	Albirhodobacter		102a740ea783518191b6281eff60c72e	73	0	57	55	0	45	42	59	42	97	0.0704735	0	0.0561405	0.0964168	0	0.0580833	0.0593833	0.119404	0.0493705	0.0944076
Bacteria	Proteobacteria	Alphaproteobacteria	Rhodobacterales	Rhodobacteraceae			6f4838960ca3b280a986b61b2cd06878	0	10	29	17	23	0	0	0	0	0	0	0.0174785	0.0285627	0.0298016	0.0347726	0	0	0	0	0
Bacteria	Proteobacteria	Alphaproteobacteria	SAR11 clade	Clade I	Clade Ia		580d08625b04243ea62c282781e535b9	37	0	43	38	47	26	37	0	48	51	0.0357195	0	0.0423516	0.0666152	0.0710571	0.0335592	0.0523138	0	0.0564235	0.049637
Bacteria	Proteobacteria	Gammaproteobacteria	Alteromonadales	Pseudoalteromonadaceae	Pseudoalteromonas	Pseudoalteromonas prydzensis	a6703422b562e22d9e8de4a5b4161f02	0	0	0	0	0	18	0	16	21	0	0	0	0	0	0	0.0232333	0	0.0323808	0.0246853	0
Bacteria	Proteobacteria	Gammaproteobacteria	Alteromonadales	Pseudoalteromonadaceae	Pseudoalteromonas		dad8c598cc3c19dc37bbba0af188d517	27	0	32	22	0	0	0	0	0	0	0.0260656	0	0.0315175	0.0385667	0	0	0	0	0	0
Bacteria	Proteobacteria	Gammaproteobacteria	Alteromonadales	Shewanellaceae	Shewanella	Shewanella baltica	00257a9bc0911f10f6707269db1a63f4	0	0	0	0	0	0	14	0	7	26	0	0	0	0	0	0	0.0197944	0	0.00822842	0.0253051
Bacteria	Proteobacteria	Gammaproteobacteria	Alteromonadales	Shewanellaceae	Shewanella	Shewanella baltica	23bf19d4a4a34d7b89ebd0a3271c5d52	0	0	0	0	0	23	38	11	0	0	0	0	0	0	0	0.029687	0.0537277	0.0222618	0	0
Bacteria	Proteobacteria	Gammaproteobacteria	Alteromonadales	Shewanellaceae	Shewanella	Shewanella baltica	6db80ed0e7e646adf29d38a4112b10b4	32	0	21	18	40	22	0	11	50	41	0.0308925	0	0.0206833	0.0315546	0.0604741	0.0283963	0	0.0222618	0.0587744	0.0399042
Bacteria	Proteobacteria	Gammaproteobacteria	Alteromonadales	Shewanellaceae	Shewanella	Shewanella baltica	b349bbe05577d87a82433597ee086c99	67	45	39	36	48	56	44	40	59	49	0.0646812	0.0786535	0.0384119	0.0631092	0.0725689	0.0722814	0.062211	0.080952	0.0693538	0.0476904
Bacteria	Proteobacteria	Gammaproteobacteria	Alteromonadales	Shewanellaceae	Shewanella	Shewanella baltica	9ac57f765378dccce89b61cb28c05f11	42	24	52	31	61	80	34	52	33	80	0.0405464	0.0419485	0.0512159	0.054344	0.092223	0.103259	0.0480722	0.105238	0.0387911	0.0778619
Bacteria	Proteobacteria	Gammaproteobacteria	Alteromonadales	Shewanellaceae	Shewanella		5528e3bb902a38f0af17cdd9b827bfeb	0	0	0	0	0	14	11	0	0	20	0	0	0	0	0	0.0180703	0.0155528	0	0	0.0194655
Bacteria	Proteobacteria	Gammaproteobacteria	Alteromonadales	Shewanellaceae	Shewanella		096810d2ec06f5b4f013f79aa9cee38d	10	8	2	5	6	1	6	0	6	2	0.00965391	0.0139828	0.00196984	0.00876516	0.00907112	0.00129074	0.00848332	0	0.00705293	0.00194655
Bacteria	Proteobacteria	Gammaproteobacteria	Burkholderiales	Methylophilaceae	OM43 clade	uncultured beta	d28bb570adb5ddf3b2a8f525dab3f247	0	0	0	0	0	4	0	5	0	7	0	0	0	0	0	0.00516296	0	0.010119	0	0.00681292
Bacteria	Proteobacteria	Gammaproteobacteria	Enterobacterales	Enterobacteriaceae	Buttiauxella	Leclercia adecarboxylata	17f09da1414368b8a7a646d987d3ae2c	19	0	39	0	9	0	0	0	0	0	0.0183424	0	0.0384119	0	0.0136067	0	0	0	0	0
Bacteria	Proteobacteria	Gammaproteobacteria	Enterobacterales	Enterobacteriaceae	Buttiauxella		7e810c582cca2ed7a935421794270b87	6	17	0	13	0	0	0	0	0	0	0.00579234	0.0297135	0	0.0227894	0	0	0	0	0	0
Bacteria	Proteobacteria	Gammaproteobacteria	Enterobacterales	Enterobacteriaceae	Raoultella		4193f0f7790091efd53c13e5c147acf5	0	0	0	0	0	33	20	0	0	47	0	0	0	0	0	0.0425944	0.0282777	0	0	0.0457439
Bacteria	Proteobacteria	Gammaproteobacteria	Enterobacterales	Enterobacteriaceae	Raoultella		123afc0f3439071bb3465c01e43785ca	35	32	19	14	0	0	0	0	0	0	0.0337887	0.0559313	0.0187135	0.0245425	0	0	0	0	0	0
Bacteria	Proteobacteria	Gammaproteobacteria	Enterobacterales	Yersiniaceae	Serratia		9dfd8b790e53f8232bd6debb9af0cf70	96	73	0	142	0	0	0	0	0	0	0.0926775	0.127593	0	0.248931	0	0	0	0	0	0
Bacteria	Proteobacteria	Gammaproteobacteria	Enterobacterales	Yersiniaceae	Serratia		8699c428232ee00484dfd259ed1b6652	0	2	9	2	0	0	0	0	0	0	0	0.00349571	0.00886429	0.00350607	0	0	0	0	0	0
Bacteria	Proteobacteria	Gammaproteobacteria	Enterobacterales	Yersiniaceae	Serratia		89b999281d633dd7c2f29a04f7cea2c0	0	43	27	66	33	0	0	0	0	0	0	0.0751577	0.0265929	0.1157	0.0498911	0	0	0	0	0
Bacteria	Proteobacteria	Gammaproteobacteria	Enterobacterales	Yersiniaceae	Serratia		434e5c4b1df653d3507b1874a8c0f62c	692	291	324	496	462	162	123	174	226	100	0.66805	0.508626	0.319114	0.869504	0.698476	0.2091	0.173908	0.352141	0.26566	0.0973274
Bacteria	Proteobacteria	Gammaproteobacteria	Enterobacterales	Yersiniaceae	Serratia		15c5ed3a8f6f730ad03f225a22bca0df	510	446	416	724	333	269	86	270	144	166	0.492349	0.779543	0.409727	1.2692	0.503447	0.347209	0.121594	0.546426	0.16927	0.161563
Bacteria	Proteobacteria	Gammaproteobacteria	Enterobacterales	Yersiniaceae	Serratia		30b88b1f1a72cb183c6f00565e4c65dd	1697	746	795	1739	834	635	362	662	588	238	1.63827	1.3039	0.783012	3.04852	1.26089	0.819619	0.511827	1.33976	0.691187	0.231639
Bacteria	Proteobacteria	Gammaproteobacteria	Enterobacterales	Yersiniaceae	Serratia		55fbbcd01c7b32bd063514bbbe8d62b1	1275	1063	1112	1324	1164	459	255	446	431	365	1.23087	1.85797	1.09523	2.32102	1.7598	0.592449	0.360541	0.902615	0.506636	0.355245
Bacteria	Proteobacteria	Gammaproteobacteria	Enterobacterales	Yersiniaceae	Serratia		e932d02e6dab7c43cdca7912dc80ee22	3081	1399	1380	3300	1595	1104	604	1157	1034	425	2.97437	2.44525	1.35919	5.78501	2.41141	1.42498	0.853988	2.34154	1.21546	0.413641
Bacteria	Proteobacteria	Gammaproteobacteria	Enterobacterales	Yersiniaceae	Serratia		2d7ac6e0c9d192fda2530dfc83f3c40b	2297	2018	1842	2387	2087	825	438	750	726	584	2.2175	3.52717	1.81422	4.18449	3.15524	1.06486	0.619283	1.51785	0.853405	0.568392
Bacteria	Proteobacteria	Gammaproteobacteria	Pseudomonadales	Moraxellaceae	Acinetobacter		b16a1f4edc5684ddb4d42711b8d7b0b8	0	0	0	0	0	32	0	13	16	0	0	0	0	0	0	0.0413036	0	0.0263094	0.0188078	0
Bacteria	Proteobacteria	Gammaproteobacteria	Pseudomonadales	Moraxellaceae	Acinetobacter		2aa96721fa3a2f8cc56151bf7b2d6237	3258	1995	2828	2080	2363	2193	1287	1995	2002	626	3.14524	3.48697	2.78536	3.64631	3.57251	2.83059	1.81967	4.03748	2.35333	0.609269
Bacteria	Proteobacteria	Gammaproteobacteria	Pseudomonadales	Moraxellaceae	Acinetobacter		6ef957c51332e6e30b940e4a0821678e	7050	4075	5976	4236	4916	4254	2643	3974	4098	1345	6.806	7.12251	5.88589	7.42585	7.43227	5.4908	3.7369	8.04258	4.81715	1.30905
Bacteria	Proteobacteria	Gammaproteobacteria	Pseudomonadales	Moraxellaceae	Acinetobacter		47f5a271da5cddbaa57439528e8da3a2	10277	6075	8666	6128	7176	6382	3869	5895	6127	1918	9.92132	10.6182	8.53532	10.7426	10.8491	8.2375	5.47033	11.9303	7.20222	1.86674
Bacteria	Proteobacteria	Gammaproteobacteria	Pseudomonadales	Moraxellaceae	Acinetobacter		5f37119b4c4a7347b4a2a658754d3455	6681	3870	5899	3878	4911	4059	2565	3418	3935	2684	6.44978	6.7642	5.81005	6.79826	7.42471	5.23911	3.62662	6.91735	4.62555	2.61227
Bacteria	Proteobacteria	Gammaproteobacteria	Pseudomonadales	Moraxellaceae	Psychrobacter	Psychrobacter cibarius	9c001a2868d5a10432086af4fb43ce43	12	0	41	0	11	19	19	20	24	24	0.0115847	0	0.0403818	0	0.0166304	0.024524	0.0268639	0.040476	0.0282117	0.0233586
Bacteria	Proteobacteria	Gammaproteobacteria	Pseudomonadales	Moraxellaceae	Psychrobacter		d3bc059b54dac39686dfab4d7d066cf3	7	0	4	3	0	25	26	24	22	8	0.00675774	0	0.00393968	0.0052591	0	0.0322685	0.0367611	0.0485712	0.0258608	0.00778619
Bacteria	Proteobacteria	Gammaproteobacteria	Pseudomonadales	Moraxellaceae	Psychrobacter		1b10c821c0e5103fdb68d1ea1efb3b44	5	0	8	0	1	6	6	4	5	9	0.00482695	0	0.00787937	0	0.00151185	0.00774443	0.00848332	0.0080952	0.00587744	0.00875947
Bacteria	Proteobacteria	Gammaproteobacteria	Pseudomonadales	Moraxellaceae	Psychrobacter		543cc824432eeccd497372b3a463ff86	8	0	9	10	0	22	31	6	34	61	0.00772313	0	0.00886429	0.0175303	0	0.0283963	0.0438305	0.0121428	0.0399666	0.0593697
Bacteria	Proteobacteria	Gammaproteobacteria	Pseudomonadales	Moraxellaceae	Psychrobacter		3895c84c5326bef4961ab5d8dc364b73	1	6	3	9	2	4	3	10	3	5	0.000965391	0.0104871	0.00295476	0.0157773	0.00302371	0.00516296	0.00424166	0.020238	0.00352647	0.00486637
Bacteria	Proteobacteria	Gammaproteobacteria	Pseudomonadales	Moraxellaceae	Psychrobacter		73770e5d8a20830ce0bf2c59d23c5eb5	4	9	8	5	7	30	17	20	21	12	0.00386156	0.0157307	0.00787937	0.00876516	0.010583	0.0387222	0.0240361	0.040476	0.0246853	0.0116793
Bacteria	Proteobacteria	Gammaproteobacteria	Pseudomonadales	Moraxellaceae	Psychrobacter		efc0adc78141c389803dfd244719feee	21	8	10	12	9	38	27	38	25	21	0.0202732	0.0139828	0.00984921	0.0210364	0.0136067	0.0490481	0.038175	0.0769044	0.0293872	0.0204388
Bacteria	Proteobacteria	Gammaproteobacteria	Pseudomonadales	Moraxellaceae	Psychrobacter		845a183e6da6252fa3211d0a2ff3bf27	85	44	57	28	39	70	63	42	51	53	0.0820582	0.0769056	0.0561405	0.0490849	0.0589623	0.0903517	0.0890749	0.0849996	0.0599499	0.0515835
Bacteria	Proteobacteria	Gammaproteobacteria	Pseudomonadales	Moraxellaceae	Psychrobacter		7398dc3ccbfee8cf3b760bd4c7b9a0ad	70	36	73	44	48	103	78	63	93	118	0.0675774	0.0629228	0.0718992	0.0771334	0.0725689	0.132946	0.110283	0.127499	0.10932	0.114846
Bacteria	Proteobacteria	Gammaproteobacteria	Pseudomonadales	Moraxellaceae	Psychrobacter		aaaa68f2919723f6ea04b53a58ef9f10	206	95	183	106	147	405	240	152	250	257	0.19887	0.166046	0.180241	0.185821	0.222242	0.522749	0.339333	0.307618	0.293872	0.250131
Bacteria	Proteobacteria	Gammaproteobacteria	Pseudomonadales	Moraxellaceae	Psychrobacter		07d3d24208e820d89effdb1c8a504c8e	298	169	268	163	220	594	407	301	384	430	0.287686	0.295387	0.263959	0.285744	0.332608	0.766699	0.575452	0.609164	0.451388	0.418508
Bacteria	Proteobacteria	Gammaproteobacteria	Pseudomonadales	Pseudomonadaceae	Pseudomonas	Pseudomonas fragi	00e04512bdf645a556f098234dc5f162	0	0	0	0	0	399	493	61	483	1001	0	0	0	0	0	0.515005	0.697046	0.123452	0.567761	0.974247
Bacteria	Proteobacteria	Gammaproteobacteria	Pseudomonadales	Pseudomonadaceae	Pseudomonas	Pseudomonas helmanticensis	9dc5ab223c0180768d29879f6c1921cb	224	135	116	182	187	0	0	0	0	0	0.216248	0.23596	0.114251	0.319052	0.282716	0	0	0	0	0
Bacteria	Proteobacteria	Gammaproteobacteria	Pseudomonadales	Pseudomonadaceae	Pseudomonas	Pseudomonas helmanticensis	703938886748f25e64a5bd4ccfd41efe	351	237	211	323	283	0	0	0	0	0	0.338852	0.414242	0.207818	0.56623	0.427854	0	0	0	0	0
Bacteria	Proteobacteria	Gammaproteobacteria	Pseudomonadales	Pseudomonadaceae	Pseudomonas	Pseudomonas marincola	643394b9f27c3594f31f1c719ce69a0c	0	0	0	0	0	17	0	0	21	12	0	0	0	0	0	0.0219426	0	0	0.0246853	0.0116793
Bacteria	Proteobacteria	Gammaproteobacteria	Pseudomonadales	Pseudomonadaceae	Pseudomonas	Pseudomonas marincola	3df5172b7f422d710caf40017880d9de	0	0	0	0	0	32	56	0	40	81	0	0	0	0	0	0.0413036	0.0791777	0	0.0470195	0.0788352
Bacteria	Proteobacteria	Gammaproteobacteria	Pseudomonadales	Pseudomonadaceae	Pseudomonas	Pseudomonas marincola	e3636a2854a4b704508175c4c7bf8c78	0	0	0	0	0	29	29	0	29	130	0	0	0	0	0	0.0374314	0.0410027	0	0.0340892	0.126526
Bacteria	Proteobacteria	Gammaproteobacteria	Pseudomonadales	Pseudomonadaceae	Pseudomonas	Pseudomonas marincola	3218fcccfcaecdbe739d87674b2605f1	5	0	9	6	0	25	13	34	24	12	0.00482695	0	0.00886429	0.0105182	0	0.0322685	0.0183805	0.0688092	0.0282117	0.0116793
Bacteria	Proteobacteria	Gammaproteobacteria	Pseudomonadales	Pseudomonadaceae	Pseudomonas	Pseudomonas marincola	cafc81cb2f064b33e25c7d7c37265d0a	9	0	4	7	0	36	30	44	35	16	0.00868852	0	0.00393968	0.0122712	0	0.0464666	0.0424166	0.0890472	0.0411421	0.0155724
Bacteria	Proteobacteria	Gammaproteobacteria	Pseudomonadales	Pseudomonadaceae	Pseudomonas		7cc233b1c1512981051d50d819e2010b	2	3	0	0	1	0	0	0	0	0	0.00193078	0.00524356	0	0	0.00151185	0	0	0	0	0
Bacteria	Proteobacteria	Gammaproteobacteria	Pseudomonadales	Pseudomonadaceae	Pseudomonas		36d80e67fc4102831c569993cabfb64c	7	3	0	0	3	0	0	0	0	0	0.00675774	0.00524356	0	0	0.00453556	0	0	0	0	0
Bacteria	Proteobacteria	Gammaproteobacteria	Pseudomonadales	Pseudomonadaceae	Pseudomonas		0a6b7826633da6a021a2f527c060f915	0	0	0	0	0	114	82	0	59	0	0	0	0	0	0	0.147144	0.115939	0	0.0693538	0
Bacteria	Proteobacteria	Gammaproteobacteria	Pseudomonadales	Pseudomonadaceae	Pseudomonas		e69317f2ab1e945666184a9cf344653b	0	0	0	0	0	24	13	0	0	1	0	0	0	0	0	0.0309777	0.0183805	0	0	0.000973274
Bacteria	Proteobacteria	Gammaproteobacteria	Pseudomonadales	Pseudomonadaceae	Pseudomonas		b0bf127ac4a82bd33e37a2c79e8ec181	0	0	0	0	0	0	51	0	60	102	0	0	0	0	0	0	0.0721082	0	0.0705293	0.0992739
Bacteria	Proteobacteria	Gammaproteobacteria	Pseudomonadales	Pseudomonadaceae	Pseudomonas		50d63ca368a9f2dcc2356a50165f1e49	65	16	118	17	0	0	0	0	0	0	0.0627504	0.0279657	0.116221	0.0298016	0	0	0	0	0	0
Bacteria	Proteobacteria	Gammaproteobacteria	Pseudomonadales	Pseudomonadaceae	Pseudomonas		8a709fb268f767b4011f581fd68cd07d	112	28	168	30	0	0	0	0	0	0	0.108124	0.0489399	0.165467	0.052591	0	0	0	0	0	0
Bacteria	Proteobacteria	Gammaproteobacteria	Pseudomonadales	Pseudomonadaceae	Pseudomonas		9f59b8378a197ae48c189bf18b7cd5d1	2	0	2	3	1	0	0	0	0	0	0.00193078	0	0.00196984	0.0052591	0.00151185	0	0	0	0	0
Bacteria	Proteobacteria	Gammaproteobacteria	Pseudomonadales	Pseudomonadaceae	Pseudomonas		1af3126ef014539a803b9f5ac9beada7	22	7	43	0	2	0	0	0	0	0	0.0212386	0.012235	0.0423516	0	0.00302371	0	0	0	0	0
Bacteria	Proteobacteria	Gammaproteobacteria	Pseudomonadales	Pseudomonadaceae	Pseudomonas		a9edbaae2c4526ad3ee5e772f29d2213	34	6	51	0	3	0	0	0	0	0	0.0328233	0.0104871	0.050231	0	0.00453556	0	0	0	0	0
Bacteria	Proteobacteria	Gammaproteobacteria	Pseudomonadales	Pseudomonadaceae	Pseudomonas		ad8bccaed5cb95105b0c4e57c7872b90	59	39	0	55	38	0	0	0	0	0	0.0569581	0.0681663	0	0.0964168	0.0574504	0	0	0	0	0
Bacteria	Proteobacteria	Gammaproteobacteria	Pseudomonadales	Pseudomonadaceae	Pseudomonas		7250f34472af02c87759e3b6ea62c8d5	81	58	0	96	60	0	0	0	0	0	0.0781967	0.101376	0	0.168291	0.0907112	0	0	0	0	0
Bacteria	Proteobacteria	Gammaproteobacteria	Pseudomonadales	Pseudomonadaceae	Pseudomonas		41764348176f5aaad6e650be914b6cea	98	90	0	149	49	0	0	0	0	0	0.0946083	0.157307	0	0.261202	0.0740808	0	0	0	0	0
Bacteria	Proteobacteria	Gammaproteobacteria	Pseudomonadales	Pseudomonadaceae	Pseudomonas		dba59e869e1a268fc41bb2691f64e958	191	67	0	220	44	0	0	0	0	0	0.18439	0.117106	0	0.385667	0.0665215	0	0	0	0	0
Bacteria	Proteobacteria	Gammaproteobacteria	Pseudomonadales	Pseudomonadaceae	Pseudomonas		a8f5d5888b714b3fe9fb3feda0670673	0	0	0	0	0	63	37	61	82	0	0	0	0	0	0	0.0813166	0.0523138	0.123452	0.0963901	0
Bacteria	Proteobacteria	Gammaproteobacteria	Pseudomonadales	Pseudomonadaceae	Pseudomonas		c283ce6e136a73415ab51a6e25045ac0	0	0	0	0	0	31	54	0	41	68	0	0	0	0	0	0.0400129	0.0763499	0	0.048195	0.0661826
Bacteria	Proteobacteria	Gammaproteobacteria	Pseudomonadales	Pseudomonadaceae	Pseudomonas		539d337beeb954918a28861c962048fb	0	0	0	0	0	9	27	0	31	125	0	0	0	0	0	0.0116167	0.038175	0	0.0364401	0.121659
Bacteria	Proteobacteria	Gammaproteobacteria	Pseudomonadales	Pseudomonadaceae	Pseudomonas		d728e5287a2447e9b89e0c4c41e0c498	0	0	0	0	0	53	45	0	39	155	0	0	0	0	0	0.0684092	0.0636249	0	0.0458441	0.150857
Bacteria	Proteobacteria	Gammaproteobacteria	Pseudomonadales	Pseudomonadaceae	Pseudomonas		dbac0241837a84a00b12527c8c262fd0	0	0	0	0	0	147	148	0	128	219	0	0	0	0	0	0.189739	0.209255	0	0.150463	0.213147
Bacteria	Proteobacteria	Gammaproteobacteria	Pseudomonadales	Pseudomonadaceae	Pseudomonas		d8e5cc5627d4a80809870710dd6972ab	0	0	0	0	0	235	283	0	253	336	0	0	0	0	0	0.303324	0.40013	0	0.297399	0.32702
Bacteria	Proteobacteria	Gammaproteobacteria	Pseudomonadales	Pseudomonadaceae	Pseudomonas		83a953066f0a7ec598d88762647701ba	535	159	829	168	54	0	0	0	0	0	0.516484	0.277909	0.816499	0.29451	0.0816401	0	0	0	0	0
Bacteria	Proteobacteria	Gammaproteobacteria	Pseudomonadales	Pseudomonadaceae	Pseudomonas		5014250be4e8c5c5e98e9b535e748660	0	0	0	0	0	303	234	368	393	277	0	0	0	0	0	0.391094	0.33085	0.744758	0.461967	0.269597
Bacteria	Proteobacteria	Gammaproteobacteria	Pseudomonadales	Pseudomonadaceae	Pseudomonas		92b3ede7bdd04aa3f97e38e8fa2cab0a	0	0	0	0	0	104	108	63	197	284	0	0	0	0	0	0.134237	0.1527	0.127499	0.231571	0.27641
Bacteria	Proteobacteria	Gammaproteobacteria	Pseudomonadales	Pseudomonadaceae	Pseudomonas		576c25e7c49a3816ff314436cce3d20d	0	0	0	0	0	185	160	212	260	287	0	0	0	0	0	0.238787	0.226222	0.429046	0.305627	0.27933
Bacteria	Proteobacteria	Gammaproteobacteria	Pseudomonadales	Pseudomonadaceae	Pseudomonas		849dc29b068a2461697f350a2cbf241b	0	0	0	0	0	89	162	54	161	305	0	0	0	0	0	0.114876	0.22905	0.109285	0.189254	0.296849
Bacteria	Proteobacteria	Gammaproteobacteria	Pseudomonadales	Pseudomonadaceae	Pseudomonas		9cae34a4724e9bae8c0437b0ee09e759	0	0	0	0	0	121	146	77	223	352	0	0	0	0	0	0.156179	0.206428	0.155833	0.262134	0.342592
Bacteria	Proteobacteria	Gammaproteobacteria	Pseudomonadales	Pseudomonadaceae	Pseudomonas		19f4dcdd9fe2bda65f959539e94ea568	0	0	0	0	0	202	134	223	242	369	0	0	0	0	0	0.260729	0.189461	0.451307	0.284468	0.359138
Bacteria	Proteobacteria	Gammaproteobacteria	Pseudomonadales	Pseudomonadaceae	Pseudomonas		a9f8327e09a305df0c1dee542b2fce9e	0	0	0	0	0	358	252	382	418	372	0	0	0	0	0	0.462085	0.3563	0.773092	0.491354	0.362058
Bacteria	Proteobacteria	Gammaproteobacteria	Pseudomonadales	Pseudomonadaceae	Pseudomonas		fb72637941f16739471fe2fb2f22d048	0	0	0	0	0	158	193	49	184	408	0	0	0	0	0	0.203937	0.27288	0.0991662	0.21629	0.397096
Bacteria	Proteobacteria	Gammaproteobacteria	Pseudomonadales	Pseudomonadaceae	Pseudomonas		488503bf6e55e0deda4619f04f90915a	0	0	0	0	0	602	463	668	709	518	0	0	0	0	0	0.777025	0.65463	1.3519	0.833421	0.504156
Bacteria	Proteobacteria	Gammaproteobacteria	Pseudomonadales	Pseudomonadaceae	Pseudomonas		c5b2e5a7dfcaf6f74a0c338471ee67c4	0	0	0	0	0	573	606	540	798	1226	0	0	0	0	0	0.739593	0.856816	1.09285	0.93804	1.19323
Bacteria	Proteobacteria	Gammaproteobacteria	Pseudomonadales	Pseudomonadaceae	Pseudomonas		37bf8c417667c6cb7aba6f6321465889	0	0	0	0	0	588	823	137	726	1390	0	0	0	0	0	0.758955	1.16363	0.277261	0.853405	1.35285
Bacteria	Proteobacteria	Gammaproteobacteria	Pseudomonadales	Pseudomonadaceae	Pseudomonas		3040c881090de769eb9aca4d936abd8e	0	0	0	0	0	926	969	844	1276	1850	0	0	0	0	0	1.19522	1.37006	1.70809	1.49992	1.80056
Bacteria	Proteobacteria	Gammaproteobacteria	Pseudomonadales	Pseudomonadaceae	Pseudomonas		b56b2d8a337886c1e3674313841ab0ea	0	0	0	0	0	4	1	1	2	3	0	0	0	0	0	0.00516296	0.00141389	0.0020238	0.00235098	0.00291982
Bacteria	Proteobacteria	Gammaproteobacteria	Pseudomonadales	Pseudomonadaceae	Pseudomonas		5e7794f5d85263101f5950f8f939fb5c	0	0	0	0	0	1023	1123	885	1502	1610	0	0	0	0	0	1.32043	1.5878	1.79106	1.76558	1.56697
Bacteria	Proteobacteria	Gammaproteobacteria	Pseudomonadales	Pseudomonadaceae	Pseudomonas		4d9acc668efc08e2d951c942c62a63bc	0	0	0	0	0	1343	1544	460	1146	1733	0	0	0	0	0	1.73346	2.18304	0.930948	1.34711	1.68668
Bacteria	Proteobacteria	Gammaproteobacteria	Pseudomonadales	Pseudomonadaceae	Pseudomonas		6aaeaf9f749f9acbb38f2dbf90fc184c	0	0	0	0	0	626	725	543	901	2173	0	0	0	0	0	0.808003	1.02507	1.09892	1.05912	2.11492
Bacteria	Proteobacteria	Gammaproteobacteria	Pseudomonadales	Pseudomonadaceae	Pseudomonas		ab01df4ad9a9694099a9e5955fe90216	0	0	0	0	0	1707	1772	683	1886	2490	0	0	0	0	0	2.20329	2.50541	1.38226	2.21697	2.42345
Bacteria	Proteobacteria	Gammaproteobacteria	Pseudomonadales	Pseudomonadaceae	Pseudomonas		47b70df6f1518728213253658e6ae39d	19	10	0	11	0	2729	2934	1080	3005	3500	0.0183424	0.0174785	0	0.0192834	0	3.52243	4.14835	2.1857	3.53234	3.40646
Bacteria	Proteobacteria	Gammaproteobacteria	Pseudomonadales	Pseudomonadaceae	Pseudomonas		06f81762b5ff7a82d6f28a24495c4ab8	52	31	0	65	16	6	5	14	14	4	0.0502003	0.0541835	0	0.113947	0.0241896	0.00774443	0.00706944	0.0283332	0.0164568	0.0038931
Bacteria	Proteobacteria	Gammaproteobacteria	Pseudomonadales	Pseudomonadaceae	Pseudomonas		4b27ec878d12c92b09d97f67bb9d6de4	35	22	0	52	23	8	2	5	11	7	0.0337887	0.0384528	0	0.0911577	0.0347726	0.0103259	0.00282777	0.010119	0.0129304	0.00681292
Bacteria	Proteobacteria	Gammaproteobacteria	Pseudomonadales	Pseudomonadaceae	Pseudomonas		e8f3a842a66e19bb037d0a478b76cb8f	76	0	35	49	18	1043	1124	743	1737	2402	0.0733697	0	0.0344722	0.0858986	0.0272134	1.34624	1.58921	1.50368	2.04182	2.3378
Bacteria	Proteobacteria	Gammaproteobacteria	Pseudomonadales	Pseudomonadaceae	Pseudomonas		b2c22e9267dd13205c70166205919fac	14	10	17	9	5	12	11	6	21	12	0.0135155	0.0174785	0.0167437	0.0157773	0.00755926	0.0154889	0.0155528	0.0121428	0.0246853	0.0116793
Bacteria	Proteobacteria	Gammaproteobacteria	Pseudomonadales	Pseudomonadaceae	Pseudomonas		28cad837b1189c8e7d83d1972b9fbc94	19	13	9	7	4	26	16	19	39	20	0.0183424	0.0227221	0.00886429	0.0122712	0.00604741	0.0335592	0.0226222	0.0384522	0.0458441	0.0194655
Bacteria	Proteobacteria	Gammaproteobacteria	Pseudomonadales	Pseudomonadaceae	Pseudomonas		97ac1df98f8a8943ca80768b9f4688cb	133	63	165	47	82	174	105	176	203	132	0.128397	0.110115	0.162512	0.0823925	0.123972	0.224589	0.148458	0.356189	0.238624	0.128472
Bacteria	Proteobacteria	Gammaproteobacteria	Pseudomonadales	Pseudomonadaceae	Pseudomonas		ad862c2eefeea6adf61b8272c7d700f7	1088	426	1637	220	488	129	107	75	164	133	1.05035	0.744586	1.61232	0.385667	0.737784	0.166505	0.151286	0.151785	0.19278	0.129445
Bacteria	Proteobacteria	Gammaproteobacteria	Pseudomonadales	Pseudomonadaceae	Pseudomonas		d79da952e089a3e9742c5c94cf5c4e6e	226	113	291	68	120	301	185	321	324	173	0.218178	0.197508	0.286612	0.119206	0.181422	0.388512	0.261569	0.64964	0.380858	0.168376
Bacteria	Proteobacteria	Gammaproteobacteria	Pseudomonadales	Pseudomonadaceae	Pseudomonas		44567ed6a579b9fffc2a575a2ee6114f	1532	661	2590	201	703	110	63	146	149	177	1.47898	1.15533	2.55095	0.35236	1.06283	0.141981	0.0890749	0.295475	0.175148	0.172269
Bacteria	Proteobacteria	Gammaproteobacteria	Pseudomonadales	Pseudomonadaceae	Pseudomonas		000cd8ff4a46486a1eddf0ad2dbd7d16	211	150	22	195	162	77	108	32	107	198	0.203697	0.262178	0.0216683	0.341841	0.24492	0.0993869	0.1527	0.0647616	0.125777	0.192708
Bacteria	Proteobacteria	Gammaproteobacteria	Pseudomonadales	Pseudomonadaceae	Pseudomonas		c2b74ca33619aa4cbb4ab1af4b0f28b0	19	10	10	20	15	763	824	383	909	708	0.0183424	0.0174785	0.00984921	0.0350607	0.0226778	0.984834	1.16504	0.775115	1.06852	0.689078
Bacteria	Proteobacteria	Gammaproteobacteria	Pseudomonadales	Pseudomonadaceae	Pseudomonas		b3a97b77997f7a7da70604c56b5c5639	1640	647	2657	293	741	590	784	419	906	2104	1.58324	1.13086	2.61693	0.513639	1.12028	0.761536	1.10849	0.847972	1.06499	2.04777
Bacteria	Proteobacteria	Gammaproteobacteria	Pseudomonadales	Pseudomonadaceae	Pseudomonas		74d591dddae6efc42ca32765b16fcdd1	4560	2553	1223	5606	1518	3693	3107	2684	4039	2648	4.40218	4.46227	1.20456	9.8275	2.29499	4.7667	4.39295	5.43188	4.7478	2.57723
Bacteria	Proteobacteria	Gammaproteobacteria	Pseudomonadales	Pseudomonadaceae	Pseudomonas		c95f49b9d94b1fff483f162bce03e613	2604	1045	4136	474	1108	977	1246	743	1446	2904	2.51388	1.82651	4.07363	0.830938	1.67513	1.26105	1.7617	1.50368	1.69976	2.82639
Bacteria	Proteobacteria	Gammaproteobacteria	Pseudomonadales	Pseudomonadaceae	Pseudomonas		cd03a544072f4d000296dae305b91ca0	4628	2570	5497	1756	3189	2473	2843	1490	3189	3532	4.46783	4.49199	5.41411	3.07833	4.8213	3.192	4.01968	3.01546	3.74863	3.4376
Bacteria	Proteobacteria	Gammaproteobacteria	Pseudomonadales	Pseudomonadaceae	Pseudomonas		384766955ea733266ee18d1879d651bb	2918	1606	820	3483	988	2331	1936	1634	2533	3657	2.81701	2.80705	0.807635	6.10581	1.49371	3.00871	2.73729	3.30689	2.97751	3.55926
Bacteria	Proteobacteria	Gammaproteobacteria	Pseudomonadales	Pseudomonadaceae	Pseudomonas		a514684664f6bbe29ba0c32c6b60d128	26654	14405	30881	9752	17602	14378	16268	8486	18333	20813	25.7315	25.1778	30.4153	17.0956	26.6116	18.5582	23.0011	17.174	21.5502	20.2567
Bacteria	Proteobacteria	Gammaproteobacteria	Pseudomonadales	Pseudomonadaceae	Pseudomonas		8d41d4d16350476dba2a0ae3eda2e297	17069	9220	19594	6173	11916	8849	9968	4908	11658	27725	16.4783	16.1152	19.2985	10.8215	18.0152	11.4217	14.0936	9.93281	13.7038	26.984
Bacteria	Proteobacteria	Gammaproteobacteria	SAR86 clade	SAR86 clade	SAR86 clade		27e80ec34fe035cb1999c1e3094fa587	0	0	0	0	0	28	27	13	0	0	0	0	0	0	0	0.0361407	0.038175	0.0263094	0	0
Bacteria	Proteobacteria	Gammaproteobacteria	Xanthomonadales	Xanthomonadaceae	Stenotrophomonas	Stenotrophomonas rhizophila	4dce9c647050a6ccd6e25eb51f0fc59c	78	42	0	43	0	0	0	0	0	0	0.0753005	0.0734099	0	0.0753804	0	0	0	0	0	0
Bacteria	Proteobacteria	Gammaproteobacteria	Xanthomonadales	Xanthomonadaceae	Stenotrophomonas	Stenotrophomonas rhizophila	2489ad1bd70c2da88b24dd10fd59b75c	141	70	0	82	0	0	0	0	0	0	0.13612	0.12235	0	0.143749	0	0	0	0	0	0
Bacteria	Proteobacteria	Gammaproteobacteria	Xanthomonadales	Xanthomonadaceae	Stenotrophomonas		eba7b99e2e93ce199ca0932ca9b509e5	0	0	0	0	0	446	453	0	195	34	0	0	0	0	0	0.57567	0.640491	0	0.22922	0.0330913
Bacteria	Proteobacteria	Gammaproteobacteria	Xanthomonadales	Xanthomonadaceae	Stenotrophomonas		16f12d3c4ef1b7da6cbf550ce4dfcd80	0	0	0	0	0	307	258	5	277	46	0	0	0	0	0	0.396257	0.364783	0.010119	0.32561	0.0447706

## Sheet: Nutrient+FLQ
Taxonomy								reads	reads	reads	reads	reads	reads	reads	reads	reads	reads	abundance	abundance	abundance	abundance	abundance	abundance	abundance	abundance	abundance	abundance
Domain	Phylum	Class	Order	Family	Genus	Species	ASV ID	PSh 1	PSh 2	PSh 3	PSh 4	PSh 5	AFS 1	AFS 2	AFS 3	AFS 4	AFS 5	PSh 1	PSh 2	PSh 3	PSh 4	PSh 5	AFS 1	AFS 2	AFS 3	AFS 4	AFS 5
Bacteria	Actinobacteriota	Actinobacteria	Micrococcales	Microbacteriaceae	Curtobacterium		3b04107d41e292b4212f8f12a14a4e95	132	108	85	116	98	0	0	0	0	0	0.412255	0.471225	0.320199	0.510586	0.451031	0	0	0	0	0
Bacteria	Actinobacteriota	Actinobacteria	Micrococcales	Microbacteriaceae	Curtobacterium		8b89c0505205f4e9acc1b22bc65f3b96	397	318	202	316	304	0	0	0	0	0	1.23989	1.3875	0.760943	1.39091	1.39912	0	0	0	0	0
Bacteria	Actinobacteriota	Actinobacteria	Micrococcales	Microbacteriaceae	Curtobacterium		ae0d5b0356c987c3ef1b8878c1853058	42	31	54	16	28	0	0	0			0.131172	0.135259	0.20342	0.0704256	0.128866	0	0	0	0	0
Bacteria	Actinobacteriota	Actinobacteria	Micrococcales	Microbacteriaceae	Frigoribacterium		def3b2a310b485c61f0226266897440a	2	16	3	5	26	0	0	0	0	0	0.00624629	0.0698111	0.0113011	0.022008	0.119661	0	0	0	0	0
Bacteria	Actinobacteriota	Actinobacteria	Micrococcales	Microbacteriaceae	Salinibacterium	Salinibacterium amurskyense	55572bbbe638ffd05fec9f6d0ff73fac	36	13	0	29	15	0	0	0	0	0	0.112433	0.0567215	0	0.127646	0.0690353	0	0	0	0	0
Bacteria	Actinobacteriota	Actinobacteria	Micrococcales	Micrococcaceae	Glutamicibacter		b4f682a30edac5e637e11982c8dbf262	0	0	0	0	0	14	9	14	12	12	0	0	0	0	0	0.0486432	0.032996	0.050309	0.0505988	0.0452011
Bacteria	Actinobacteriota	Actinobacteria	Micrococcales	Micrococcaceae	Glutamicibacter		7faf0ff56ed1132b87b08365f9eddca9	202	68	261	36	101	46	40	0	37	37	0.630875	0.296697	0.983199	0.158458	0.464838	0.159828	0.146649	0	0.156013	0.13937
Bacteria	Actinobacteriota	Actinobacteria	Micrococcales	Micrococcaceae	Glutamicibacter		1f38be8da1073ced703736e247df5cc3	274	121	240	110	128	1098	579	658	555	658	0.855742	0.527946	0.904091	0.484176	0.589102	3.81502	2.12275	2.36452	2.34019	2.47853
Bacteria	Actinobacteriota	Actinobacteria	Micrococcales	Micrococcaceae	Paeniglutamicibacter		f35ab9e86006fb53b724c6d92d192203	4	5	1	1	1	0	0	0	0	0	0.0124926	0.021816	0.00376705	0.0044016	0.00460236	0	0	0	0	0
Bacteria	Actinobacteriota	Actinobacteria	Micrococcales	Sanguibacteraceae	Sanguibacter	Sanguibacter inulinus	41a585fe5fe721a24a735c45fd33ab76	17	12	15	10	5	0	0	0	0	0	0.0530935	0.0523583	0.0565057	0.044016	0.0230118	0	0	0	0	0
Bacteria	Actinobacteriota	Actinobacteria	Micrococcales	Sanguibacteraceae	Sanguibacter	Sanguibacter inulinus	b97f83a1d02755c21dbb7e2a7ff3e5a7	629	393	532	330	343	0	0	0	0	0	1.96446	1.71473	2.00407	1.45253	1.57861	0	0	0	0	0
Bacteria	Actinobacteriota	Actinobacteria	Micrococcales	Sanguibacteraceae	Sanguibacter	Sanguibacter inulinus	eaf105bb77ca7010592d882a965adb17	362	233	294	219	176	0		0	0	0	1.13058	1.01662	1.10751	0.963951	0.810015	0	0	0	0	0
Bacteria	Actinobacteriota	Actinobacteria	Micrococcales	Sanguibacteraceae	Sanguibacter		8ccf633340f3e67d33f0e10e00354cc6	324	213	201	135	138	0	0	0	0	0	1.0119	0.92936	0.757176	0.594216	0.635125	0	0	0	0	0
Bacteria	Bacteroidota	Bacteroidia	Cytophagales	Spirosomaceae	Dyadobacter		cd54c0f774b11f4406d2a924b7124b7f	102	15	37	47	16	0	0	0	0	0	0.318561	0.0654479	0.139381	0.206875	0.0736377	0	0	0	0	0
Bacteria	Bacteroidota	Bacteroidia	Flavobacteriales	Flavobacteriaceae	Flavobacterium	Flavobacterium algicola	26415e2b35b6237c2a871dc8172400ca	0	0	0	0	0	18	24	0	25	23	0	0	0	0	0	0.0625413	0.0879894	0	0.105414	0.0866355
Bacteria	Bacteroidota	Bacteroidia	Flavobacteriales	Flavobacteriaceae	Flavobacterium	Flavobacterium frigidarium	15d4bd5f834d701830b37ad5374b4614	65	52	76	46	0		0	0		0	0.203004	0.226886	0.286295	0.202474	0	0	0	0	0	0
Bacteria	Bacteroidota	Bacteroidia	Flavobacteriales	Flavobacteriaceae	Flavobacterium	Flavobacterium frigidarium	7220eb0999c686482f0e59dd747384aa	738	590	730	600	314	0	0	0	0	0	2.30488	2.57428	2.74994	2.64096	1.44514	0	0	0	0	0
Bacteria	Bacteroidota	Bacteroidia	Flavobacteriales	Flavobacteriaceae	Flavobacterium	Flavobacterium frigidarium	b71faa38cc2e57a2030884f438b1f856	852	584	741	555	377	0	0	0	0	0	2.66092	2.5481	2.79138	2.44289	1.73509	0	0	0	0	0
Bacteria	Bacteroidota	Bacteroidia	Flavobacteriales	Flavobacteriaceae	Flavobacterium	Flavobacterium frigidarium	08f6eb2a47cbf0309dc7a639984a1005	0	0	0	0	0	87	83	44	104	66	0	0	0	0	0	0.302283	0.304297	0.158114	0.438523	0.248606
Bacteria	Bacteroidota	Bacteroidia	Flavobacteriales	Flavobacteriaceae	Flavobacterium	Flavobacterium frigidarium	d2d20238bb7fb8f795359a4581b331d3	0	0	0	0	0	76	72	48	95	70	0	0	0	0	0	0.264063	0.263968	0.172488	0.400573	0.263673
Bacteria	Bacteroidota	Bacteroidia	Flavobacteriales	Flavobacteriaceae	Flavobacterium	Flavobacterium frigidarium	8174084f62ca7ad73c0c5bce1f85ea27		0	0	0	0	170	161	128	150	109	0	0	0	0	0	0.590667	0.590263	0.459968	0.632484	0.410577
Bacteria	Bacteroidota	Bacteroidia	Flavobacteriales	Flavobacteriaceae	Flavobacterium	Flavobacterium frigidarium	5ac2430ab98e13891228fc44dc2abe3a	23	20	21	24	18	30	0	0	30	26	0.0718323	0.0872638	0.079108	0.105638	0.0828424	0.104235	0	0	0.126497	0.0979358
Bacteria	Bacteroidota	Bacteroidia	Flavobacteriales	Flavobacteriaceae	Flavobacterium	Flavobacterium frigidarium	95b41d9d2fdd50611426c9c09487051b	61	53	29	73	0	21	30	0	26	34	0.190512	0.231249	0.109244	0.321317	0	0.0729648	0.109987	0	0.109631	0.12807
Bacteria	Bacteroidota	Bacteroidia	Flavobacteriales	Flavobacteriaceae	Flavobacterium	Flavobacterium frigidarium	bfbbd2d493904b7cec149a9b93590c1c	1002	708	903	848	334	98	123	73	100	101	3.12939	3.08914	3.40164	3.73256	1.53719	0.340502	0.450946	0.262326	0.421656	0.380443
Bacteria	Bacteroidota	Bacteroidia	Flavobacteriales	Flavobacteriaceae	Flavobacterium	Flavobacterium frigidarium	69966351073b39551dec4d66c63d30bb	4214	2917	4147	3082	2037	346	399	251	371	363	13.1609	12.7274	15.6219	13.5657	9.375	1.20218	1.46282	0.901969	1.56434	1.36733
Bacteria	Bacteroidota	Bacteroidia	Flavobacteriales	Flavobacteriaceae	Flavobacterium		b7cceda547be9d9c5be2654f4cb8e4b1	0	0	0	0	0	0	24	43	29	32	0	0	0	0	0	0	0.0879894	0.154521	0.12228	0.120536
Bacteria	Bacteroidota	Bacteroidia	Flavobacteriales	Flavobacteriaceae	Flavobacterium		6cf73440069d1df60e4c02af1fdea09b	664	422	315	444	362		0	0	0	0	2.07377	1.84127	1.18662	1.95431	1.66605	0	0	0	0	0
Bacteria	Bacteroidota	Bacteroidia	Flavobacteriales	Flavobacteriaceae	Flavobacterium		934293a066a5fd3d7a4c13944044db16	662	480	332	447	364	0	0		0	0	2.06752	2.09433	1.25066	1.96752	1.67526	0	0	0	0	0
Bacteria	Bacteroidota	Bacteroidia	Flavobacteriales	Flavobacteriaceae	Flavobacterium		45ada783e590886340d4278cc753089a	27	18	33	20	18	2401	2200	2689	1489	2147	0.0843249	0.0785375	0.124313	0.088032	0.0828424	8.34231	8.0657	9.66293	6.27846	8.08724
Bacteria	Firmicutes	Bacilli	Lactobacillales	Carnobacteriaceae	Carnobacterium	uncultured bacterium	e65882b5c51b024f63d70476214ec935	100	0	62	66	44	0	0	0	0	0	0.312315	0	0.233557	0.290506	0.202504	0	0	0	0	0
Bacteria	Firmicutes	Bacilli	Lactobacillales	Carnobacteriaceae	Carnobacterium		8d2fbf861fe950531e7d2749560329fc	14	0	17	0	10	0	0	0	0	0	0.043724	0	0.0640398	0	0.0460236	0	0	0	0	0
Bacteria	Proteobacteria	Alphaproteobacteria	Caulobacterales	Caulobacteraceae	Brevundimonas	Brevundimonas mediterranea	c0448415a975e985f153147ce3f1b478	8	4	0	9	0	0	0	0	0	0	0.0249852	0.0174528	0	0.0396144	0	0	0	0	0	0
Bacteria	Proteobacteria	Alphaproteobacteria	Sphingomonadales	Sphingomonadaceae			7b01c9714a4f80e22482f6cf89c4f563		0	0		0	30	59	12	66	31	0	0	0	0	0	0.104235	0.216307	0.043122	0.278293	0.11677
Bacteria	Proteobacteria	Gammaproteobacteria	Burkholderiales	Alcaligenaceae	Achromobacter		1d5fb75008461fe1a9f6204196f11306	74	137	83	101	119	0	0	0	0	0	0.231113	0.597757	0.312665	0.444562	0.54768	0	0	0	0	0
Bacteria	Proteobacteria	Gammaproteobacteria	Burkholderiales	Alcaligenaceae	Achromobacter		81a3699b5457e223c9c4472db74e5a62	433	337	406	345	360	0	0	0	0	0	1.35232	1.4704	1.52942	1.51855	1.65685	0	0	0	0	0
Bacteria	Proteobacteria	Gammaproteobacteria	Burkholderiales	Alcaligenaceae	Achromobacter		426b32ab93c54b807f524175d14c14e0	13391	10383	14186	10652	10785	48	46	72	42	39	41.822	45.303	53.4393	46.8859	49.6364	0.166777	0.168646	0.258732	0.177096	0.146904
Bacteria	Proteobacteria	Gammaproteobacteria	Burkholderiales	Alcaligenaceae			8874c75cb186ee7da186bebf47ec04f1	1	0	1	1	0	0	0	0	0	0	0.00312315	0	0.00376705	0.0044016	0	0	0	0	0	0
Bacteria	Proteobacteria	Gammaproteobacteria	Pseudomonadales	Moraxellaceae	Psychrobacter		159e6e4e01685e52d19855ccaf57ce9e	0		0	0	0	15	29	12	0	0	0	0	0	0	0	0.0521177	0.106321	0.043122	0	0
Bacteria	Proteobacteria	Gammaproteobacteria	Pseudomonadales	Moraxellaceae	Psychrobacter		01eea8328ed66742fd917202bff122db	13	3	15	10	12	7	7	8	29	11	0.0406009	0.0130896	0.0565057	0.044016	0.0552283	0.0243216	0.0256636	0.028748	0.12228	0.0414344
Bacteria	Proteobacteria	Gammaproteobacteria	Pseudomonadales	Moraxellaceae	Psychrobacter		f7229a318abd9c838cd1a36d19611268	35	28	44	43	30	99	57	73	80	42	0.10931	0.122169	0.16575	0.189269	0.138071	0.343977	0.208975	0.262326	0.337325	0.158204
Bacteria	Proteobacteria	Gammaproteobacteria	Pseudomonadales	Pseudomonadaceae	Pseudomonas	Pseudomonas marincola	d0f333a31ce11a79795492075a0bbe87	0	0	0	0	0	87	49	70	52	47	0	0	0	0	0	0.302283	0.179645	0.251545	0.219261	0.177038
Bacteria	Proteobacteria	Gammaproteobacteria	Pseudomonadales	Pseudomonadaceae	Pseudomonas	Pseudomonas marincola	f602e75e4aff353c77db47e941965fca	0	0	0	0	0	69	155	101	142	84	0	0	0	0	0	0.239741	0.568265	0.362944	0.598752	0.316408
Bacteria	Proteobacteria	Gammaproteobacteria	Pseudomonadales	Pseudomonadaceae	Pseudomonas	Pseudomonas marincola	3da694f7667a1850314606e99caa80c1	0	0	0	0	0	397	369	362	369	364	0	0	0	0	0	1.37938	1.35284	1.30085	1.55591	1.3711
Bacteria	Proteobacteria	Gammaproteobacteria	Pseudomonadales	Pseudomonadaceae	Pseudomonas	Pseudomonas marincola	36521c0842a4e43dc81ee79e12b16085	0	0	0		0	3332	3105	2969	2969	3339	0	0	0	0	0	11.5771	11.3836	10.6691	12.519	12.5772
Bacteria	Proteobacteria	Gammaproteobacteria	Pseudomonadales	Pseudomonadaceae	Pseudomonas	Pseudomonas marincola	28e6059e8a3873b9bfc4fdc93407c4a3	49	46	50	33	37	6001	5337	5514	4539	5265	0.153034	0.200707	0.188352	0.145253	0.170287	20.8506	19.5667	19.8146	19.139	19.832
Bacteria	Proteobacteria	Gammaproteobacteria	Pseudomonadales	Pseudomonadaceae	Pseudomonas	Pseudomonas marincola	f683ea80233d2567a57492bb60314379	87	59	79	58	72	13943	14041	14420	12250	13366	0.271714	0.257428	0.297597	0.255293	0.33137	48.4452	51.4775	51.8183	51.6529	50.3465
Bacteria	Proteobacteria	Gammaproteobacteria	Pseudomonadales	Pseudomonadaceae	Pseudomonas		2cbefb2aa08572b94a717c335925866e	0	28	15	0	26	0	0	0	0	0	0	0.122169	0.0565057	0	0.119661	0	0	0	0	0
Bacteria	Proteobacteria	Gammaproteobacteria	Pseudomonadales	Pseudomonadaceae	Pseudomonas		91d38db6a90e45ad3289c49774d2af9e	0	0	0	0	0	7	16	28	0	20	0	0	0	0	0	0.0243216	0.0586596	0.100618	0	0.0753352
Bacteria	Proteobacteria	Gammaproteobacteria	Pseudomonadales	Pseudomonadaceae	Pseudomonas		b8f616eb318a7fd9011b1e283a7aed74	0	0		0	0	154	105	138	0	133	0	0	0	0	0	0.535075	0.384954	0.495903	0	0.500979
Bacteria	Proteobacteria	Gammaproteobacteria	Pseudomonadales	Pseudomonadaceae	Pseudomonas		f0f81b30c474336ec2c1c4aa95253da6	406	276	130	45	441	0	0	0	0	0	1.268	1.20424	0.489716	0.198072	2.02964	0	0	0	0	0
Bacteria	Proteobacteria	Gammaproteobacteria	Pseudomonadales	Pseudomonadaceae	Pseudomonas		6813ebdd4c242d6c105419c2931dbcff	2423	1529	854	351	2630	0	0	0	0	0	7.56738	6.67132	3.21706	1.54496	12.1042	0	0	0	0	0
Bacteria	Proteobacteria	Gammaproteobacteria	Pseudomonadales	Pseudomonadaceae	Pseudomonas		317cdd5bd19cf002a416e915b046fcdf	0	0	0	0	0	70	61	53	83	78	0	0	0	0	0	0.243216	0.22364	0.190456	0.349975	0.293807
Bacteria	Proteobacteria	Gammaproteobacteria	Pseudomonadales	Pseudomonadaceae	Pseudomonas		f47d75babd9c8f6d0d3a32f11f8506d8	4082	2652	1310	3399	1945	55	41	0	32	0	12.7487	11.5712	4.93483	14.961	8.95158	0.191098	0.150315	0	0.13493	0
Bacteria	Proteobacteria	Gammaproteobacteria	Pseudomonadales	Pseudomonadaceae	Pseudomonas		7e97cc5e7c4ce23eb35cef7894c27e38	17	10	7	12	0	13	23	18	11	11	0.0530935	0.0436319	0.0263693	0.0528192	0	0.0451687	0.0843232	0.0646831	0.0463822	0.0414344
Bacteria	Proteobacteria	Gammaproteobacteria	Xanthomonadales	Xanthomonadaceae	Stenotrophomonas	Stenotrophomonas rhizophila	117b54a383c25cdd33f96f54b2fe5def	55	37	35	85	14	49	32	30	29	40	0.171773	0.161438	0.131847	0.374136	0.064433	0.170251	0.117319	0.107805	0.12228	0.15067

## Sheet: Nutrient+OTC
Taxonomy								reads	reads	reads	reads	reads	reads	reads	reads	reads	reads	abundance	abundance	abundance	abundance	abundance	abundance	abundance	abundance	abundance	abundance
Domain	Phylum	Class	Order	Family	Genus	Species	ASV ID	PSh 1	PSh 2	PSh 3	PSh 4	PSh 5	AFS 1	AFS 2	AFS 3	AFS 4	AFS 5	PSh 1	PSh 2	PSh 3	PSh 4	PSh 5	AFS 1	AFS 2	AFS 3	AFS 4	AFS 5
Bacteria	Actinobacteriota	Actinobacteria	Micrococcales	Microbacteriaceae	Salinibacterium	Salinibacterium amurskyense	29b1edcc8581164c043bf5f5bb26ab7c	0	0	0	0	0	30	0	36	0	12	0	0	0	0	0	0.0147556	0	0.014158	0	0.0046765
Bacteria	Actinobacteriota	Actinobacteria	Micrococcales	Microbacteriaceae	Salinibacterium	Salinibacterium amurskyense	f8cdc02829aa0d2a39787fb8fb3246cd	0	0	0	0	0	12	0	27	0	36	0	0	0	0	0	0.00590223	0	0.0106185	0	0.0140295
Bacteria	Actinobacteriota	Actinobacteria	Micrococcales	Microbacteriaceae	Salinibacterium	Salinibacterium amurskyense	76d906a5e3a189c5760f24723d26e212	0	0	0	0	0	120	159	108	108	105	0	0	0	0	0	0.0590223	0.0553855	0.0424739	0.052544	0.0409194
Bacteria	Actinobacteriota	Actinobacteria	Micrococcales	Microbacteriaceae	Salinibacterium	Salinibacterium amurskyense	6939ec830dc161ddc5b3e541cdd761d3	0	0	0	0	0	87	201	177	156	120	0	0	0	0	0	0.0427912	0.0700156	0.0696099	0.0758969	0.046765
Bacteria	Actinobacteriota	Actinobacteria	Micrococcales	Micrococcaceae	Glutamicibacter		bd4efe07c585c8cce05140ac5b685e6e	0	0	0	0	0	108	111	78	168	102	0	0	0	0	0	0.0531201	0.0386653	0.0306756	0.0817351	0.0397503
Bacteria	Actinobacteriota	Actinobacteria	Micrococcales	Micrococcaceae	Arthrobacter	Arthrobacter psychrolactophilus	73a70d21aea0805c38d015eda48fe775	79	19	0	43	28	0	0	0	0	0	0.197239	0.0863519	0	0.156551	0.111678	0	0	0	0	0
Bacteria	Actinobacteriota	Actinobacteria	Micrococcales	Micrococcaceae	Arthrobacter	Arthrobacter psychrolactophilus	e45eefda507f23b54f4a773f981ebeba	0	0	0	0	0	192	738	285	147	747	0	0	0	0	0	0.0944357	0.257072	0.112084	0.0715182	0.291112
Bacteria	Actinobacteriota	Actinobacteria	Micrococcales	Micrococcaceae	Arthrobacter	Arthrobacter rhombi	577b6681ff89f46d06c430b72479fe2c	0	0	0	0	0	63	162	87	30	99	0	0	0	0	0	0.0309867	0.0564305	0.0342151	0.0145956	0.0385811
Bacteria	Actinobacteriota	Actinobacteria	Micrococcales	Micrococcaceae	Arthrobacter		b8526ef3107ef9c145ae9fb84d164f03	0	0	0	0	0	0	6	0	9	6	0	0	0	0	0	0	0.00209002	0	0.00437867	0.00233825
Bacteria	Bacteroidota	Bacteroidia	Flavobacteriales	Flavobacteriaceae	Leeuwenhoekiella	Leeuwenhoekiella marinoflava	1b631db40c41a9e590a870aa581e1fba	0	0	0	0	0	0	30	21	27	0	0	0	0	0	0	0	0.0104501	0.00825881	0.013136	0
Bacteria	Bacteroidota	Bacteroidia	Flavobacteriales	Flavobacteriaceae	Flavobacterium	Flavobacterium frigidarium	fce14a82fcb7fe4643a5211d401ed3bd	54	0	32	32	25	0	0	0	0	0	0.134821	0	0.116733	0.116503	0.0997128	0	0	0	0	0
Bacteria	Bacteroidota	Bacteroidia	Flavobacteriales	Flavobacteriaceae	Flavobacterium	Flavobacterium frigidarium	15d4bd5f834d701830b37ad5374b4614	39	35	34	26	29	0	0	0	0	0	0.097371	0.159069	0.124029	0.094659	0.115667	0	0	0	0	0
Bacteria	Bacteroidota	Bacteroidia	Flavobacteriales	Flavobacteriaceae	Flavobacterium	Flavobacterium frigidarium	796b3c6244c2f45a612782e06a13362e	51	64	37	22	46	0	0	0	0	0	0.127331	0.290869	0.134972	0.0800961	0.183472	0	0	0	0	0
Bacteria	Bacteroidota	Bacteroidia	Flavobacteriales	Flavobacteriaceae	Flavobacterium	Flavobacterium frigidarium	a308f6528d4653470197fa02a4367f2a	2572	1771	1682	1551	1531	0	0	0	0	0	6.42149	8.0489	6.13577	5.64678	6.10641	0	0	0	0	0
Bacteria	Bacteroidota	Bacteroidia	Flavobacteriales	Flavobacteriaceae	Flavobacterium	Flavobacterium frigidarium	821ca9514d4a8b5a333ec69d0c3c19b0	3103	1568	2134	1986	1905	0	0	0	0	0	7.74723	7.1263	7.78463	7.23049	7.59812	0	0	0	0	0
Bacteria	Bacteroidota	Bacteroidia	Flavobacteriales	Flavobacteriaceae	Flavobacterium	Flavobacterium frigidarium	234a40cf29957d0324643b48e2a4857c	3336	1639	2176	2067	1937	0	0	0	0	0	8.32896	7.44898	7.93784	7.52539	7.72575	0	0	0	0	0
Bacteria	Bacteroidota	Bacteroidia	Flavobacteriales	Flavobacteriaceae	Flavobacterium	Flavobacterium frigidarium	5ac2430ab98e13891228fc44dc2abe3a	3333	1731	2287	2212	1947	0	0	0	0	0	8.32147	7.86711	8.34276	8.0533	7.76563	0	0	0	0	0
Bacteria	Bacteroidota	Bacteroidia	Flavobacteriales	Flavobacteriaceae	Flavobacterium	Flavobacterium frigidarium	69966351073b39551dec4d66c63d30bb	6362	3252	4392	4109	3932	0	0	0	0	0	15.884	14.7798	16.0216	14.9598	15.6828	0	0	0	0	0
Bacteria	Bacteroidota	Bacteroidia	Flavobacteriales	Flavobacteriaceae	Flavobacterium	Flavobacterium frigidarium	8174084f62ca7ad73c0c5bce1f85ea27	7864	3747	5226	4942	4537	0	0	0	0	0	19.634	17.0295	19.0639	17.9925	18.0959	0	0	0	0	0
Bacteria	Bacteroidota	Bacteroidia	Flavobacteriales	Flavobacteriaceae	Flavobacterium	Flavobacterium frigidarium	a9bd671d0fa5d1966b42f47015a19901	0	0	0	0	0	24	60	33	0	0	0	0	0	0	0	0.0118045	0.0209002	0.0129781	0	0
Bacteria	Bacteroidota	Bacteroidia	Flavobacteriales	Flavobacteriaceae	Flavobacterium	Flavobacterium frigidarium	4da896732aa429fa1983b99bd5b9ca20	0	0	0	0	0	42	78	42	0	0	0	0	0	0	0	0.0206578	0.0271702	0.0165176	0	0
Bacteria	Bacteroidota	Bacteroidia	Flavobacteriales	Flavobacteriaceae	Flavobacterium	Flavobacterium frigidarium	f9f469e490170eeffd1cdbee23db5046	0	0	0	0	0	12	42	45	0	0	0	0	0	0	0	0.00590223	0.0146301	0.0176974	0	0
Bacteria	Bacteroidota	Bacteroidia	Flavobacteriales	Flavobacteriaceae	Flavobacterium	Flavobacterium frigidarium	11b50f027e46e045d30c70f44d1c058f	0	0	0	0	0	12	51	72	0	0	0	0	0	0	0	0.00590223	0.0177651	0.0283159	0	0
Bacteria	Bacteroidota	Bacteroidia	Flavobacteriales	Flavobacteriaceae	Flavobacterium	Flavobacterium frigidarium	fbe948c76db332568e8f1c4d5a913ba9	0	0	0	0	0	27	48	96	0	0	0	0	0	0	0	0.01328	0.0167201	0.0377545	0	0
Bacteria	Bacteroidota	Bacteroidia	Flavobacteriales	Flavobacteriaceae	Flavobacterium	Flavobacterium frigidarium	2fc46ffd480517355727f4c7720f9f1c	0	0	0	0	0	21	45	99	0	0	0	0	0	0	0	0.0103289	0.0156751	0.0389344	0	0
Bacteria	Bacteroidota	Bacteroidia	Flavobacteriales	Flavobacteriaceae	Flavobacterium	Flavobacterium frigidarium	22e7f0c42d9fdfa2ca738b20c28f9b40	0	0	0	0	0	36	54	129	0	0	0	0	0	0	0	0.0177067	0.0188102	0.0507327	0	0
Bacteria	Bacteroidota	Bacteroidia	Flavobacteriales	Flavobacteriaceae	Flavobacterium	Flavobacterium frigidarium	109f47148d40009c5a55921a3ea56922	0	0	0	0	0	93	234	261	45	15	0	0	0	0	0	0.0457423	0.0815107	0.102645	0.0218933	0.00584563
Bacteria	Bacteroidota	Bacteroidia	Flavobacteriales	Flavobacteriaceae	Flavobacterium	Flavobacterium frigidarium	b1dde254085186bcffd6c6d69e5cc5f5	0	0	0	0	0	84	156	192	84	15	0	0	0	0	0	0.0413156	0.0543404	0.0755091	0.0408676	0.00584563
Bacteria	Bacteroidota	Bacteroidia	Flavobacteriales	Flavobacteriaceae	Flavobacterium	Flavobacterium frigidarium	196f91b2f207c345c489c0987d7fe170	0	0	0	0	0	165	183	180	45	18	0	0	0	0	0	0.0811557	0.0637455	0.0707898	0.0218933	0.00701475
Bacteria	Bacteroidota	Bacteroidia	Flavobacteriales	Flavobacteriaceae	Flavobacterium	Flavobacterium frigidarium	916f9b2d157ebcf5ff14baa75fb875f0	0	0	0	0	0	132	210	387	48	21	0	0	0	0	0	0.0649245	0.0731506	0.152198	0.0233529	0.00818388
Bacteria	Bacteroidota	Bacteroidia	Flavobacteriales	Flavobacteriaceae	Flavobacterium	Flavobacterium frigidarium	5dda6bd0c66dd42fb5369eb4f1a4f0b3	0	0	0	0	0	78	171	183	51	21	0	0	0	0	0	0.0383645	0.0595655	0.0719696	0.0248124	0.00818388
Bacteria	Bacteroidota	Bacteroidia	Flavobacteriales	Flavobacteriaceae	Flavobacterium	Flavobacterium frigidarium	50272339ff185ead5c32ffd859e10c0c	0	0	0	0	0	96	204	135	57	21	0	0	0	0	0	0.0472178	0.0710606	0.0530923	0.0277316	0.00818388
Bacteria	Bacteroidota	Bacteroidia	Flavobacteriales	Flavobacteriaceae	Flavobacterium	Flavobacterium frigidarium	c639f0324f828396a2f3198254ed2da5	0	0	0	0	0	84	336	117	675	36	0	0	0	0	0	0.0413156	0.117041	0.0460134	0.3284	0.0140295
Bacteria	Bacteroidota	Bacteroidia	Flavobacteriales	Flavobacteriaceae	Flavobacterium	Flavobacterium frigidarium	169bc722d7f12b99fef169a32911927d	0	0	0	0	0	165	411	129	921	45	0	0	0	0	0	0.0811557	0.143166	0.0507327	0.448084	0.0175369
Bacteria	Bacteroidota	Bacteroidia	Flavobacteriales	Flavobacteriaceae	Flavobacterium	Flavobacterium frigidarium	1ebe81ce60c37434b11d82ba81cd68e2	0	0	0	0	0	135	1161	78	3729	132	0	0	0	0	0	0.0664001	0.404418	0.0306756	1.81423	0.0514415
Bacteria	Bacteroidota	Bacteroidia	Flavobacteriales	Flavobacteriaceae	Flavobacterium	Flavobacterium frigidarium	535b4fd88d0b16a8519e8d955db0506d	0	0	0	0	0	204	1581	84	4338	195	0	0	0	0	0	0.100338	0.550719	0.0330352	2.11052	0.0759932
Bacteria	Bacteroidota	Bacteroidia	Flavobacteriales	Flavobacteriaceae	Flavobacterium	Flavobacterium jejuense	57db771670bab84bf31722a030947ec7	0	0	0	0	0	0	0	12	3	3	0	0	0	0	0	0	0	0.00471932	0.00145956	0.00116913
Bacteria	Bacteroidota	Bacteroidia	Flavobacteriales	Flavobacteriaceae	Flavobacterium		934293a066a5fd3d7a4c13944044db16	20	0	14	0	8	0	0	0	0	0	0.0499338	0	0.0510707	0	0.0319081	0	0	0	0	0
Bacteria	Bacteroidota	Bacteroidia	Flavobacteriales	Flavobacteriaceae	Flavobacterium		45ada783e590886340d4278cc753089a	33	17	28	33	24	0	0	0	0	0	0.0823908	0.0772622	0.102141	0.120144	0.0957243	0	0	0	0	0
Bacteria	Bacteroidota	Bacteroidia	Flavobacteriales	Flavobacteriaceae	Flavobacterium		0e64d4ff47a4bb4550e771e4649746f0	0	0	0	0	0	66	57	81	0	0	0	0	0	0	0	0.0324623	0.0198552	0.0318554	0	0
Bacteria	Bacteroidota	Bacteroidia	Flavobacteriales	Flavobacteriaceae	Flavobacterium		ec4b412d23e50bf84eb27226118ad45f	0	0	0	0	0	0	96	72	45	18	0	0	0	0	0	0	0.0334403	0.0283159	0.0218933	0.00701475
Bacteria	Bacteroidota	Bacteroidia	Flavobacteriales	Flavobacteriaceae	Flavobacterium		d8e2e5646b99e48af41686c9fd04deea	0	0	0	0	0	81	111	189	0	42	0	0	0	0	0	0.03984	0.0386653	0.0743293	0	0.0163678
Bacteria	Bacteroidota	Bacteroidia	Flavobacteriales	Flavobacteriaceae	Flavobacterium		c6b8e1ac5cec24c1a4eb4078c4f604ba	0	0	0	0	0	114	135	285	0	54	0	0	0	0	0	0.0560712	0.0470254	0.112084	0	0.0210443
Bacteria	Bacteroidota	Bacteroidia	Flavobacteriales	Flavobacteriaceae	Flavobacterium		f2188ddc0fed3fbfcf544eea89fd6a4d	0	0	0	0	0	78	156	300	0	69	0	0	0	0	0	0.0383645	0.0543404	0.117983	0	0.0268899
Bacteria	Bacteroidota	Bacteroidia	Flavobacteriales	Flavobacteriaceae	Flavobacterium		560180673a476183e6aae5217ca4a437	0	0	0	0	0	168	213	429	0	93	0	0	0	0	0	0.0826312	0.0741956	0.168716	0	0.0362429
Bacteria	Bacteroidota	Bacteroidia	Flavobacteriales	Flavobacteriaceae	Flavobacterium		6bc50229386ddd605b547a1bd623bf73	0	0	0	0	0	147	201	555	0	102	0	0	0	0	0	0.0723023	0.0700156	0.218268	0	0.0397503
Bacteria	Bacteroidota	Bacteroidia	Flavobacteriales	Flavobacteriaceae	Flavobacterium		6e6714b09529971a2799ba2b9a4f7c8a	0	0	0	0	0	234	318	747	0	174	0	0	0	0	0	0.115093	0.110771	0.293778	0	0.0678093
Bacteria	Bacteroidota	Bacteroidia	Flavobacteriales	Flavobacteriaceae	Flavobacterium		e4c76b38e4f75a6c8aaa2ffaafaf63d1	0	0	0	0	0	123	144	285	36	78	0	0	0	0	0	0.0604979	0.0501604	0.112084	0.0175147	0.0303973
Bacteria	Bacteroidota	Bacteroidia	Flavobacteriales	Flavobacteriaceae	Flavobacterium		9ae82cf6b6e96d5e263a58e408c089b6	0	0	0	0	0	153	174	294	9	108	0	0	0	0	0	0.0752534	0.0606105	0.115623	0.00437867	0.0420885
Bacteria	Bacteroidota	Bacteroidia	Sphingobacteriales	Sphingobacteriaceae	Sphingobacterium	Sphingobacterium faecium	351897a4cfcca0c54a159f0b54865a21	0	0	0	0	0	42	72	81	0	0	0	0	0	0	0	0.0206578	0.0250802	0.0318554	0	0
Bacteria	Bacteroidota	Bacteroidia	Sphingobacteriales	Sphingobacteriaceae	Sphingobacterium	Sphingobacterium faecium	852d9438caeab7be629ceca6c2f4621c	0	0	0	0	0	387	621	1023	0	0	0	0	0	0	0	0.190347	0.216317	0.402322	0	0
Bacteria	Bacteroidota	Bacteroidia	Sphingobacteriales	Sphingobacteriaceae	Sphingobacterium	Sphingobacterium faecium	ae93b21fc789a0f11b65c38372c9c82f	0	0	0	0	0	735	771	1149	18	0	0	0	0	0	0	0.361512	0.268567	0.451875	0.00875733	0
Bacteria	Bacteroidota	Bacteroidia	Sphingobacteriales	Sphingobacteriaceae	Sphingobacterium	Sphingobacterium faecium	798b7ddbd33c1a8ce5318e915671c898	0	0	0	0	0	489	756	831	21	0	0	0	0	0	0	0.240516	0.263342	0.326813	0.0102169	0
Bacteria	Bacteroidota	Bacteroidia	Sphingobacteriales	Sphingobacteriaceae	Sphingobacterium	Sphingobacterium faecium	cbca8e338978bb966c1128a540826490	0	0	0	0	0	519	822	1005	75	15	0	0	0	0	0	0.255271	0.286332	0.395243	0.0364889	0.00584563
Bacteria	Bacteroidota	Bacteroidia	Sphingobacteriales	Sphingobacteriaceae	Sphingobacterium	Sphingobacterium faecium	da4ffea59c481aad4dec1b89c71991b6	0	0	0	0	0	1242	2031	2646	69	36	0	0	0	0	0	0.610881	0.707471	1.04061	0.0335698	0.0140295
Bacteria	Bacteroidota	Bacteroidia	Sphingobacteriales	Sphingobacteriaceae	Sphingobacterium	Sphingobacterium faecium	0bd8344e5f62ea2b48461ae12ff2ac07	0	0	0	0	0	1701	2628	3600	87	48	0	0	0	0	0	0.836641	0.915427	1.4158	0.0423271	0.018706
Bacteria	Bacteroidota	Bacteroidia	Sphingobacteriales	Sphingobacteriaceae	Sphingobacterium		a65e816dd694aad73226b38d92624a76	0	0	0	0	0	357	669	741	9	0	0	0	0	0	0	0.175591	0.233037	0.291418	0.00437867	0
Bacteria	Bacteroidota	Bacteroidia	Sphingobacteriales	Sphingobacteriaceae	Sphingobacterium		acdc813abbbb34d7dca91f6027fc04d6	0	0	0	0	0	444	597	765	9	0	0	0	0	0	0	0.218382	0.207957	0.300857	0.00437867	0
Bacteria	Bacteroidota	Bacteroidia	Sphingobacteriales	Sphingobacteriaceae	Sphingobacterium		6d041599dc2e7b2579835ceefb624575	0	0	0	0	0	537	816	987	30	0	0	0	0	0	0	0.264125	0.284242	0.388164	0.0145956	0
Bacteria	Bacteroidota	Bacteroidia	Sphingobacteriales	Sphingobacteriaceae	Sphingobacterium		ec90b045987d66c0c397f40c05a75a89	0	0	0	0	0	522	711	1062	30	0	0	0	0	0	0	0.256747	0.247667	0.41766	0.0145956	0
Bacteria	Bacteroidota	Bacteroidia	Sphingobacteriales	Sphingobacteriaceae	Sphingobacterium		2e0d7e04978f20af1c9ee3ca747a1ff2	0	0	0	0	0	366	687	915	6	15	0	0	0	0	0	0.180018	0.239307	0.359848	0.00291911	0.00584563
Bacteria	Bacteroidota	Bacteroidia	Sphingobacteriales	Sphingobacteriaceae	Sphingobacterium		46e7c52442e1aa48d02de9b927dbfbde	0	0	0	0	0	636	930	1158	21	36	0	0	0	0	0	0.312818	0.323953	0.455414	0.0102169	0.0140295
Bacteria	Proteobacteria	Alphaproteobacteria	Sphingomonadales	Sphingomonadaceae	Novosphingobium		ea2fc8244b64cddcd22287f9849c8db6	3	45	0	0	16	0	0	0	0	0	0.00749008	0.204518	0	0	0.0638162	0	0	0	0	0
Bacteria	Proteobacteria	Alphaproteobacteria	Sphingomonadales	Sphingomonadaceae			9cd4c3679f559a1e758b2a8ebdce7813	0	0	0	0	0	33	0	36	0	39	0	0	0	0	0	0.0162311	0	0.014158	0	0.0151986
Bacteria	Proteobacteria	Gammaproteobacteria	Aeromonadales	Aeromonadaceae	Aeromonas		928712de62cf914bf41d829d45225f35	0	0	0	0	0	21	0	42	39	0	0	0	0	0	0	0.0103289	0	0.0165176	0.0189742	0
Bacteria	Proteobacteria	Gammaproteobacteria	Aeromonadales	Aeromonadaceae	Aeromonas		974c4cec384b33d636a6203a39faef27	0	0	0	0	0	0	27	45	0	45	0	0	0	0	0	0	0.00940508	0.0176974	0	0.0175369
Bacteria	Proteobacteria	Gammaproteobacteria	Aeromonadales	Aeromonadaceae	Aeromonas		9e799cb789e090e5123ded783de7ad8d	0	0	0	0	0	45	51	24	66	3	0	0	0	0	0	0.0221334	0.0177651	0.00943864	0.0321102	0.00116913
Bacteria	Proteobacteria	Gammaproteobacteria	Alteromonadales	Shewanellaceae	Shewanella	Shewanella baltica	1eec755743141ad31132a7db80ebe917	0	0	0	0	0	57	45	180	0	0	0	0	0	0	0	0.0280356	0.0156751	0.0707898	0	0
Bacteria	Proteobacteria	Gammaproteobacteria	Alteromonadales	Shewanellaceae	Shewanella	Shewanella baltica	228c5752e7e203374c9a0cf29b5e40e5	0	0	0	0	0	75	45	234	0	0	0	0	0	0	0	0.0368889	0.0156751	0.0920267	0	0
Bacteria	Proteobacteria	Gammaproteobacteria	Alteromonadales	Shewanellaceae	Shewanella	Shewanella baltica	b349bbe05577d87a82433597ee086c99	0	0	0	0	0	135	99	420	42	0	0	0	0	0	0	0.0664001	0.0344853	0.165176	0.0204338	0
Bacteria	Proteobacteria	Gammaproteobacteria	Alteromonadales	Shewanellaceae	Shewanella	Shewanella baltica	a11c2aa9f3ae288d1561a4ca44ea02dc	0	0	0	0	0	333	219	936	45	0	0	0	0	0	0	0.163787	0.0762856	0.368107	0.0218933	0
Bacteria	Proteobacteria	Gammaproteobacteria	Alteromonadales	Shewanellaceae	Shewanella	Shewanella baltica	e0d29d8b847d9a62e6edd1eba9142a03	0	0	0	0	0	84	48	294	0	3	0	0	0	0	0	0.0413156	0.0167201	0.115623	0	0.00116913
Bacteria	Proteobacteria	Gammaproteobacteria	Alteromonadales	Shewanellaceae	Shewanella	Shewanella baltica	6db80ed0e7e646adf29d38a4112b10b4	0	0	0	0	0	27	24	81	0	6	0	0	0	0	0	0.01328	0.00836007	0.0318554	0	0.00233825
Bacteria	Proteobacteria	Gammaproteobacteria	Alteromonadales	Shewanellaceae	Shewanella	Shewanella baltica	9ac57f765378dccce89b61cb28c05f11	0	0	0	0	0	186	84	438	0	21	0	0	0	0	0	0.0914846	0.0292602	0.172255	0	0.00818388
Bacteria	Proteobacteria	Gammaproteobacteria	Alteromonadales	Shewanellaceae	Shewanella	Shewanella baltica	555028fceb58d88827cb92c9d6e73949	0	0	0	0	0	444	300	1176	0	45	0	0	0	0	0	0.218382	0.104501	0.462493	0	0.0175369
Bacteria	Proteobacteria	Gammaproteobacteria	Alteromonadales	Shewanellaceae	Shewanella	Shewanella baltica	280993e1e98233b251f3d7f309b8b07a	0	0	0	0	0	93	63	201	15	9	0	0	0	0	0	0.0457423	0.0219452	0.0790486	0.00729778	0.00350738
Bacteria	Proteobacteria	Gammaproteobacteria	Alteromonadales	Shewanellaceae	Shewanella	Shewanella baltica	23bf19d4a4a34d7b89ebd0a3271c5d52	0	0	0	0	0	27	24	60	27	15	0	0	0	0	0	0.01328	0.00836007	0.0235966	0.013136	0.00584563
Bacteria	Proteobacteria	Gammaproteobacteria	Alteromonadales	Shewanellaceae	Shewanella		5528e3bb902a38f0af17cdd9b827bfeb	0	0	0	0	0	9	24	12	0	0	0	0	0	0	0	0.00442667	0.00836007	0.00471932	0	0
Bacteria	Proteobacteria	Gammaproteobacteria	Alteromonadales	Shewanellaceae	Shewanella		b39fdb31f6fb216fd51e97e15104eb92	0	0	0	0	0	78	63	198	0	0	0	0	0	0	0	0.0383645	0.0219452	0.0778688	0	0
Bacteria	Proteobacteria	Gammaproteobacteria	Burkholderiales	Alcaligenaceae	Achromobacter		426b32ab93c54b807f524175d14c14e0	42	30	31	68	40	0	0	0	0	0	0.104861	0.136345	0.113085	0.24757	0.159541	0	0	0	0	0
Bacteria	Proteobacteria	Gammaproteobacteria	Burkholderiales	Alcaligenaceae	Achromobacter		bd7623ef632f5fb3602415c8d89562c3	0	0	0	0	0	0	30	21	0	15	0	0	0	0	0	0	0.0104501	0.00825881	0	0.00584563
Bacteria	Proteobacteria	Gammaproteobacteria	Enterobacterales	Yersiniaceae	Serratia		89b999281d633dd7c2f29a04f7cea2c0	0	0	0	0	0	12	0	54	9	0	0	0	0	0	0	0.00590223	0	0.0212369	0.00437867	0
Bacteria	Proteobacteria	Gammaproteobacteria	Enterobacterales	Yersiniaceae	Serratia		9dfd8b790e53f8232bd6debb9af0cf70	0	0	0	0	0	39	24	45	51	36	0	0	0	0	0	0.0191822	0.00836007	0.0176974	0.0248124	0.0140295
Bacteria	Proteobacteria	Gammaproteobacteria	Enterobacterales	Yersiniaceae	Serratia		434e5c4b1df653d3507b1874a8c0f62c	0	0	0	0	0	66	78	84	87	75	0	0	0	0	0	0.0324623	0.0271702	0.0330352	0.0423271	0.0292281
Bacteria	Proteobacteria	Gammaproteobacteria	Enterobacterales	Yersiniaceae	Serratia		15c5ed3a8f6f730ad03f225a22bca0df	0	0	0	0	0	75	141	153	90	120	0	0	0	0	0	0.0368889	0.0491154	0.0601713	0.0437867	0.046765
Bacteria	Proteobacteria	Gammaproteobacteria	Enterobacterales	Yersiniaceae	Serratia		55fbbcd01c7b32bd063514bbbe8d62b1	0	0	0	0	0	222	309	327	309	267	0	0	0	0	0	0.109191	0.107636	0.128601	0.150334	0.104052
Bacteria	Proteobacteria	Gammaproteobacteria	Enterobacterales	Yersiniaceae	Serratia		30b88b1f1a72cb183c6f00565e4c65dd	0	0	0	0	0	309	414	453	450	402	0	0	0	0	0	0.151982	0.144211	0.178154	0.218933	0.156663
Bacteria	Proteobacteria	Gammaproteobacteria	Enterobacterales	Yersiniaceae	Serratia		2d7ac6e0c9d192fda2530dfc83f3c40b	0	0	0	0	0	384	459	528	438	504	0	0	0	0	0	0.188871	0.159886	0.20765	0.213095	0.196413
Bacteria	Proteobacteria	Gammaproteobacteria	Enterobacterales	Yersiniaceae	Serratia		e932d02e6dab7c43cdca7912dc80ee22	0	0	0	0	0	516	666	627	573	594	0	0	0	0	0	0.253796	0.231992	0.246584	0.278775	0.231487
Bacteria	Proteobacteria	Gammaproteobacteria	Oceanospirillales	Marinomonadaceae	Marinomonas		b38287a3ae61e6a8340612ae8cf4285e	0	0	0	0	0	108	105	93	48	63	0	0	0	0	0	0.0531201	0.0365753	0.0365747	0.0233529	0.0245516
Bacteria	Proteobacteria	Gammaproteobacteria	Oceanospirillales	Marinomonadaceae	Marinomonas		47744cd6d711b9417e34533e0a411ac2	0	0	0	0	0	96	174	159	132	96	0	0	0	0	0	0.0472178	0.0606105	0.062531	0.0642205	0.037412
Bacteria	Proteobacteria	Gammaproteobacteria	Oceanospirillales	Marinomonadaceae	Marinomonas		35084893cc7efe2209da4d3d76c09fa2	0	0	0	0	0	75	135	135	96	99	0	0	0	0	0	0.0368889	0.0470254	0.0530923	0.0467058	0.0385811
Bacteria	Proteobacteria	Gammaproteobacteria	Pseudomonadales	Moraxellaceae	Psychrobacter	Psychrobacter alimentarius	dc51050ed249ce1969779739a06805b1	0	0	0	0	0	3	3	3	6	0	0	0	0	0	0	0.00147556	0.00104501	0.00117983	0.00291911	0
Bacteria	Proteobacteria	Gammaproteobacteria	Pseudomonadales	Moraxellaceae	Psychrobacter	Psychrobacter alimentarius	01515b5be61a3b5370f9b1ab24625e37	0	0	0	0	0	12	9	12	9	0	0	0	0	0	0	0.00590223	0.00313503	0.00471932	0.00437867	0
Bacteria	Proteobacteria	Gammaproteobacteria	Pseudomonadales	Moraxellaceae	Psychrobacter	Psychrobacter cibarius	719f1884bf0ddd61bb36ebfdeb5c6701	0	0	0	0	0	207	135	189	75	72	0	0	0	0	0	0.101813	0.0470254	0.0743293	0.0364889	0.028059
Bacteria	Proteobacteria	Gammaproteobacteria	Pseudomonadales	Moraxellaceae	Psychrobacter	Psychrobacter cibarius	9c001a2868d5a10432086af4fb43ce43	0	0	0	0	0	117	258	321	144	114	0	0	0	0	0	0.0575467	0.0898707	0.126242	0.0700587	0.0444268
Bacteria	Proteobacteria	Gammaproteobacteria	Pseudomonadales	Moraxellaceae	Psychrobacter		f5f51a1e85b99e3dce842937bf408dff	969	230	1076	32	0	0	0	0	0	0	2.41929	1.04531	3.92515	0.116503	0	0	0	0	0	0
Bacteria	Proteobacteria	Gammaproteobacteria	Pseudomonadales	Moraxellaceae	Psychrobacter		d9bd251475d6799b2d922fa7bb2381d7	67	0	42	48	42	0	0	0	0	0	0.167278	0	0.153212	0.174755	0.167518	0	0	0	0	0
Bacteria	Proteobacteria	Gammaproteobacteria	Pseudomonadales	Moraxellaceae	Psychrobacter		01eea8328ed66742fd917202bff122db	433	187	303	28	601	0	0	0	0	0	1.08107	0.849884	1.10531	0.101941	2.3971	0	0	0	0	0
Bacteria	Proteobacteria	Gammaproteobacteria	Pseudomonadales	Moraxellaceae	Psychrobacter		f6fd536fbe68ac1d72471abb0bcbb9bc	1099	615	670	973	666	0	0	0	0	0	2.74386	2.79507	2.4441	3.54243	2.65635	0	0	0	0	0
Bacteria	Proteobacteria	Gammaproteobacteria	Pseudomonadales	Moraxellaceae	Psychrobacter		159e6e4e01685e52d19855ccaf57ce9e	1371	1467	1087	25	1954	0	0	0	0	0	3.42296	6.66727	3.96527	0.0910183	7.79355	0	0	0	0	0
Bacteria	Proteobacteria	Gammaproteobacteria	Pseudomonadales	Moraxellaceae	Psychrobacter		f7229a318abd9c838cd1a36d19611268	5487	3291	3461	4784	3270	0	0	0	0	0	13.6993	14.9571	12.6254	17.4173	13.0424	0	0	0	0	0
Bacteria	Proteobacteria	Gammaproteobacteria	Pseudomonadales	Moraxellaceae	Psychrobacter		fa390b5dcd9ab821296f7447de185094	0	0	0	0	0	45	33	27	45	0	0	0	0	0	0	0.0221334	0.0114951	0.0106185	0.0218933	0
Bacteria	Proteobacteria	Gammaproteobacteria	Pseudomonadales	Moraxellaceae	Psychrobacter		73770e5d8a20830ce0bf2c59d23c5eb5	0	0	0	0	0	24	18	18	15	9	0	0	0	0	0	0.0118045	0.00627005	0.00707898	0.00729778	0.00350738
Bacteria	Proteobacteria	Gammaproteobacteria	Pseudomonadales	Moraxellaceae	Psychrobacter		a94172f45dccfcefeafcebbc722336ef	0	0	0	0	0	15	36	18	45	9	0	0	0	0	0	0.00737779	0.0125401	0.00707898	0.0218933	0.00350738
Bacteria	Proteobacteria	Gammaproteobacteria	Pseudomonadales	Moraxellaceae	Psychrobacter		7c9dcb480320e21bd85ba8df2255aee2	0	0	0	0	0	21	36	15	24	12	0	0	0	0	0	0.0103289	0.0125401	0.00589915	0.0116764	0.0046765
Bacteria	Proteobacteria	Gammaproteobacteria	Pseudomonadales	Moraxellaceae	Psychrobacter		efc0adc78141c389803dfd244719feee	0	0	0	0	0	21	9	36	18	24	0	0	0	0	0	0.0103289	0.00313503	0.014158	0.00875733	0.00935301
Bacteria	Proteobacteria	Gammaproteobacteria	Pseudomonadales	Moraxellaceae	Psychrobacter		543cc824432eeccd497372b3a463ff86	0	0	0	0	0	129	171	186	177	99	0	0	0	0	0	0.063449	0.0595655	0.0731494	0.0861138	0.0385811
Bacteria	Proteobacteria	Gammaproteobacteria	Pseudomonadales	Moraxellaceae	Psychrobacter		845a183e6da6252fa3211d0a2ff3bf27	0	0	0	0	0	138	156	117	183	99	0	0	0	0	0	0.0678756	0.0543404	0.0460134	0.0890329	0.0385811
Bacteria	Proteobacteria	Gammaproteobacteria	Pseudomonadales	Moraxellaceae	Psychrobacter		7398dc3ccbfee8cf3b760bd4c7b9a0ad	0	0	0	0	0	114	195	147	174	108	0	0	0	0	0	0.0560712	0.0679256	0.0578117	0.0846542	0.0420885
Bacteria	Proteobacteria	Gammaproteobacteria	Pseudomonadales	Moraxellaceae	Psychrobacter		4de6fcb2beacf0957296cb4f6bb6208f	0	0	0	0	0	177	363	216	180	189	0	0	0	0	0	0.0870579	0.126446	0.0849477	0.0875733	0.0736549
Bacteria	Proteobacteria	Gammaproteobacteria	Pseudomonadales	Moraxellaceae	Psychrobacter		3895c84c5326bef4961ab5d8dc364b73	0	0	0	0	0	387	483	624	240	312	0	0	0	0	0	0.190347	0.168246	0.245405	0.116764	0.121589
Bacteria	Proteobacteria	Gammaproteobacteria	Pseudomonadales	Moraxellaceae	Psychrobacter		aaaa68f2919723f6ea04b53a58ef9f10	0	0	0	0	0	669	1071	870	792	516	0	0	0	0	0	0.329049	0.373068	0.342151	0.385323	0.20109
Bacteria	Proteobacteria	Gammaproteobacteria	Pseudomonadales	Moraxellaceae	Psychrobacter		07d3d24208e820d89effdb1c8a504c8e	0	0	0	0	0	909	1413	1050	1137	714	0	0	0	0	0	0.447094	0.492199	0.41294	0.553172	0.278252
Bacteria	Proteobacteria	Gammaproteobacteria	Pseudomonadales	Moraxellaceae	Psychrobacter		d3bc059b54dac39686dfab4d7d066cf3	0	0	0	0	0	6615	13572	7665	6690	8361	0	0	0	0	0	3.2536	4.72762	3.01446	3.25481	3.25835
Bacteria	Proteobacteria	Gammaproteobacteria	Pseudomonadales	Moraxellaceae	Acinetobacter		2aa96721fa3a2f8cc56151bf7b2d6237	0	0	0	0	0	33	69	48	51	60	0	0	0	0	0	0.0162311	0.0240352	0.0188773	0.0248124	0.0233825
Bacteria	Proteobacteria	Gammaproteobacteria	Pseudomonadales	Moraxellaceae	Acinetobacter		5f37119b4c4a7347b4a2a658754d3455	0	0	0	0	0	72	168	153	87	105	0	0	0	0	0	0.0354134	0.0585205	0.0601713	0.0423271	0.0409194
Bacteria	Proteobacteria	Gammaproteobacteria	Pseudomonadales	Moraxellaceae	Acinetobacter		6ef957c51332e6e30b940e4a0821678e	0	0	0	0	0	75	129	66	111	111	0	0	0	0	0	0.0368889	0.0449354	0.0259563	0.0540036	0.0432577
Bacteria	Proteobacteria	Gammaproteobacteria	Pseudomonadales	Moraxellaceae	Acinetobacter		47f5a271da5cddbaa57439528e8da3a2	0	0	0	0	0	129	186	120	150	159	0	0	0	0	0	0.063449	0.0647905	0.0471932	0.0729778	0.0619637
Bacteria	Proteobacteria	Gammaproteobacteria	Pseudomonadales	Pseudomonadaceae	Pseudomonas	Pseudomonas marincola	28e6059e8a3873b9bfc4fdc93407c4a3	52	0	0	46	32	0	0	0	0	0	0.129828	0	0	0.167474	0.127632	0	0	0	0	0
Bacteria	Proteobacteria	Gammaproteobacteria	Pseudomonadales	Pseudomonadaceae	Pseudomonas	Pseudomonas marincola	f683ea80233d2567a57492bb60314379	91	118	115	85	56	0	0	0	0	0	0.227199	0.536291	0.419509	0.309462	0.223357	0	0	0	0	0
Bacteria	Proteobacteria	Gammaproteobacteria	Pseudomonadales	Pseudomonadaceae	Pseudomonas	Pseudomonas marincola	43579f169b50aa866d9a77d2351f769f	0	0	0	0	0	9	33	21	21	24	0	0	0	0	0	0.00442667	0.0114951	0.00825881	0.0102169	0.00935301
Bacteria	Proteobacteria	Gammaproteobacteria	Pseudomonadales	Pseudomonadaceae	Pseudomonas	Pseudomonas marincola	4a29530bf8218b9f2a29c7885c395a91	0	0	0	0	0	27	27	54	42	30	0	0	0	0	0	0.01328	0.00940508	0.0212369	0.0204338	0.0116913
Bacteria	Proteobacteria	Gammaproteobacteria	Pseudomonadales	Pseudomonadaceae	Pseudomonas	Pseudomonas marincola	5eaf95afad06d3d6fbb29c03ef69bbdb	0	0	0	0	0	54	24	51	54	45	0	0	0	0	0	0.02656	0.00836007	0.0200571	0.026272	0.0175369
Bacteria	Proteobacteria	Gammaproteobacteria	Pseudomonadales	Pseudomonadaceae	Pseudomonas	Pseudomonas marincola	643394b9f27c3594f31f1c719ce69a0c	0	0	0	0	0	66	75	87	99	84	0	0	0	0	0	0.0324623	0.0261252	0.0342151	0.0481653	0.0327355
Bacteria	Proteobacteria	Gammaproteobacteria	Pseudomonadales	Pseudomonadaceae	Pseudomonas		f47d75babd9c8f6d0d3a32f11f8506d8	60	23	40	40	35	0	0	0	0	0	0.149802	0.104531	0.145916	0.145629	0.139598	0	0	0	0	0
Bacteria	Proteobacteria	Gammaproteobacteria	Pseudomonadales	Pseudomonadaceae	Pseudomonas		7e97cc5e7c4ce23eb35cef7894c27e38	1445	1023	1266	258	914	0	0	0	0	0	3.60772	4.64937	4.61825	0.939309	3.6455	0	0	0	0	0
Bacteria	Proteobacteria	Gammaproteobacteria	Pseudomonadales	Pseudomonadaceae	Pseudomonas		47b70df6f1518728213253658e6ae39d	0	0	0	0	0	0	12	12	12	0	0	0	0	0	0	0	0.00418003	0.00471932	0.00583822	0
Bacteria	Proteobacteria	Gammaproteobacteria	Pseudomonadales	Pseudomonadaceae	Pseudomonas		f4cd6ce617020b8c4cb4ce8b60582b3e	0	0	0	0	0	75	36	0	528	0	0	0	0	0	0	0.0368889	0.0125401	0	0.256882	0
Bacteria	Proteobacteria	Gammaproteobacteria	Pseudomonadales	Pseudomonadaceae	Pseudomonas		06f81762b5ff7a82d6f28a24495c4ab8	0	0	0	0	0	0	3	6	0	12	0	0	0	0	0	0	0.00104501	0.00235966	0	0.0046765
Bacteria	Proteobacteria	Gammaproteobacteria	Pseudomonadales	Pseudomonadaceae	Pseudomonas		e8f3a842a66e19bb037d0a478b76cb8f	0	0	0	0	0	21	30	0	0	33	0	0	0	0	0	0.0103289	0.0104501	0	0	0.0128604
Bacteria	Proteobacteria	Gammaproteobacteria	Pseudomonadales	Pseudomonadaceae	Pseudomonas		31cf5908d0a53585316bf047fa2b1612	0	0	0	0	0	15	18	9	15	0	0	0	0	0	0	0.00737779	0.00627005	0.00353949	0.00729778	0
Bacteria	Proteobacteria	Gammaproteobacteria	Pseudomonadales	Pseudomonadaceae	Pseudomonas		b3a97b77997f7a7da70604c56b5c5639	0	0	0	0	0	24	9	48	18	0	0	0	0	0	0	0.0118045	0.00313503	0.0188773	0.00875733	0
Bacteria	Proteobacteria	Gammaproteobacteria	Pseudomonadales	Pseudomonadaceae	Pseudomonas		4f9df623b99bc92b35956c5e26e02d62	0	0	0	0	0	9	9	0	3	6	0	0	0	0	0	0.00442667	0.00313503	0	0.00145956	0.00233825
Bacteria	Proteobacteria	Gammaproteobacteria	Pseudomonadales	Pseudomonadaceae	Pseudomonas		ad862c2eefeea6adf61b8272c7d700f7	0	0	0	0	0	12	21	0	27	15	0	0	0	0	0	0.00590223	0.00731506	0	0.013136	0.00584563
Bacteria	Proteobacteria	Gammaproteobacteria	Pseudomonadales	Pseudomonadaceae	Pseudomonas		cd03a544072f4d000296dae305b91ca0	0	0	0	0	0	15	42	30	0	42	0	0	0	0	0	0.00737779	0.0146301	0.0117983	0	0.0163678
Bacteria	Proteobacteria	Gammaproteobacteria	Pseudomonadales	Pseudomonadaceae	Pseudomonas		dc1f81de7498c3b73d4eeac08db5fb0b	0	0	0	0	0	21	6	12	6	3	0	0	0	0	0	0.0103289	0.00209002	0.00471932	0.00291911	0.00116913
Bacteria	Proteobacteria	Gammaproteobacteria	Pseudomonadales	Pseudomonadaceae	Pseudomonas		000cd8ff4a46486a1eddf0ad2dbd7d16	0	0	0	0	0	3	9	12	12	9	0	0	0	0	0	0.00147556	0.00313503	0.00471932	0.00583822	0.00350738
Bacteria	Proteobacteria	Gammaproteobacteria	Pseudomonadales	Pseudomonadaceae	Pseudomonas		ab01df4ad9a9694099a9e5955fe90216	0	0	0	0	0	18	6	12	15	12	0	0	0	0	0	0.00885334	0.00209002	0.00471932	0.00729778	0.0046765
Bacteria	Proteobacteria	Gammaproteobacteria	Pseudomonadales	Pseudomonadaceae	Pseudomonas		9cae34a4724e9bae8c0437b0ee09e759	0	0	0	0	0	27	24	33	18	33	0	0	0	0	0	0.01328	0.00836007	0.0129781	0.00875733	0.0128604
Bacteria	Proteobacteria	Gammaproteobacteria	Pseudomonadales	Pseudomonadaceae	Pseudomonas		5e7794f5d85263101f5950f8f939fb5c	0	0	0	0	0	30	18	30	9	39	0	0	0	0	0	0.0147556	0.00627005	0.0117983	0.00437867	0.0151986
Bacteria	Proteobacteria	Gammaproteobacteria	Pseudomonadales	Pseudomonadaceae	Pseudomonas		fb72637941f16739471fe2fb2f22d048	0	0	0	0	0	18	6	9	15	42	0	0	0	0	0	0.00885334	0.00209002	0.00353949	0.00729778	0.0163678
Bacteria	Proteobacteria	Gammaproteobacteria	Pseudomonadales	Pseudomonadaceae	Pseudomonas		c95f49b9d94b1fff483f162bce03e613	0	0	0	0	0	33	66	27	45	60	0	0	0	0	0	0.0162311	0.0229902	0.0106185	0.0218933	0.0233825
Bacteria	Proteobacteria	Gammaproteobacteria	Pseudomonadales	Pseudomonadaceae	Pseudomonas		c2b74ca33619aa4cbb4ab1af4b0f28b0	0	0	0	0	0	60	159	78	108	123	0	0	0	0	0	0.0295111	0.0553855	0.0306756	0.052544	0.0479342
Bacteria	Proteobacteria	Gammaproteobacteria	Pseudomonadales	Pseudomonadaceae	Pseudomonas		8d41d4d16350476dba2a0ae3eda2e297	0	0	0	0	0	243	375	378	282	342	0	0	0	0	0	0.11952	0.130626	0.148659	0.137198	0.13328
Bacteria	Proteobacteria	Gammaproteobacteria	Pseudomonadales	Pseudomonadaceae	Pseudomonas		a514684664f6bbe29ba0c32c6b60d128	0	0	0	0	0	336	462	477	399	483	0	0	0	0	0	0.165262	0.160931	0.187593	0.194121	0.188229
Bacteria	Proteobacteria	Gammaproteobacteria	Pseudomonadales	Pseudomonadaceae	Pseudomonas		341994d6c3b9e1edb6a776b35c872ecb	0	0	0	0	0	813	1098	861	726	984	0	0	0	0	0	0.399876	0.382473	0.338611	0.353212	0.383473
Bacteria	Proteobacteria	Gammaproteobacteria	Pseudomonadales	Pseudomonadaceae	Pseudomonas		0969827b01ee0cdd0d606b9a42cea837	0	0	0	0	0	861	1245	951	885	1371	0	0	0	0	0	0.423485	0.433679	0.374006	0.430569	0.53429
Bacteria	Proteobacteria	Gammaproteobacteria	Pseudomonadales	Pseudomonadaceae	Pseudomonas		3f8814877549ec39e6d3be57ce2955ee	0	0	0	0	0	3993	4497	4326	6000	3057	0	0	0	0	0	1.96397	1.56647	1.70131	2.91911	1.19134
Bacteria	Proteobacteria	Gammaproteobacteria	Pseudomonadales	Pseudomonadaceae	Pseudomonas		f55012a9ffb83e140626211f4bc49401	0	0	0	0	0	4263	4848	4530	6021	3318	0	0	0	0	0	2.09677	1.68873	1.78154	2.92933	1.29305
Bacteria	Proteobacteria	Gammaproteobacteria	Pseudomonadales	Pseudomonadaceae	Pseudomonas		b0bf127ac4a82bd33e37a2c79e8ec181	0	0	0	0	0	10863	13233	12015	16023	8574	0	0	0	0	0	5.34299	4.60953	4.72522	7.79549	3.34136
Bacteria	Proteobacteria	Gammaproteobacteria	Pseudomonadales	Pseudomonadaceae	Pseudomonas		d728e5287a2447e9b89e0c4c41e0c498	0	0	0	0	0	16470	18852	18027	24132	12807	0	0	0	0	0	8.10081	6.56683	7.0896	11.7407	4.991
Bacteria	Proteobacteria	Gammaproteobacteria	Pseudomonadales	Pseudomonadaceae	Pseudomonas		384766955ea733266ee18d1879d651bb	0	0	0	0	0	54132	80307	63291	50223	84885	0	0	0	0	0	26.625	27.9738	24.8909	24.4344	33.0804
Bacteria	Proteobacteria	Gammaproteobacteria	Pseudomonadales	Pseudomonadaceae	Pseudomonas		74d591dddae6efc42ca32765b16fcdd1	0	0	0	0	0	81858	115185	92979	75111	123255	0	0	0	0	0	40.2621	40.1231	36.5665	36.5429	48.0335
Bacteria	Proteobacteria	Gammaproteobacteria	Xanthomonadales	Xanthomonadaceae	Stenotrophomonas	Stenotrophomonas humi	79f8f372229776b2f93cba4281285a7c	0	0	0	0	0	15	0	189	27	0	0	0	0	0	0	0.00737779	0	0.0743293	0.013136	0
Bacteria	Proteobacteria	Gammaproteobacteria	Xanthomonadales	Xanthomonadaceae	Stenotrophomonas	Stenotrophomonas humi	15101c0706999ce319f940bd4c300361	0	0	0	0	0	315	300	960	66	0	0	0	0	0	0	0.154934	0.104501	0.377545	0.0321102	0
Bacteria	Proteobacteria	Gammaproteobacteria	Xanthomonadales	Xanthomonadaceae	Stenotrophomonas	Stenotrophomonas rhizophila	0d2e5d50a2371a368ef8e7b437b9013a	0	9	0	40	16	0	0	0	0	0	0	0.0409035	0	0.145629	0.0638162	0	0	0	0	0
Bacteria	Proteobacteria	Gammaproteobacteria	Xanthomonadales	Xanthomonadaceae	Stenotrophomonas	Stenotrophomonas rhizophila	117b54a383c25cdd33f96f54b2fe5def	2088	1122	1280	4017	1481	0	0	0	0	0	5.21309	5.0993	4.66932	14.6248	5.90699	0	0	0	0	0
Bacteria	Proteobacteria	Gammaproteobacteria	Xanthomonadales	Xanthomonadaceae	Stenotrophomonas	Stenotrophomonas rhizophila	2489ad1bd70c2da88b24dd10fd59b75c	0	0	0	0	0	150	114	414	0	0	0	0	0	0	0	0.0737779	0.0397103	0.162816	0	0
Bacteria	Proteobacteria	Gammaproteobacteria	Xanthomonadales	Xanthomonadaceae	Stenotrophomonas	Stenotrophomonas rhizophila	4dce9c647050a6ccd6e25eb51f0fc59c	0	0	0	0	0	159	153	291	33	72	0	0	0	0	0	0.0782045	0.0532954	0.114443	0.0160551	0.028059
Bacteria	Proteobacteria	Gammaproteobacteria	Xanthomonadales	Xanthomonadaceae	Stenotrophomonas		16f12d3c4ef1b7da6cbf550ce4dfcd80	0	0	0	0	0	1410	1509	5376	321	228	0	0	0	0	0	0.693512	0.525639	2.11425	0.156172	0.0888536
Bacteria	Proteobacteria	Gammaproteobacteria	Xanthomonadales	Xanthomonadaceae	Stenotrophomonas		eba7b99e2e93ce199ca0932ca9b509e5	0	0	0	0	0	2271	1956	7428	270	447	0	0	0	0	0	1.117	0.681346	2.92126	0.13136	0.1742

## Sheet: Saline+FFC
Taxonomy								reads	reads	reads	reads	reads	reads	reads	reads	reads	reads	abundance	abundance	abundance	abundance	abundance	abundance	abundance	abundance	abundance	abundance
Domain	Phylum	Class	Order	Family	Genus	Species	ASV ID	PSh 1	PSh 2	PSh 3	PSh 4	PSh 5	AFS 1	AFS 2	AFS 3	AFS 4	AFS 5	PSh 1	PSh 2	PSh 3	PSh 4	PSh 5	AFS 1	AFS 2	AFS 3	AFS 4	AFS 5
Bacteria	Actinobacteriota	Actinobacteria	Micrococcales	Microbacteriaceae	Microbacterium		07c2ebc3ed3c8f5b05f955d58bcdd7bd	0	0	0	0	0	27	27	0	24	0	0	0	0	0	0	0.017606	0.0201338	0	0.0178955	0
Bacteria	Actinobacteriota	Actinobacteria	Micrococcales	Microbacteriaceae	Microbacterium		0fb0bdad1d3742610cdb9bd04ce7f652	0	0	0	0	0	33	45	39	42	0	0	0	0	0	0	0.0215184	0.0335563	0.0251329	0.0313171	0
Bacteria	Actinobacteriota	Actinobacteria	Micrococcales	Microbacteriaceae	Salinibacterium	Salinibacterium amurskyense	76d906a5e3a189c5760f24723d26e212	90	141	102	102	81	78	132	123	0	66	0.0498803	0.073982	0.0531765	0.0594666	0.0544168	0.0508617	0.0984318	0.0792653	0	0.0447036
Bacteria	Actinobacteriota	Actinobacteria	Micrococcales	Microbacteriaceae	Salinibacterium	Salinibacterium amurskyense	6939ec830dc161ddc5b3e541cdd761d3	183	132	171	153	114	105	51	90	129	123	0.101423	0.0692597	0.0891489	0.0891998	0.0765867	0.0684677	0.0380305	0.057999	0.0961883	0.0833113
Bacteria	Actinobacteriota	Actinobacteria	Micrococcales	Microbacteriaceae			932b50cfd81b688f7bbe7e16d89d6bf3	12	0	0	12	12	0	0	0	0	0	0.0066507	0	0	0.00699606	0.00806175	0	0	0	0	0
Bacteria	Actinobacteriota	Actinobacteria	Micrococcales	Micrococcaceae	Glutamicibacter		bd4efe07c585c8cce05140ac5b685e6e	81	69	87	72	84	99	0	108	93	114	0.0448923	0.0362039	0.0453564	0.0419764	0.0564323	0.0645553	0	0.0695988	0.069345	0.0772154
Bacteria	Bacteroidota	Bacteroidia	Flavobacteriales	Flavobacteriaceae	Cellulophaga		7775db6840cfa8ce93405591a1a8a096	240	966	0	0	600	0	0	0	0	0	0.133014	0.506855	0	0	0.403088	0	0	0	0	0
Bacteria	Bacteroidota	Bacteroidia	Flavobacteriales	Flavobacteriaceae	Cellulophaga		d22146ebd5b4151915c85aaeb234b361	255	1131	0	0	1320	0	0	0	0	0	0.141327	0.59343	0	0	0.886793	0	0	0	0	0
Bacteria	Bacteroidota	Bacteroidia	Flavobacteriales	Flavobacteriaceae	Cellulophaga		338d968c136ff120ea0da560b3d5187f	405	1494	0	0	918	0	0	0	0	0	0.224461	0.783894	0	0	0.616724	0	0	0	0	0
Bacteria	Bacteroidota	Bacteroidia	Flavobacteriales	Flavobacteriaceae	Flavobacterium	Flavobacterium frigidarium	196f91b2f207c345c489c0987d7fe170	27	0	18	12	0	18	18	9	15	0	0.0149641	0	0.00938409	0.00699606	0	0.0117373	0.0134225	0.0057999	0.0111847	0
Bacteria	Bacteroidota	Bacteroidia	Flavobacteriales	Flavobacteriaceae	Flavobacterium	Flavobacterium frigidarium	535b4fd88d0b16a8519e8d955db0506d	39	0	57	24	42	33	15	33	27	0	0.0216148	0	0.0297163	0.0139921	0.0282161	0.0215184	0.0111854	0.0212663	0.0201324	0
Bacteria	Bacteroidota	Bacteroidia	Flavobacteriales	Flavobacteriaceae	Flavobacterium	Flavobacterium frigidarium	50272339ff185ead5c32ffd859e10c0c	33	39	39	30	0	45	45	42	42	18	0.0182894	0.0204631	0.0203322	0.0174902	0	0.0293433	0.0335563	0.0270662	0.0313171	0.0121919
Bacteria	Bacteroidota	Bacteroidia	Flavobacteriales	Flavobacteriaceae	Flavobacterium	Flavobacterium frigidarium	109f47148d40009c5a55921a3ea56922	36	45	33	18	0	33	51	48	39	21	0.0199521	0.0236113	0.0172042	0.0104941	0	0.0215184	0.0380305	0.0309328	0.0290802	0.0142239
Bacteria	Bacteroidota	Bacteroidia	Flavobacteriales	Flavobacteriaceae	Flavobacterium	Flavobacterium frigidarium	5dda6bd0c66dd42fb5369eb4f1a4f0b3	18	30	18	9	0	3	18	18	12	39	0.00997606	0.0157408	0.00938409	0.00524705	0	0.00195622	0.0134225	0.0115998	0.00894775	0.0264158
Bacteria	Bacteroidota	Bacteroidia	Flavobacteriales	Flavobacteriaceae	Flavobacterium	Flavobacterium frigidarium	1ebe81ce60c37434b11d82ba81cd68e2	42	60	48	66	0	33	39	36	48	66	0.0232775	0.0314817	0.0250242	0.0384784	0	0.0215184	0.0290821	0.0231996	0.035791	0.0447036
Bacteria	Bacteroidota	Bacteroidia	Flavobacteriales	Flavobacteriaceae	Flavobacterium		ed153ddcb01411a19e6cec8762614abb	0	9	6	6	0	0	9	0	12	9	0	0.00472225	0.00312803	0.00349803	0	0	0.00671126	0	0.00894775	0.00609595
Bacteria	Bacteroidota	Bacteroidia	Flavobacteriales	Flavobacteriaceae	Leeuwenhoekiella	Leeuwenhoekiella marinoflava	640c7726548393c1954e9f71f6480281	18	15	21	0	15	0	15	0	18	15	0.00997606	0.00787042	0.0109481	0	0.0100772	0	0.0111854	0	0.0134216	0.0101599
Bacteria	Bacteroidota	Bacteroidia	Sphingobacteriales	Sphingobacteriaceae	Sphingobacterium	Sphingobacterium faecium	0bd8344e5f62ea2b48461ae12ff2ac07	24	15	0	30	0	0	0	0	0	0	0.0133014	0.00787042	0	0.0174902	0	0	0	0	0	0
Bacteria	Campilobacterota	Campylobacteria	Campylobacterales	Arcobacteraceae	Arcobacter	Arcobacter nitrofigilis	b96aba72509bbce14d0c8260c00a4668	0	0	0	0	0	174	90	402	0	0	0	0	0	0	0	0.113461	0.0671126	0.259062	0	0
Bacteria	Campilobacterota	Campylobacteria	Campylobacterales	Arcobacteraceae	Arcobacter	Arcobacter nitrofigilis	079e10523adf2177bf5c86b8dbe7cc5e	0	0	0	0	0	96	0	216	0	3	0	0	0	0	0	0.062599	0	0.139198	0	0.00203198
Bacteria	Proteobacteria	Alphaproteobacteria	Rhodobacterales	Rhodobacteraceae	Albirhodobacter		b6f0c1483082c09bfc4f9027a60d2af6	0	0	0	0	0	126	210	0	0	48	0	0	0	0	0	0.0821612	0.156596	0	0	0.0325117
Bacteria	Proteobacteria	Alphaproteobacteria	Rhodobacterales	Rhodobacteraceae	Albirhodobacter		102a740ea783518191b6281eff60c72e	0	0	0	0	0	84	219	0	0	66	0	0	0	0	0	0.0547742	0.163307	0	0	0.0447036
Bacteria	Proteobacteria	Alphaproteobacteria	Sphingomonadales	Sphingomonadaceae			9cd4c3679f559a1e758b2a8ebdce7813	0	0	0	0	0	30	39	0	24	24	0	0	0	0	0	0.0195622	0.0290821	0	0.0178955	0.0162559
Bacteria	Proteobacteria	Alphaproteobacteria	Sphingomonadales	Sphingomonadaceae			2c8af4df020abd47387c6b35da3f3d8c	45	48	57	39	27	0	0	0	0	0	0.0249401	0.0251853	0.0297163	0.0227372	0.0181389	0	0	0	0	0
Bacteria	Proteobacteria	Gammaproteobacteria	Aeromonadales	Aeromonadaceae	Aeromonas		339ae3039d6f711c8c36489d05f5715d	39	0	21	30	48	0	0	0	0	0	0.0216148	0	0.0109481	0.0174902	0.032247	0	0	0	0	0
Bacteria	Proteobacteria	Gammaproteobacteria	Aeromonadales	Aeromonadaceae	Aeromonas		974c4cec384b33d636a6203a39faef27	15	30	39	33	0	0	0	0	0	0	0.00831338	0.0157408	0.0203322	0.0192392	0	0	0	0	0	0
Bacteria	Proteobacteria	Gammaproteobacteria	Alteromonadales	Shewanellaceae	Shewanella	Shewanella baltica	6db80ed0e7e646adf29d38a4112b10b4	0	0	12	15	9	6	0	12	30	0	0	0	0.00625606	0.00874508	0.00604631	0.00391244	0	0.0077332	0.0223694	0
Bacteria	Proteobacteria	Gammaproteobacteria	Alteromonadales	Shewanellaceae	Shewanella	Shewanella frigidimarina	1b4721ec50a1e7aa1da6db93cb426f98	0	0	0	0	0	84	108	0	0	156	0	0	0	0	0	0.0547742	0.0805351	0	0	0.105663
Bacteria	Proteobacteria	Gammaproteobacteria	Alteromonadales	Shewanellaceae	Shewanella	Shewanella frigidimarina	75d0a10c812176c613914a8d896dc288	0	0	0	0	0	804	1236	213	0	1674	0	0	0	0	0	0.524267	0.92168	0.137264	0	1.13385
Bacteria	Proteobacteria	Gammaproteobacteria	Alteromonadales	Shewanellaceae	Shewanella		714e4c3fb817e982c696f70a9d16058e	0	0	0	0	0	39	0	63	0	78	0	0	0	0	0	0.0254309	0	0.0405993	0	0.0528316
Bacteria	Proteobacteria	Gammaproteobacteria	Alteromonadales	Shewanellaceae	Shewanella		9bcd26844a94359250513cb13fcb6681	0	0	0	0	0	30	39	54	0	33	0	0	0	0	0	0.0195622	0.0290821	0.0347994	0	0.0223518
Bacteria	Proteobacteria	Gammaproteobacteria	Alteromonadales	Shewanellaceae	Shewanella		e6a50c231c20a5d1448b3d576f02ebab	0	0	0	0	0	459	681	78	0	1059	0	0	0	0	0	0.299302	0.507819	0.0502658	0	0.71729
Bacteria	Proteobacteria	Gammaproteobacteria	Alteromonadales	Shewanellaceae	Shewanella		5528e3bb902a38f0af17cdd9b827bfeb	0	0	0	0	0	1212	1641	276	12	2427	0	0	0	0	0	0.790313	1.22369	0.177864	0.00894775	1.64387
Bacteria	Proteobacteria	Gammaproteobacteria	Burkholderiales	Alcaligenaceae	Achromobacter		bd7623ef632f5fb3602415c8d89562c3	0	0	0	0	0	27	0	12	0	9	0	0	0	0	0	0.017606	0	0.0077332	0	0.00609595
Bacteria	Proteobacteria	Gammaproteobacteria	Enterobacterales	Yersiniaceae	Serratia		e577933a22889568052949c64c8ae1a9	0	15	21	0	6	0	0	0	0	0	0	0.00787042	0.0109481	0	0.00403088	0	0	0	0	0
Bacteria	Proteobacteria	Gammaproteobacteria	Enterobacterales	Yersiniaceae	Serratia		cc8187be92f6b199b7ca94cc1b12e952	345	402	492	0	0	0	0	0	0	0	0.191208	0.210927	0.256498	0	0	0	0	0	0	0
Bacteria	Proteobacteria	Gammaproteobacteria	Enterobacterales	Yersiniaceae	Serratia		3adc636ff01e2d87c3f1cfbdc2b1ee09	246	288	306	0	297	0	0	0	0	0	0.136339	0.151112	0.15953	0	0.199528	0	0	0	0	0
Bacteria	Proteobacteria	Gammaproteobacteria	Enterobacterales	Yersiniaceae	Serratia		783ab89941e1250f67778f6b535fc13c	222	324	0	255	234	123	75	78	123	0	0.123038	0.170001	0	0.148666	0.157204	0.080205	0.0559272	0.0502658	0.0917144	0
Bacteria	Proteobacteria	Gammaproteobacteria	Enterobacterales	Yersiniaceae	Serratia		8aa5112a3b14d96190a547860a37b56c	186	243	0	360	372	81	117	108	186	0	0.103086	0.127501	0	0.209882	0.249914	0.0528179	0.0872464	0.0695988	0.13869	0
Bacteria	Proteobacteria	Gammaproteobacteria	Enterobacterales	Yersiniaceae	Serratia		e7dab67274ff0681987ae34a90b982c3	288	306	309	171	303	0	174	180	141	174	0.159617	0.160557	0.161094	0.0996939	0.203559	0	0.129751	0.115998	0.105136	0.117855
Bacteria	Proteobacteria	Gammaproteobacteria	Enterobacterales	Yersiniaceae	Serratia		c5f8a8762dedb89c27d6a31327414e6b	87	78	129	33	45	51	18	24	21	60	0.0482176	0.0409262	0.0672527	0.0192392	0.0302316	0.0332557	0.0134225	0.0154664	0.0156586	0.0406397
Bacteria	Proteobacteria	Gammaproteobacteria	Enterobacterales	Yersiniaceae	Serratia		89b999281d633dd7c2f29a04f7cea2c0	45	75	204	60	84	12	18	24	60	120	0.0249401	0.0393521	0.106353	0.0349803	0.0564323	0.00782488	0.0134225	0.0154664	0.0447387	0.0812793
Bacteria	Proteobacteria	Gammaproteobacteria	Enterobacterales	Yersiniaceae	Serratia		65a14c4a13dbf9d41c542d4a479c05ea	381	561	309	498	525	222	168	195	303	135	0.21116	0.294354	0.161094	0.290337	0.352702	0.14476	0.125277	0.125665	0.225931	0.0914393
Bacteria	Proteobacteria	Gammaproteobacteria	Enterobacterales	Yersiniaceae	Serratia		08a5499a3e860dfcb36c4f7c99d157e8	279	330	387	240	237	189	189	174	213	150	0.154629	0.173149	0.201758	0.139921	0.15922	0.123242	0.140936	0.112131	0.158822	0.101599
Bacteria	Proteobacteria	Gammaproteobacteria	Enterobacterales	Yersiniaceae	Serratia		495fea957fa050c96d87c727e20be85c	792	1107	444	1008	1140	441	423	339	570	345	0.438947	0.580837	0.231474	0.587669	0.765867	0.287564	0.315429	0.218463	0.425018	0.233678
Bacteria	Proteobacteria	Gammaproteobacteria	Enterobacterales	Yersiniaceae	Serratia		9dfd8b790e53f8232bd6debb9af0cf70	1125	1674	705	1404	1524	624	363	570	735	345	0.623504	0.878339	0.367544	0.81854	1.02384	0.406894	0.270687	0.367327	0.548049	0.233678
Bacteria	Proteobacteria	Gammaproteobacteria	Enterobacterales	Yersiniaceae	Serratia		434e5c4b1df653d3507b1874a8c0f62c	4698	5208	5328	3327	4524	3228	2808	3174	4368	2322	2.60375	2.73261	2.77769	1.93966	3.03928	2.10489	2.09391	2.04543	3.25698	1.57276
Bacteria	Proteobacteria	Gammaproteobacteria	Enterobacterales	Yersiniaceae	Serratia		15c5ed3a8f6f730ad03f225a22bca0df	6375	7296	7941	5256	6909	4545	4251	4527	3471	3198	3.53319	3.82817	4.13995	3.06428	4.64155	2.96367	3.16995	2.91735	2.58814	2.16609
Bacteria	Proteobacteria	Gammaproteobacteria	Enterobacterales	Yersiniaceae	Serratia		55fbbcd01c7b32bd063514bbbe8d62b1	15003	15672	16416	12417	12921	11208	9327	10827	11913	7581	8.31504	8.22302	8.55829	7.23918	8.68049	7.30844	6.9551	6.97728	8.88287	5.13482
Bacteria	Proteobacteria	Gammaproteobacteria	Enterobacterales	Yersiniaceae	Serratia		30b88b1f1a72cb183c6f00565e4c65dd	20397	22485	22368	17868	19731	15984	13497	14616	15441	10464	11.3045	11.7978	11.6613	10.4171	13.2555	10.4227	10.0647	9.41904	11.5135	7.08756
Bacteria	Proteobacteria	Gammaproteobacteria	Enterobacterales	Yersiniaceae	Serratia		2d7ac6e0c9d192fda2530dfc83f3c40b	22596	24411	26175	17175	20307	15432	12999	15342	16806	10539	12.5233	12.8083	13.646	10.0131	13.6425	10.0628	9.6933	9.8869	12.5313	7.13836
Bacteria	Proteobacteria	Gammaproteobacteria	Enterobacterales	Yersiniaceae	Serratia		e932d02e6dab7c43cdca7912dc80ee22	30885	34602	36810	24654	32241	21936	19017	21381	20760	14307	17.1173	18.1555	19.1905	14.3734	21.6599	14.3039	14.1809	13.7786	15.4796	9.69053
Bacteria	Proteobacteria	Gammaproteobacteria	Oceanospirillales	Marinomonadaceae	Marinomonas		27d8b0dd91eb7c4769d3b42112f45e29	0	0	0	0	0	57	27	96	0	93	0	0	0	0	0	0.0371682	0.0201338	0.0618656	0	0.0629915
Bacteria	Proteobacteria	Gammaproteobacteria	Oceanospirillales	Marinomonadaceae	Marinomonas		2536db167e80f7db960458ab5d4b11e4	0	0	0	0	0	84	0	90	51	120	0	0	0	0	0	0.0547742	0	0.057999	0.0380279	0.0812793
Bacteria	Proteobacteria	Gammaproteobacteria	Oceanospirillales	Marinomonadaceae	Marinomonas		0c034965fee287ce1164d049789dde66	3	6	6	0	0	0	0	0	0	0	0.00166268	0.00314817	0.00312803	0	0	0	0	0	0	0
Bacteria	Proteobacteria	Gammaproteobacteria	Oceanospirillales	Marinomonadaceae	Marinomonas		ca73437ccd28c697471f591010205060	504	591	657	1221	0	63	171	0	0	510	0.27933	0.310095	0.342519	0.71185	0	0.0410806	0.127514	0	0	0.345437
Bacteria	Proteobacteria	Gammaproteobacteria	Oceanospirillales	Marinomonadaceae	Marinomonas		26383fac2c750026a2574a02255158a3	69	63	60	81	0	78	0	81	48	54	0.0382416	0.0330558	0.0312803	0.0472234	0	0.0508617	0	0.0521991	0.035791	0.0365757
Bacteria	Proteobacteria	Gammaproteobacteria	Oceanospirillales	Marinomonadaceae	Marinomonas		f818e34eac08ea99f622d3e28707a2c3	54	36	99	21	0	75	93	132	0	129	0.0299282	0.018889	0.0516125	0.0122431	0	0.0489055	0.0693497	0.0850652	0	0.0873753
Bacteria	Proteobacteria	Gammaproteobacteria	Oceanospirillales	Marinomonadaceae	Marinomonas		a9d9df3930b9d4b33cba022ce083d6db	675	456	543	1581	51	81	144	12	0	582	0.374102	0.239261	0.283087	0.921732	0.0342625	0.0528179	0.10738	0.0077332	0	0.394205
Bacteria	Proteobacteria	Gammaproteobacteria	Oceanospirillales	Marinomonadaceae	Marinomonas		7c53ab6c32d86d5626d957926923636e	45	0	117	15	0	102	90	129	33	144	0.0249401	0	0.0609966	0.00874508	0	0.0665115	0.0671126	0.0831319	0.0246063	0.0975352
Bacteria	Proteobacteria	Gammaproteobacteria	Oceanospirillales	Marinomonadaceae	Marinomonas		1c2ef83892eb683b33de00b5d9d82bde	132	90	117	60	0	63	156	84	78	129	0.0731578	0.0472225	0.0609966	0.0349803	0	0.0410806	0.116328	0.0541324	0.0581603	0.0873753
Bacteria	Proteobacteria	Gammaproteobacteria	Oceanospirillales	Marinomonadaceae	Marinomonas		8cc45e847c6fe2e824b101528005e572	300	144	624	126	0	516	444	480	333	636	0.166268	0.075556	0.325315	0.0734587	0	0.33647	0.331089	0.309328	0.2483	0.43078
Bacteria	Proteobacteria	Gammaproteobacteria	Oceanospirillales	Marinomonadaceae	Marinomonas		155e60d18f295f710fc645d0b6f6ef1a	489	258	780	132	0	663	579	765	333	984	0.271016	0.135371	0.406644	0.0769567	0	0.432325	0.431758	0.492992	0.2483	0.666491
Bacteria	Proteobacteria	Gammaproteobacteria	Pseudomonadales	Moraxellaceae	Acinetobacter		00e7f87febef5c2027021c03b22ac3dc	132	135	195	228	66	183	126	174	165	132	0.0731578	0.0708338	0.101661	0.132925	0.0443396	0.119329	0.0939576	0.112131	0.123031	0.0894073
Bacteria	Proteobacteria	Gammaproteobacteria	Pseudomonadales	Moraxellaceae	Acinetobacter		99ec56aa95c85c2a6cc9cd5932c32779	159	180	162	186	69	171	153	180	150	156	0.0881218	0.0944451	0.0844568	0.108439	0.0463551	0.111505	0.114091	0.115998	0.111847	0.105663
Bacteria	Proteobacteria	Gammaproteobacteria	Pseudomonadales	Moraxellaceae	Acinetobacter		2aa96721fa3a2f8cc56151bf7b2d6237	5175	4713	4590	6453	2553	5760	4455	5880	4680	5628	2.86812	2.47289	2.39294	3.76213	1.71514	3.75594	3.32207	3.78927	3.48962	3.812
Bacteria	Proteobacteria	Gammaproteobacteria	Pseudomonadales	Moraxellaceae	Acinetobacter		5f37119b4c4a7347b4a2a658754d3455	10788	10416	9708	13020	5007	11379	9450	11736	10995	11631	5.97898	5.46522	5.06115	7.59073	3.36377	7.41994	7.04682	7.56307	8.19837	7.878
Bacteria	Proteobacteria	Gammaproteobacteria	Pseudomonadales	Moraxellaceae	Acinetobacter		6ef957c51332e6e30b940e4a0821678e	10722	10515	9669	13494	5127	11406	9570	11640	9585	11859	5.9424	5.51717	5.04082	7.86707	3.44438	7.43755	7.13631	7.50121	7.14701	8.03243
Bacteria	Proteobacteria	Gammaproteobacteria	Pseudomonadales	Moraxellaceae	Acinetobacter		47f5a271da5cddbaa57439528e8da3a2	15093	14619	13971	20070	7671	16752	13731	17343	13605	17811	8.36492	7.67051	7.28362	11.7009	5.15348	10.9235	10.2391	11.1764	10.1445	12.0639
Bacteria	Proteobacteria	Gammaproteobacteria	Pseudomonadales	Moraxellaceae	Psychrobacter	Psychrobacter cibarius	719f1884bf0ddd61bb36ebfdeb5c6701	12	15	9	0	0	315	144	171	204	99	0.0066507	0.00787042	0.00469205	0	0	0.205403	0.10738	0.110198	0.152112	0.0670555
Bacteria	Proteobacteria	Gammaproteobacteria	Pseudomonadales	Moraxellaceae	Psychrobacter	Psychrobacter cibarius	9c001a2868d5a10432086af4fb43ce43	12	9	12	33	0	186	228	291	282	186	0.0066507	0.00472225	0.00625606	0.0192392	0	0.121286	0.170019	0.18753	0.210272	0.125983
Bacteria	Proteobacteria	Gammaproteobacteria	Pseudomonadales	Moraxellaceae	Psychrobacter		f268cb20822de961ff77f266ee7d0dd8	0	0	0	0	0	3	0	6	3	3	0	0	0	0	0	0.00195622	0	0.0038666	0.00223694	0.00203198
Bacteria	Proteobacteria	Gammaproteobacteria	Pseudomonadales	Moraxellaceae	Psychrobacter		fa390b5dcd9ab821296f7447de185094	0	0	0	0	0	15	15	21	18	39	0	0	0	0	0	0.0097811	0.0111854	0.0135331	0.0134216	0.0264158
Bacteria	Proteobacteria	Gammaproteobacteria	Pseudomonadales	Moraxellaceae	Psychrobacter		1b10c821c0e5103fdb68d1ea1efb3b44	135	54	183	0	0	0	0	0	0	0	0.0748204	0.0283335	0.0954049	0	0	0	0	0	0	0
Bacteria	Proteobacteria	Gammaproteobacteria	Pseudomonadales	Moraxellaceae	Psychrobacter		ae6998c613385a77ab9e19607c65048d	36	21	24	0	9	0	0	0	0	0	0.0199521	0.0110186	0.0125121	0	0.00604631	0	0	0	0	0
Bacteria	Proteobacteria	Gammaproteobacteria	Pseudomonadales	Moraxellaceae	Psychrobacter		543cc824432eeccd497372b3a463ff86	6	3	9	6	0	87	60	9	93	84	0.00332535	0.00157408	0.00469205	0.00349803	0	0.0567304	0.0447417	0.0057999	0.069345	0.0568955
Bacteria	Proteobacteria	Gammaproteobacteria	Pseudomonadales	Moraxellaceae	Psychrobacter		73770e5d8a20830ce0bf2c59d23c5eb5	6	6	6	3	0	108	117	6	186	171	0.00332535	0.00314817	0.00312803	0.00174902	0	0.0704239	0.0872464	0.0038666	0.13869	0.115823
Bacteria	Proteobacteria	Gammaproteobacteria	Pseudomonadales	Moraxellaceae	Psychrobacter		efc0adc78141c389803dfd244719feee	15	3	3	12	0	90	156	12	204	198	0.00831338	0.00157408	0.00156402	0.00699606	0	0.0586866	0.116328	0.0077332	0.152112	0.134111
Bacteria	Proteobacteria	Gammaproteobacteria	Pseudomonadales	Moraxellaceae	Psychrobacter		845a183e6da6252fa3211d0a2ff3bf27	15	48	0	12	48	252	348	195	105	675	0.00831338	0.0251853	0	0.00699606	0.032247	0.164322	0.259502	0.125665	0.0782928	0.457196
Bacteria	Proteobacteria	Gammaproteobacteria	Pseudomonadales	Moraxellaceae	Psychrobacter		7398dc3ccbfee8cf3b760bd4c7b9a0ad	27	24	0	6	30	294	411	237	174	846	0.0149641	0.0125927	0	0.00349803	0.0201544	0.19171	0.306481	0.152731	0.129742	0.573019
Bacteria	Proteobacteria	Gammaproteobacteria	Pseudomonadales	Moraxellaceae	Psychrobacter		3895c84c5326bef4961ab5d8dc364b73	18	18	9	15	15	1077	768	1221	996	375	0.00997606	0.00944451	0.00469205	0.00874508	0.0100772	0.702283	0.572694	0.786854	0.742663	0.253998
Bacteria	Proteobacteria	Gammaproteobacteria	Pseudomonadales	Moraxellaceae	Psychrobacter		d3bc059b54dac39686dfab4d7d066cf3	123	120	27	258	21	894	882	1035	483	1407	0.0681697	0.0629634	0.0140761	0.150415	0.0141081	0.582954	0.657703	0.666989	0.360147	0.953
Bacteria	Proteobacteria	Gammaproteobacteria	Pseudomonadales	Moraxellaceae	Psychrobacter		aaaa68f2919723f6ea04b53a58ef9f10	84	126	39	36	162	495	1188	90	384	2379	0.0465549	0.0661115	0.0203322	0.0209882	0.108834	0.322776	0.885886	0.057999	0.286328	1.61136
Bacteria	Proteobacteria	Gammaproteobacteria	Pseudomonadales	Moraxellaceae	Psychrobacter		07d3d24208e820d89effdb1c8a504c8e	126	237	36	75	135	795	1722	117	591	3711	0.0698324	0.124353	0.0187682	0.0437254	0.0906947	0.518398	1.28409	0.0753987	0.440676	2.51356
Bacteria	Proteobacteria	Gammaproteobacteria	Pseudomonadales	Pseudomonadaceae	Pseudomonas	Pseudomonas helmanticensis	9dc5ab223c0180768d29879f6c1921cb	300	417	750	0	465	0	0	0	0	0	0.166268	0.218798	0.391004	0	0.312393	0	0	0	0	0
Bacteria	Proteobacteria	Gammaproteobacteria	Pseudomonadales	Pseudomonadaceae	Pseudomonas	Pseudomonas helmanticensis	703938886748f25e64a5bd4ccfd41efe	483	540	537	0	852	0	0	0	0	0	0.267691	0.283335	0.279959	0	0.572384	0	0	0	0	0
Bacteria	Proteobacteria	Gammaproteobacteria	Pseudomonadales	Pseudomonadaceae	Pseudomonas	Pseudomonas marincola	e3636a2854a4b704508175c4c7bf8c78	0	0	0	0	0	39	39	75	0	45	0	0	0	0	0	0.0254309	0.0290821	0.0483325	0	0.0304798
Bacteria	Proteobacteria	Gammaproteobacteria	Pseudomonadales	Pseudomonadaceae	Pseudomonas	Pseudomonas marincola	3df5172b7f422d710caf40017880d9de	0	0	0	0	0	60	42	63	0	75	0	0	0	0	0	0.0391244	0.0313192	0.0405993	0	0.0507996
Bacteria	Proteobacteria	Gammaproteobacteria	Pseudomonadales	Pseudomonadaceae	Pseudomonas	Pseudomonas marincola	e01d702b3eb08a45e36cee0d313f0eea	12	0	54	18	0	0	0	0	0	0	0.0066507	0	0.0281523	0.0104941	0	0	0	0	0	0
Bacteria	Proteobacteria	Gammaproteobacteria	Pseudomonadales	Pseudomonadaceae	Pseudomonas	Pseudomonas marincola	5eaf95afad06d3d6fbb29c03ef69bbdb	33	63	0	36	45	69	75	69	39	174	0.0182894	0.0330558	0	0.0209882	0.0302316	0.0449931	0.0559272	0.0444659	0.0290802	0.117855
Bacteria	Proteobacteria	Gammaproteobacteria	Pseudomonadales	Pseudomonadaceae	Pseudomonas	Pseudomonas marincola	4a29530bf8218b9f2a29c7885c395a91	21	36	18	18	33	30	33	30	33	24	0.0116387	0.018889	0.00938409	0.0104941	0.0221698	0.0195622	0.024608	0.019333	0.0246063	0.0162559
Bacteria	Proteobacteria	Gammaproteobacteria	Pseudomonadales	Pseudomonadaceae	Pseudomonas	Pseudomonas marincola	643394b9f27c3594f31f1c719ce69a0c	81	75	87	57	18	72	66	78	48	144	0.0448923	0.0393521	0.0453564	0.0332313	0.0120926	0.0469493	0.0492159	0.0502658	0.035791	0.0975352
Bacteria	Proteobacteria	Gammaproteobacteria	Pseudomonadales	Pseudomonadaceae	Pseudomonas		b56b2d8a337886c1e3674313841ab0ea	0	0	0	0	0	0	3	3	3	0	0	0	0	0	0	0	0.00223709	0.0019333	0.00223694	0
Bacteria	Proteobacteria	Gammaproteobacteria	Pseudomonadales	Pseudomonadaceae	Pseudomonas		dc0200c9f4f8e86a8b00db95cdfaa789	0	0	0	0	0	51	0	57	6	0	0	0	0	0	0	0.0332557	0	0.0367327	0.00447387	0
Bacteria	Proteobacteria	Gammaproteobacteria	Pseudomonadales	Pseudomonadaceae	Pseudomonas		d8e5cc5627d4a80809870710dd6972ab	0	0	0	0	0	300	168	645	147	0	0	0	0	0	0	0.195622	0.125277	0.41566	0.10961	0
Bacteria	Proteobacteria	Gammaproteobacteria	Pseudomonadales	Pseudomonadaceae	Pseudomonas		539d337beeb954918a28861c962048fb	0	0	0	0	0	9	15	42	0	27	0	0	0	0	0	0.00586866	0.0111854	0.0270662	0	0.0182879
Bacteria	Proteobacteria	Gammaproteobacteria	Pseudomonadales	Pseudomonadaceae	Pseudomonas		c283ce6e136a73415ab51a6e25045ac0	0	0	0	0	0	36	42	39	0	45	0	0	0	0	0	0.0234746	0.0313192	0.0251329	0	0.0304798
Bacteria	Proteobacteria	Gammaproteobacteria	Pseudomonadales	Pseudomonadaceae	Pseudomonas		9cae34a4724e9bae8c0437b0ee09e759	0	0	0	0	0	27	12	48	3	9	0	0	0	0	0	0.017606	0.00894835	0.0309328	0.00223694	0.00609595
Bacteria	Proteobacteria	Gammaproteobacteria	Pseudomonadales	Pseudomonadaceae	Pseudomonas		fb72637941f16739471fe2fb2f22d048	0	0	0	0	0	60	36	69	51	27	0	0	0	0	0	0.0391244	0.026845	0.0444659	0.0380279	0.0182879
Bacteria	Proteobacteria	Gammaproteobacteria	Pseudomonadales	Pseudomonadaceae	Pseudomonas		19f4dcdd9fe2bda65f959539e94ea568	0	0	0	0	0	81	66	123	60	57	0	0	0	0	0	0.0528179	0.0492159	0.0792653	0.0447387	0.0386077
Bacteria	Proteobacteria	Gammaproteobacteria	Pseudomonadales	Pseudomonadaceae	Pseudomonas		576c25e7c49a3816ff314436cce3d20d	0	0	0	0	0	102	90	159	45	66	0	0	0	0	0	0.0665115	0.0671126	0.102465	0.033554	0.0447036
Bacteria	Proteobacteria	Gammaproteobacteria	Pseudomonadales	Pseudomonadaceae	Pseudomonas		a9f8327e09a305df0c1dee542b2fce9e	0	0	0	0	0	126	72	144	75	120	0	0	0	0	0	0.0821612	0.0536901	0.0927985	0.0559234	0.0812793
Bacteria	Proteobacteria	Gammaproteobacteria	Pseudomonadales	Pseudomonadaceae	Pseudomonas		5014250be4e8c5c5e98e9b535e748660	0	0	0	0	0	108	75	171	84	132	0	0	0	0	0	0.0704239	0.0559272	0.110198	0.0626342	0.0894073
Bacteria	Proteobacteria	Gammaproteobacteria	Pseudomonadales	Pseudomonadaceae	Pseudomonas		488503bf6e55e0deda4619f04f90915a	0	0	0	0	0	147	189	297	132	168	0	0	0	0	0	0.0958548	0.140936	0.191397	0.0984252	0.113791
Bacteria	Proteobacteria	Gammaproteobacteria	Pseudomonadales	Pseudomonadaceae	Pseudomonas		3040c881090de769eb9aca4d936abd8e	0	0	0	0	0	165	165	288	168	207	0	0	0	0	0	0.107592	0.12304	0.185597	0.125268	0.140207
Bacteria	Proteobacteria	Gammaproteobacteria	Pseudomonadales	Pseudomonadaceae	Pseudomonas		c5b2e5a7dfcaf6f74a0c338471ee67c4	0	0	0	0	0	234	165	309	117	162	0	0	0	0	0	0.152585	0.12304	0.19913	0.0872405	0.109727
Bacteria	Proteobacteria	Gammaproteobacteria	Pseudomonadales	Pseudomonadaceae	Pseudomonas		5e7794f5d85263101f5950f8f939fb5c	0	0	0	0	0	204	180	294	144	216	0	0	0	0	0	0.133023	0.134225	0.189464	0.107373	0.146303
Bacteria	Proteobacteria	Gammaproteobacteria	Pseudomonadales	Pseudomonadaceae	Pseudomonas		6aaeaf9f749f9acbb38f2dbf90fc184c	0	0	0	0	0	174	159	210	84	153	0	0	0	0	0	0.113461	0.118566	0.135331	0.0626342	0.103631
Bacteria	Proteobacteria	Gammaproteobacteria	Pseudomonadales	Pseudomonadaceae	Pseudomonas		47b70df6f1518728213253658e6ae39d	0	0	0	0	0	1287	771	1590	855	945	0	0	0	0	0	0.839218	0.574931	1.02465	0.637527	0.640075
Bacteria	Proteobacteria	Gammaproteobacteria	Pseudomonadales	Pseudomonadaceae	Pseudomonas		0fa2e86eddc60b544c0fa339dfcaddc8	9	9	27	0	0	0	0	0	0	0	0.00498803	0.00472225	0.0140761	0	0	0	0	0	0	0
Bacteria	Proteobacteria	Gammaproteobacteria	Pseudomonadales	Pseudomonadaceae	Pseudomonas		ad8bccaed5cb95105b0c4e57c7872b90	33	30	24	0	48	0	0	0	0	0	0.0182894	0.0157408	0.0125121	0	0.032247	0	0	0	0	0
Bacteria	Proteobacteria	Gammaproteobacteria	Pseudomonadales	Pseudomonadaceae	Pseudomonas		7250f34472af02c87759e3b6ea62c8d5	15	72	45	0	117	0	0	0	0	0	0.00831338	0.037778	0.0234602	0	0.0786021	0	0	0	0	0
Bacteria	Proteobacteria	Gammaproteobacteria	Pseudomonadales	Pseudomonadaceae	Pseudomonas		7cc233b1c1512981051d50d819e2010b	27	81	6	36	9	0	0	0	0	0	0.0149641	0.0425003	0.00312803	0.0209882	0.00604631	0	0	0	0	0
Bacteria	Proteobacteria	Gammaproteobacteria	Pseudomonadales	Pseudomonadaceae	Pseudomonas		36d80e67fc4102831c569993cabfb64c	30	39	9	120	24	0	0	0	0	0	0.0166268	0.0204631	0.00469205	0.0699606	0.0161235	0	0	0	0	0
Bacteria	Proteobacteria	Gammaproteobacteria	Pseudomonadales	Pseudomonadaceae	Pseudomonas		50d63ca368a9f2dcc2356a50165f1e49	66	108	45	60	72	0	0	0	0	0	0.0365789	0.056667	0.0234602	0.0349803	0.0483705	0	0	0	0	0
Bacteria	Proteobacteria	Gammaproteobacteria	Pseudomonadales	Pseudomonadaceae	Pseudomonas		8a709fb268f767b4011f581fd68cd07d	93	126	84	60	147	0	0	0	0	0	0.051543	0.0661115	0.0437924	0.0349803	0.0987565	0	0	0	0	0
Bacteria	Proteobacteria	Gammaproteobacteria	Pseudomonadales	Pseudomonadaceae	Pseudomonas		44567ed6a579b9fffc2a575a2ee6114f	783	567	756	894	300	0	0	0	0	0	0.433958	0.297502	0.394132	0.521207	0.201544	0	0	0	0	0
Bacteria	Proteobacteria	Gammaproteobacteria	Pseudomonadales	Pseudomonadaceae	Pseudomonas		ad862c2eefeea6adf61b8272c7d700f7	510	390	465	642	180	0	0	0	0	0	0.282655	0.204631	0.242422	0.374289	0.120926	0	0	0	0	0
Bacteria	Proteobacteria	Gammaproteobacteria	Pseudomonadales	Pseudomonadaceae	Pseudomonas		83a953066f0a7ec598d88762647701ba	444	765	405	351	969	0	0	0	0	0	0.246076	0.401391	0.211142	0.204635	0.650987	0	0	0	0	0
Bacteria	Proteobacteria	Gammaproteobacteria	Pseudomonadales	Pseudomonadaceae	Pseudomonas		341994d6c3b9e1edb6a776b35c872ecb	27	51	18	24	36	0	0	0	0	0	0.0149641	0.0267594	0.00938409	0.0139921	0.0241853	0	0	0	0	0
Bacteria	Proteobacteria	Gammaproteobacteria	Pseudomonadales	Pseudomonadaceae	Pseudomonas		4f9df623b99bc92b35956c5e26e02d62	78	75	99	84	30	0	0	0	0	0	0.0432296	0.0393521	0.0516125	0.0489725	0.0201544	0	0	0	0	0
Bacteria	Proteobacteria	Gammaproteobacteria	Pseudomonadales	Pseudomonadaceae	Pseudomonas		dba59e869e1a268fc41bb2691f64e958	261	384	336	9	750	84	27	144	0	0	0.144653	0.201483	0.17517	0.00524705	0.50386	0.0547742	0.0201338	0.0927985	0	0
Bacteria	Proteobacteria	Gammaproteobacteria	Pseudomonadales	Pseudomonadaceae	Pseudomonas		06f81762b5ff7a82d6f28a24495c4ab8	66	66	42	0	54	12	9	21	3	0	0.0365789	0.0346299	0.0218962	0	0.0362779	0.00782488	0.00671126	0.0135331	0.00223694	0
Bacteria	Proteobacteria	Gammaproteobacteria	Pseudomonadales	Pseudomonadaceae	Pseudomonas		4b27ec878d12c92b09d97f67bb9d6de4	48	75	48	0	36	12	12	15	12	0	0.0266028	0.0393521	0.0250242	0	0.0241853	0.00782488	0.00894835	0.00966651	0.00894775	0
Bacteria	Proteobacteria	Gammaproteobacteria	Pseudomonadales	Pseudomonadaceae	Pseudomonas		d79da952e089a3e9742c5c94cf5c4e6e	168	192	234	318	0	228	141	291	267	0	0.0931099	0.100741	0.121993	0.185396	0	0.148673	0.105143	0.18753	0.199087	0
Bacteria	Proteobacteria	Gammaproteobacteria	Pseudomonadales	Pseudomonadaceae	Pseudomonas		41764348176f5aaad6e650be914b6cea	330	399	192	6	453	66	27	120	12	0	0.182894	0.209353	0.100097	0.00349803	0.304331	0.0430368	0.0201338	0.077332	0.00894775	0
Bacteria	Proteobacteria	Gammaproteobacteria	Pseudomonadales	Pseudomonadaceae	Pseudomonas		b2c22e9267dd13205c70166205919fac	15	6	9	3	6	21	6	24	18	0	0.00831338	0.00314817	0.00469205	0.00174902	0.00403088	0.0136935	0.00447417	0.0154664	0.0134216	0
Bacteria	Proteobacteria	Gammaproteobacteria	Pseudomonadales	Pseudomonadaceae	Pseudomonas		97ac1df98f8a8943ca80768b9f4688cb	117	162	138	228	93	222	129	174	267	0	0.0648444	0.0850006	0.0719447	0.132925	0.0624786	0.14476	0.0961947	0.112131	0.199087	0
Bacteria	Proteobacteria	Gammaproteobacteria	Pseudomonadales	Pseudomonadaceae	Pseudomonas		e8f3a842a66e19bb037d0a478b76cb8f	0	54	45	0	54	96	51	348	39	63	0	0.0283335	0.0234602	0	0.0362779	0.062599	0.0380305	0.224263	0.0290802	0.0426717
Bacteria	Proteobacteria	Gammaproteobacteria	Pseudomonadales	Pseudomonadaceae	Pseudomonas		4d9acc668efc08e2d951c942c62a63bc	48	81	0	0	63	150	99	228	24	75	0.0266028	0.0425003	0	0	0.0423242	0.097811	0.0738239	0.146931	0.0178955	0.0507996
Bacteria	Proteobacteria	Gammaproteobacteria	Pseudomonadales	Pseudomonadaceae	Pseudomonas		ab01df4ad9a9694099a9e5955fe90216	33	15	0	0	18	858	864	1191	552	642	0.0182894	0.00787042	0	0	0.0120926	0.559479	0.644281	0.767521	0.411596	0.434844
Bacteria	Proteobacteria	Gammaproteobacteria	Pseudomonadales	Pseudomonadaceae	Pseudomonas		28cad837b1189c8e7d83d1972b9fbc94	18	18	15	12	0	3	9	27	36	63	0.00997606	0.00944451	0.00782008	0.00699606	0	0.00195622	0.00671126	0.0173997	0.0268432	0.0426717
Bacteria	Proteobacteria	Gammaproteobacteria	Pseudomonadales	Pseudomonadaceae	Pseudomonas		000cd8ff4a46486a1eddf0ad2dbd7d16	72	147	81	27	210	54	33	69	39	51	0.0399042	0.0771301	0.0422284	0.0157411	0.141081	0.035212	0.024608	0.0444659	0.0290802	0.0345437
Bacteria	Proteobacteria	Gammaproteobacteria	Pseudomonadales	Pseudomonadaceae	Pseudomonas		d728e5287a2447e9b89e0c4c41e0c498	87	60	66	84	54	87	54	105	51	57	0.0482176	0.0314817	0.0344083	0.0489725	0.0362779	0.0567304	0.0402676	0.0676655	0.0380279	0.0386077
Bacteria	Proteobacteria	Gammaproteobacteria	Pseudomonadales	Pseudomonadaceae	Pseudomonas		b0bf127ac4a82bd33e37a2c79e8ec181	66	48	93	66	27	51	54	60	42	93	0.0365789	0.0251853	0.0484845	0.0384784	0.0181389	0.0332557	0.0402676	0.038666	0.0313171	0.0629915
Bacteria	Proteobacteria	Gammaproteobacteria	Pseudomonadales	Pseudomonadaceae	Pseudomonas		b3a97b77997f7a7da70604c56b5c5639	810	612	903	978	312	285	258	393	171	399	0.448923	0.321113	0.470769	0.570179	0.209606	0.185841	0.192389	0.253262	0.127505	0.270254
Bacteria	Proteobacteria	Gammaproteobacteria	Pseudomonadales	Pseudomonadaceae	Pseudomonas		c95f49b9d94b1fff483f162bce03e613	1227	888	1134	1497	480	477	381	462	294	600	0.680035	0.465929	0.591198	0.872759	0.32247	0.311039	0.28411	0.297728	0.21922	0.406397
Bacteria	Proteobacteria	Gammaproteobacteria	Pseudomonadales	Pseudomonadaceae	Pseudomonas		c2b74ca33619aa4cbb4ab1af4b0f28b0	6	9	18	3	12	789	636	987	390	951	0.00332535	0.00472225	0.00938409	0.00174902	0.00806175	0.514486	0.474262	0.636056	0.290802	0.644139
Bacteria	Proteobacteria	Gammaproteobacteria	Pseudomonadales	Pseudomonadaceae	Pseudomonas		cd03a544072f4d000296dae305b91ca0	1761	1491	1737	1968	708	1092	975	1422	639	1899	0.975991	0.78232	0.905565	1.14735	0.475643	0.712064	0.727053	0.916385	0.476467	1.28625
Bacteria	Proteobacteria	Gammaproteobacteria	Pseudomonadales	Pseudomonadaceae	Pseudomonas		384766955ea733266ee18d1879d651bb	2307	3207	2208	1020	3504	1800	1623	2142	1074	3072	1.2786	1.6827	1.15112	0.594666	2.35403	1.17373	1.21026	1.38038	0.800823	2.08075
Bacteria	Proteobacteria	Gammaproteobacteria	Pseudomonadales	Pseudomonadaceae	Pseudomonas		74d591dddae6efc42ca32765b16fcdd1	3246	4365	3270	1503	5901	2604	2505	3240	1245	4338	1.79902	2.29029	1.70478	0.876257	3.96437	1.698	1.86797	2.08797	0.928329	2.93825
Bacteria	Proteobacteria	Gammaproteobacteria	Pseudomonadales	Pseudomonadaceae	Pseudomonas		8d41d4d16350476dba2a0ae3eda2e297	6810	5196	7182	7395	2916	4170	3816	4680	2532	6459	3.77428	2.72631	3.74425	4.31132	1.95901	2.71915	2.84557	3.01595	1.88797	4.37486
Bacteria	Proteobacteria	Gammaproteobacteria	Pseudomonadales	Pseudomonadaceae	Pseudomonas		a514684664f6bbe29ba0c32c6b60d128	9357	7461	9882	11469	4212	5877	5829	7104	3600	9444	5.18589	3.91475	5.15187	6.68649	2.82968	3.83223	4.34666	4.57806	2.68432	6.39668
Bacteria	Proteobacteria	Gammaproteobacteria	Xanthomonadales	Xanthomonadaceae	Stenotrophomonas		eba7b99e2e93ce199ca0932ca9b509e5	0	0	0	0	0	717	411	861	702	78	0	0	0	0	0	0.467537	0.306481	0.554857	0.523443	0.0528316
Bacteria	Proteobacteria	Gammaproteobacteria	Xanthomonadales	Xanthomonadaceae	Stenotrophomonas		16f12d3c4ef1b7da6cbf550ce4dfcd80	27	0	24	18	9	423	291	600	552	0	0.0149641	0	0.0125121	0.0104941	0.00604631	0.275827	0.216997	0.38666	0.411596	0

## Sheet: Saline+FLQ
Taxonomy								reads	reads	reads	reads	reads	reads	reads	reads	reads	reads	abundance	abundance	abundance	abundance	abundance	abundance	abundance	abundance	abundance	abundance
Domain	Phylum	Class	Order	Family	Genus	Species	ASV ID	PSh 1	PSh 2	PSh 3	PSh 4	PSh 5	AFS 1	AFS 2	AFS 3	AFS 4	AFS 5	PSh 1	PSh 2	PSh 3	PSh 4	PSh 5	AFS 1	AFS 2	AFS 3	AFS 4	AFS 5
Bacteria	Actinobacteriota	Actinobacteria	Corynebacteriales	Nocardiaceae	Rhodococcus		9fa2cdf196663085a70de98242b8cc78	1356	1539	1575	4530	921	39	93	51	120	0	0.753848	0.755356	0.816828	2.24699	0.604569	0.0192775	0.0429345	0.0189021	0.0533625	0
Bacteria	Actinobacteriota	Actinobacteria	Corynebacteriales	Nocardiaceae	Rhodococcus		b42bcda416feda142f64eba2c9213062	2127	2007	2262	6111	1356	90	90	114	129	51	1.18247	0.985055	1.17312	3.0312	0.890114	0.0444866	0.0415495	0.0422518	0.0573647	0.0170138
Bacteria	Actinobacteriota	Actinobacteria	Micrococcales	Microbacteriaceae	Curtobacterium		d7fd4bac8c024ceb6f331101479d4680	0	0	0	0	0	9	0	15	6	0	0	0	0	0	0	0.00444866	0	0.00555945	0.00266813	0
Bacteria	Actinobacteriota	Actinobacteria	Micrococcales	Microbacteriaceae	Curtobacterium		54071e93b48ddb1cf35785ced3aa872f	255	99	366	0	0	0	0	0	0	0	0.141764	0.0485901	0.189815	0	0	0	0	0	0	0
Bacteria	Actinobacteriota	Actinobacteria	Micrococcales	Microbacteriaceae	Curtobacterium		11177ca74bdca8260eca8077eee6be0e	15	36	18	6	6	0	0	0	0	0	0.00833903	0.0176691	0.00933518	0.00297615	0.00393856	0	0	0	0	0
Bacteria	Actinobacteriota	Actinobacteria	Micrococcales	Microbacteriaceae	Curtobacterium		203eeca2c3cdc293d0d2e1eb14af78b2	9	3	6	0	0	0	0	0	0	0	0.00500342	0.00147243	0.00311173	0	0	0	0	0	0	0
Bacteria	Actinobacteriota	Actinobacteria	Micrococcales	Microbacteriaceae	Microbacterium		b17cc4c28ff251bbcb0dc487b613759f	15	9	33	9	15	573	582	210	399	1623	0.00833903	0.00441729	0.0171145	0.00446422	0.0098464	0.283232	0.268687	0.0778323	0.17743	0.541439
Bacteria	Actinobacteriota	Actinobacteria	Micrococcales	Microbacteriaceae	Microbacterium		0fb0bdad1d3742610cdb9bd04ce7f652	99	132	0	144	99	285	360	312	435	360	0.0550376	0.0647869	0	0.0714275	0.0649862	0.140874	0.166198	0.115637	0.193439	0.120097
Bacteria	Actinobacteriota	Actinobacteria	Micrococcales	Microbacteriaceae	Microbacterium		7c4721853ea825dd8bc66746330ce384	12	6	0	6	0	318	324	126	240	1029	0.00667123	0.00294486	0	0.00297615	0	0.157186	0.149578	0.0466994	0.106725	0.343278
Bacteria	Actinobacteriota	Actinobacteria	Micrococcales	Microbacteriaceae	Microbacterium		b9844c93cbe646954b4aab2a87211a39	0	0	0	0	0	99	135	0	159	120	0	0	0	0	0	0.0489353	0.0623243	0	0.0707053	0.0400324
Bacteria	Actinobacteriota	Actinobacteria	Micrococcales	Microbacteriaceae	Microbacterium		07c2ebc3ed3c8f5b05f955d58bcdd7bd	0	0	0	0	0	21	9	18	27	51	0	0	0	0	0	0.0103802	0.00415495	0.00667134	0.0120066	0.0170138
Bacteria	Actinobacteriota	Actinobacteria	Micrococcales	Microbacteriaceae	Microbacterium		fdac07ead78cc968e8017f28f7fe554b	1332	1710	897	1116	774	0	0	0	0	0	0.740506	0.839284	0.465203	0.553563	0.508074	0	0	0	0	0
Bacteria	Actinobacteriota	Actinobacteria	Micrococcales	Microbacteriaceae	Microbacterium		39ce78c871e66fa925a9671bfb30fcbe	1890	3057	1380	3360	1995	0	0	0	0	0	1.05072	1.5004	0.715697	1.66664	1.30957	0	0	0	0	0
Bacteria	Actinobacteriota	Actinobacteria	Micrococcales	Microbacteriaceae	Microbacterium		a201829dd34c5d3dfa589a9e95549506	1050	1116	633	873	624	0	0	0	0	0	0.583732	0.547744	0.328287	0.433029	0.40961	0	0	0	0	0
Bacteria	Actinobacteriota	Actinobacteria	Micrococcales	Microbacteriaceae	Microbacterium		14adf4882e929e709d8c2b09ad9ecfa9	798	972	399	903	660	0	0	0	0	0	0.443636	0.477067	0.20693	0.44791	0.433241	0	0	0	0	0
Bacteria	Actinobacteriota	Actinobacteria	Micrococcales	Microbacteriaceae	Salinibacterium	Salinibacterium amurskyense	6939ec830dc161ddc5b3e541cdd761d3	54063	64995	51018	40413	54372	2391	3393	705	5058	4443	30.0555	31.9002	26.459	20.0458	35.6912	1.18186	1.56642	0.261294	2.24923	1.4822
Bacteria	Actinobacteriota	Actinobacteria	Micrococcales	Microbacteriaceae	Salinibacterium	Salinibacterium amurskyense	76d906a5e3a189c5760f24723d26e212	32523	42867	32463	27906	33462	1503	2157	471	3147	3201	18.0807	21.0395	16.836	13.8421	21.9653	0.742927	0.995803	0.174567	1.39943	1.06786
Bacteria	Actinobacteriota	Actinobacteria	Micrococcales	Microbacteriaceae	Salinibacterium	Salinibacterium amurskyense	b64aaf35981b9327bc6a374ee08cbb2f	0	0	0	0	0	231	495	0	939	0	0	0	0	0	0	0.114182	0.228522	0	0.417562	0
Bacteria	Actinobacteriota	Actinobacteria	Micrococcales	Microbacteriaceae	Salinibacterium	Salinibacterium amurskyense	f8cdc02829aa0d2a39787fb8fb3246cd	7077	9744	5877	4962	8529	537	483	0	0	1857	3.93436	4.78245	3.04794	2.46127	5.59866	0.265437	0.222982	0	0	0.619502
Bacteria	Actinobacteriota	Actinobacteria	Micrococcales	Microbacteriaceae	Salinibacterium	Salinibacterium amurskyense	29b1edcc8581164c043bf5f5bb26ab7c	4290	6390	3567	3468	5055	360	306	0	0	1290	2.38496	3.13627	1.84992	1.72021	3.31824	0.177946	0.141268	0	0	0.430349
Bacteria	Actinobacteriota	Actinobacteria	Micrococcales	Microbacteriaceae	Salinibacterium	Salinibacterium amurskyense	899b7e947c9cfdd601d264b8d0af0d12	984	1770	441	2052	1872	0	0	0	0	0	0.54704	0.868733	0.228712	1.01784	1.22883	0	0	0	0	0
Bacteria	Actinobacteriota	Actinobacteria	Micrococcales	Microbacteriaceae	Salinibacterium	Salinibacterium amurskyense	19ba95e44ac8ab662db24d07767288fe	705	759	546	480	624	0	0	0	0	0	0.391934	0.372524	0.283167	0.238092	0.40961	0	0	0	0	0
Bacteria	Actinobacteriota	Actinobacteria	Micrococcales	Microbacteriaceae	Salinibacterium	Salinibacterium amurskyense	fb17bcd29bd5648efddb155f387323ff	510	648	570	423	534	0	0	0	0	0	0.283527	0.318045	0.295614	0.209818	0.350532	0	0	0	0	0
Bacteria	Actinobacteriota	Actinobacteria	Micrococcales	Microbacteriaceae	Salinibacterium	Salinibacterium amurskyense	9dba29077f960b69f67e25e36d4a46a6	378	414	372	216	360	0	0	0	0	0	0.210144	0.203195	0.192927	0.107141	0.236314	0	0	0	0	0
Bacteria	Actinobacteriota	Actinobacteria	Micrococcales	Microbacteriaceae	Salinibacterium	Salinibacterium amurskyense	6a998295e692739506fd411fab197e77	375	423	387	312	435	0	0	0	0	0	0.208476	0.207612	0.200706	0.15476	0.285545	0	0	0	0	0
Bacteria	Actinobacteriota	Actinobacteria	Micrococcales	Microbacteriaceae			1a97ab58a4a1abce2ef87a610885f873	0	0	0	0	0	855	339	1329	75	564	0	0	0	0	0	0.422623	0.156503	0.492567	0.0333516	0.188152
Bacteria	Actinobacteriota	Actinobacteria	Micrococcales	Microbacteriaceae			c3ac7a5bb720617306fdf9496b80ee1c	162	141	132	105	180	0	27	9	0	27	0.0900615	0.0692042	0.068458	0.0520826	0.118157	0	0.0124649	0.00333567	0	0.0090073
Bacteria	Actinobacteriota	Actinobacteria	Micrococcales	Microbacteriaceae			932b50cfd81b688f7bbe7e16d89d6bf3	1332	0	2175	708	0	0	0	0	0	0	0.740506	0	1.128	0.351185	0	0	0	0	0	0
Bacteria	Actinobacteriota	Actinobacteria	Micrococcales	Microbacteriaceae			c211127d4c1210caeff3ada51f5adc2d	786	0	1386	459	0	0	0	0	0	0	0.436965	0	0.718809	0.227675	0	0	0	0	0	0
Bacteria	Actinobacteriota	Actinobacteria	Micrococcales	Micrococcaceae	Arthrobacter	Arthrobacter psychrolactophilus	e45eefda507f23b54f4a773f981ebeba	0	0	0	0	0	201	75	489	51	63	0	0	0	0	0	0.0993535	0.0346246	0.181238	0.0226791	0.021017
Bacteria	Actinobacteriota	Actinobacteria	Micrococcales	Micrococcaceae	Arthrobacter	Arthrobacter rhombi	577b6681ff89f46d06c430b72479fe2c	0	0	0	0	0	87	96	249	39	102	0	0	0	0	0	0.0430037	0.0443195	0.0922868	0.0173428	0.0340276
Bacteria	Actinobacteriota	Actinobacteria	Micrococcales	Micrococcaceae	Arthrobacter		22a1939218008b017f8b3f0d26c87b2a	0	0	0	0	0	327	252	1011	96	0	0	0	0	0	0	0.161635	0.116339	0.374707	0.04269	0
Bacteria	Actinobacteriota	Actinobacteria	Micrococcales	Micrococcaceae	Arthrobacter		bff348f508158c89cad702e385faa05c	0	0	0	0	0	213	129	405	51	228	0	0	0	0	0	0.105285	0.0595543	0.150105	0.0226791	0.0760616
Bacteria	Actinobacteriota	Actinobacteria	Micrococcales	Micrococcaceae	Arthrobacter		b8526ef3107ef9c145ae9fb84d164f03	0	0	0	0	0	57	6	132	3	0	0	0	0	0	0	0.0281749	0.00276997	0.0489231	0.00133406	0
Bacteria	Actinobacteriota	Actinobacteria	Micrococcales	Micrococcaceae	Glutamicibacter		bd4efe07c585c8cce05140ac5b685e6e	99	147	96	150	105	40209	35943	61371	31182	44067	0.0550376	0.072149	0.0497876	0.0744037	0.0689248	19.8751	16.5935	22.7459	13.8662	14.7009
Bacteria	Actinobacteriota	Actinobacteria	Micrococcales	Micrococcaceae	Glutamicibacter		7e70360ef0e22b5af84ff32b9ff686ef	0	0	0	0	0	2667	1455	5586	873	2154	0	0	0	0	0	1.31829	0.671717	2.07034	0.388212	0.718582
Bacteria	Actinobacteriota	Actinobacteria	Micrococcales	Micrococcaceae	Glutamicibacter		729b9aafa13eef182d8dbc82bc36cd46	0	0	0	0	0	483	546	714	351	528	0	0	0	0	0	0.238745	0.252067	0.26463	0.156085	0.176143
Bacteria	Actinobacteriota	Actinobacteria	Micrococcales	Micrococcaceae	Glutamicibacter		e181c96daa28c5fe74d66f883e924d41	0	0	0	0	0	18	12	60	9	0	0	0	0	0	0	0.00889732	0.00553994	0.0222378	0.00400219	0
Bacteria	Actinobacteriota	Actinobacteria	Micrococcales	Micrococcaceae	Paeniglutamicibacter	uncultured bacterium	9415e6a123af2fc12e20a4d5107dd9b6	0	0	0	0	0	378	339	324	306	678	0	0	0	0	0	0.186844	0.156503	0.120084	0.136074	0.226183
Bacteria	Actinobacteriota	Actinobacteria	Micrococcales	Micrococcaceae	Paeniglutamicibacter		69952a62019a6394b30f9b42f63813eb	0	0	0	0	0	27	15	72	0	0	0	0	0	0	0	0.013346	0.00692492	0.0266853	0	0
Bacteria	Actinobacteriota	Actinobacteria	Micrococcales	Sanguibacteraceae	Sanguibacter	Sanguibacter inulinus	f43f2b0ded7a46a6731470e3c223c327	993	882	1116	771	555	1710	1500	2832	1197	2055	0.552044	0.432894	0.578781	0.382435	0.364317	0.845246	0.692492	1.04962	0.532291	0.685555
Bacteria	Actinobacteriota	Actinobacteria	Micrococcales	Sanguibacteraceae	Sanguibacter	Sanguibacter inulinus	6e53a84ec22be436d7ed12cc646ae0c8	330	312	345	234	192	579	561	966	321	807	0.183459	0.153133	0.178924	0.11607	0.126034	0.286197	0.258992	0.358028	0.142745	0.269218
Bacteria	Actinobacteriota	Actinobacteria	Micrococcales	Sanguibacteraceae	Sanguibacter	Sanguibacter inulinus	7da605326b7b0d25047d1a10d9cd35d1	1368	1398	1704	744	819	0	0	0	0	0	0.76052	0.686152	0.88373	0.369042	0.537613	0	0	0	0	0
Bacteria	Actinobacteriota	Actinobacteria	Micrococcales	Sanguibacteraceae	Sanguibacter		17f5afe34c8477b03955c62568a82231	615	591	702	360	336	126	108	174	105	159	0.3419	0.290068	0.364072	0.178569	0.220559	0.0622813	0.0498594	0.0644896	0.0466922	0.053043
Bacteria	Actinobacteriota	Actinobacteria	Micrococcales	Sanguibacteraceae	Sanguibacter		8ed67305f8549a0c66fa0b6c5c10c4fe	96	93	180	54	57	0	0	0	0	0	0.0533698	0.0456453	0.0933518	0.0267853	0.0374163	0	0	0	0	0
Bacteria	Bacteroidota	Bacteroidia	Cytophagales	Spirosomaceae	Dyadobacter	Dyadobacter sp.	2df92796322ea0c4f4e858d942a563be	33	75	0	0	63	0	0	0	0	0	0.0183459	0.0368107	0	0	0.0413549	0	0	0	0	0
Bacteria	Bacteroidota	Bacteroidia	Cytophagales	Spirosomaceae	Dyadobacter	Dyadobacter sp.	de8ec954270753817c06da7a043ba0ae	0	54	0	30	45	0	0	0	0	0	0	0.0265037	0	0.0148807	0.0295392	0	0	0	0	0
Bacteria	Bacteroidota	Bacteroidia	Flavobacteriales	Flavobacteriaceae	Cellulophaga		338d968c136ff120ea0da560b3d5187f	0	0	0	0	0	24	63	0	27	0	0	0	0	0	0	0.0118631	0.0290847	0	0.0120066	0
Bacteria	Bacteroidota	Bacteroidia	Flavobacteriales	Flavobacteriaceae	Flavobacterium	Flavobacterium flevense	5dbd04644062b55110a556b715c14490	0	0	0	0	0	0	39	0	54	33	0	0	0	0	0	0	0.0180048	0	0.0240131	0.0110089
Bacteria	Bacteroidota	Bacteroidia	Flavobacteriales	Flavobacteriaceae	Flavobacterium	Flavobacterium frigidarium	109f47148d40009c5a55921a3ea56922	45	0	33	27	0	8055	16962	549	25299	777	0.0250171	0	0.0171145	0.0133927	0	3.98155	7.8307	0.203476	11.2502	0.25921
Bacteria	Bacteroidota	Bacteroidia	Flavobacteriales	Flavobacteriaceae	Flavobacterium	Flavobacterium frigidarium	50272339ff185ead5c32ffd859e10c0c	45	69	0	27	48	8703	12537	7242	16548	9909	0.0250171	0.0338659	0	0.0133927	0.0315085	4.30186	5.78785	2.6841	7.35869	3.30568
Bacteria	Bacteroidota	Bacteroidia	Flavobacteriales	Flavobacteriaceae	Flavobacterium	Flavobacterium frigidarium	916f9b2d157ebcf5ff14baa75fb875f0	0	0	0	0	0	4155	9888	363	14841	579	0	0	0	0	0	2.0538	4.56491	0.134539	6.59961	0.193156
Bacteria	Bacteroidota	Bacteroidia	Flavobacteriales	Flavobacteriaceae	Flavobacterium	Flavobacterium frigidarium	5dda6bd0c66dd42fb5369eb4f1a4f0b3	0	0	0	0	0	6819	7818	7962	9159	10224	0	0	0	0	0	3.3706	3.60927	2.95095	4.07289	3.41076
Bacteria	Bacteroidota	Bacteroidia	Flavobacteriales	Flavobacteriaceae	Flavobacterium	Flavobacterium frigidarium	b1dde254085186bcffd6c6d69e5cc5f5	0	0	0	0	0	4512	7035	4089	9351	5976	0	0	0	0	0	2.23026	3.24779	1.51551	4.15827	1.99361
Bacteria	Bacteroidota	Bacteroidia	Flavobacteriales	Flavobacteriaceae	Flavobacterium	Flavobacterium frigidarium	c639f0324f828396a2f3198254ed2da5	0	0	0	0	0	2718	5277	78	7659	438	0	0	0	0	0	1.3435	2.43619	0.0289091	3.40586	0.146118
Bacteria	Bacteroidota	Bacteroidia	Flavobacteriales	Flavobacteriaceae	Flavobacterium	Flavobacterium frigidarium	196f91b2f207c345c489c0987d7fe170	9	0	45	27	0	3759	4410	4296	5253	6117	0.00500342	0	0.0233379	0.0133927	0	1.85806	2.03593	1.59223	2.33594	2.04065
Bacteria	Bacteroidota	Bacteroidia	Flavobacteriales	Flavobacteriaceae	Flavobacterium	Flavobacterium frigidarium	169bc722d7f12b99fef169a32911927d	0	0	0	0	0	1422	3048	69	4422	267	0	0	0	0	0	0.702889	1.40714	0.0255735	1.96641	0.0890721
Bacteria	Bacteroidota	Bacteroidia	Flavobacteriales	Flavobacteriaceae	Flavobacterium	Flavobacterium frigidarium	1ebe81ce60c37434b11d82ba81cd68e2	39	42	0	18	0	4074	2409	9069	1584	10998	0.0216815	0.020614	0	0.00892844	0	2.01376	1.11214	3.36124	0.704385	3.66897
Bacteria	Bacteroidota	Bacteroidia	Flavobacteriales	Flavobacteriaceae	Flavobacterium	Flavobacterium frigidarium	535b4fd88d0b16a8519e8d955db0506d	27	60	0	24	48	2382	1545	4854	1029	6615	0.0150103	0.0294486	0	0.0119046	0.0315085	1.17741	0.713267	1.79904	0.457583	2.20679
Bacteria	Bacteroidota	Bacteroidia	Flavobacteriales	Flavobacteriaceae	Flavobacterium	Flavobacterium frigidarium	8c1cbd28e994400f20a620be1f09652a	0	0	0	0	0	3312	1392	7965	0	9294	0	0	0	0	0	1.63711	0.642633	2.95207	0	3.10051
Bacteria	Bacteroidota	Bacteroidia	Flavobacteriales	Flavobacteriaceae	Flavobacterium	Flavobacterium frigidarium	cefe96168cbb16c0b5c68f6697c53fc4	0	0	0	0	0	2964	1176	7146	15	8478	0	0	0	0	0	1.46509	0.542914	2.64852	0.00667031	2.82829
Bacteria	Bacteroidota	Bacteroidia	Flavobacteriales	Flavobacteriaceae	Flavobacterium	Flavobacterium frigidarium	356519e59f23f35eb1dade9f830afe28	0	0	0	0	0	3096	1128	7593	0	9294	0	0	0	0	0	1.53034	0.520754	2.81419	0	3.10051
Bacteria	Bacteroidota	Bacteroidia	Flavobacteriales	Flavobacteriaceae	Flavobacterium	Flavobacterium frigidarium	10e30bed14cfe62c91888967e3ac65d5	0	0	0	0	0	1749	774	4227	0	5613	0	0	0	0	0	0.864523	0.357326	1.56665	0	1.87252
Bacteria	Bacteroidota	Bacteroidia	Flavobacteriales	Flavobacteriaceae	Flavobacterium	Flavobacterium frigidarium	76fda7cfd6881e39b60e8d62ca286a9b	0	0	0	0	0	1599	690	3525	27	5112	0	0	0	0	0	0.790379	0.318546	1.30647	0.0120066	1.70538
Bacteria	Bacteroidota	Bacteroidia	Flavobacteriales	Flavobacteriaceae	Flavobacterium	Flavobacterium frigidarium	e23434f7127f7a3fd363259ebf04a9e6	0	0	0	0	0	246	240	0	0	711	0	0	0	0	0	0.121597	0.110799	0	0	0.237192
Bacteria	Bacteroidota	Bacteroidia	Flavobacteriales	Flavobacteriaceae	Flavobacterium	Flavobacterium frigidarium	e0ba788c50955233f3161bfeb389006a	0	0	0	0	0	93	192	0	270	18	0	0	0	0	0	0.0459695	0.088639	0	0.120066	0.00600486
Bacteria	Bacteroidota	Bacteroidia	Flavobacteriales	Flavobacteriaceae	Flavobacterium	Flavobacterium frigidarium	a9bd671d0fa5d1966b42f47015a19901	0	0	0	0	0	90	81	0	0	438	0	0	0	0	0	0.0444866	0.0373946	0	0	0.146118
Bacteria	Bacteroidota	Bacteroidia	Flavobacteriales	Flavobacteriaceae	Flavobacterium	Flavobacterium frigidarium	4da896732aa429fa1983b99bd5b9ca20	0	0	0	0	0	48	54	0	0	282	0	0	0	0	0	0.0237262	0.0249297	0	0	0.0940762
Bacteria	Bacteroidota	Bacteroidia	Flavobacteriales	Flavobacteriaceae	Flavobacterium	Flavobacterium jejuense	57db771670bab84bf31722a030947ec7	0	0	0	0	0	24	15	0	30	30	0	0	0	0	0	0.0118631	0.00692492	0	0.0133406	0.0100081
Bacteria	Bacteroidota	Bacteroidia	Flavobacteriales	Flavobacteriaceae	Flavobacterium		ed153ddcb01411a19e6cec8762614abb	0	0	0	0	0	1950	4047	18	6639	15	0	0	0	0	0	0.963877	1.86834	0.00667134	2.95228	0.00500405
Bacteria	Bacteroidota	Bacteroidia	Flavobacteriales	Flavobacteriaceae	Flavobacterium		ec4b412d23e50bf84eb27226118ad45f	24	33	24	0	24	6054	2499	14376	78	18552	0.0133425	0.0161967	0.0124469	0	0.0157542	2.99247	1.15369	5.32817	0.0346856	6.18901
Bacteria	Bacteroidota	Bacteroidia	Flavobacteriales	Flavobacteriaceae	Flavobacterium		3db17174656c784e1a6b07d6e3d93cdc	0	0	0	0	0	1095	2412	12	3924	9	0	0	0	0	0	0.541254	1.11353	0.00444756	1.74495	0.00300243
Bacteria	Bacteroidota	Bacteroidia	Flavobacteriales	Flavobacteriaceae	Flavobacterium		0e64d4ff47a4bb4550e771e4649746f0	0	0	0	0	0	3384	1512	7470	0	11016	0	0	0	0	0	1.6727	0.698032	2.7686	0	3.67498
Bacteria	Bacteroidota	Bacteroidia	Flavobacteriales	Flavobacteriaceae	Leeuwenhoekiella	Leeuwenhoekiella marinoflava	640c7726548393c1954e9f71f6480281	3321	1668	9060	57	0	18	6	39	0	0	1.84626	0.81867	4.69871	0.0282734	0	0.00889732	0.00276997	0.0144546	0	0
Bacteria	Bacteroidota	Bacteroidia	Flavobacteriales	Flavobacteriaceae	Leeuwenhoekiella	Leeuwenhoekiella marinoflava	1b631db40c41a9e590a870aa581e1fba	4242	1326	7308	87	0	0	0	0	0	0	2.35828	0.650814	3.79008	0.0431541	0	0	0	0	0	0
Bacteria	Campilobacterota	Campylobacteria	Campylobacterales	Arcobacteraceae	Arcobacter	Arcobacter nitrofigilis	079e10523adf2177bf5c86b8dbe7cc5e	0	0	0	0	0	828	501	3417	0	6	0	0	0	0	0	0.409277	0.231292	1.26644	0	0.00200162
Bacteria	Campilobacterota	Campylobacteria	Campylobacterales	Arcobacteraceae	Arcobacter	Arcobacter nitrofigilis	b96aba72509bbce14d0c8260c00a4668	0	0	0	0	0	621	444	2382	0	0	0	0	0	0	0	0.306958	0.204978	0.88284	0	0
Bacteria	Nitrospirota	Nitrospiria	Nitrospirales	Nitrospiraceae	Nitrospira	uncultured soil	fdc1f2fede87958369ba542444f8f32e	0	0	0	0	0	6	0	15	6	0	0	0	0	0	0	0.00296577	0	0.00555945	0.00266813	0
Bacteria	Proteobacteria	Alphaproteobacteria	Rhodobacterales	Rhodobacteraceae	Albirhodobacter		b6f0c1483082c09bfc4f9027a60d2af6	0	0	0	0	0	0	45	0	72	78	0	0	0	0	0	0	0.0207748	0	0.0320175	0.0260211
Bacteria	Proteobacteria	Alphaproteobacteria	Rhodobacterales	Rhodobacteraceae	Albirhodobacter		102a740ea783518191b6281eff60c72e	0	0	0	0	0	27	0	3	42	96	0	0	0	0	0	0.013346	0	0.00111189	0.0186769	0.0320259
Bacteria	Proteobacteria	Alphaproteobacteria	Sphingomonadales	Sphingomonadaceae			2c8af4df020abd47387c6b35da3f3d8c	9420	4458	15450	15474	42	30	33	21	30	57	5.23691	2.18803	8.0127	7.67548	0.0275699	0.0148289	0.0152348	0.00778323	0.0133406	0.0190154
Bacteria	Proteobacteria	Alphaproteobacteria	Sphingomonadales	Sphingomonadaceae			9cd4c3679f559a1e758b2a8ebdce7813	5802	2748	9282	10245	0	0	0	0	0	0	3.22554	1.34874	4.81384	5.08177	0	0	0	0	0	0
Bacteria	Proteobacteria	Alphaproteobacteria	Sphingomonadales	Sphingomonadaceae			ec52e5699a792867cefca5c1ad7bef9b	117	0	177	177	0	0	0	0	0	0	0.0650444	0	0.0917959	0.0877963	0	0	0	0	0	0
Bacteria	Proteobacteria	Gammaproteobacteria	Aeromonadales	Aeromonadaceae	Aeromonas		974c4cec384b33d636a6203a39faef27	15	12	0	12	0	1266	2130	276	2880	2391	0.00833903	0.00588972	0	0.00595229	0	0.625779	0.983339	0.102294	1.2807	0.797646
Bacteria	Proteobacteria	Gammaproteobacteria	Aeromonadales	Aeromonadaceae	Aeromonas		9e799cb789e090e5123ded783de7ad8d	0	24	0	33	18	1296	2088	285	3024	2409	0	0.0117794	0	0.0163688	0.0118157	0.640607	0.963949	0.105629	1.34474	0.803651
Bacteria	Proteobacteria	Gammaproteobacteria	Aeromonadales	Aeromonadaceae	Aeromonas		e6dbf59bbbdb2a52a68e9dd85138e2c9	0	0	0	0	0	819	1473	159	2070	1623	0	0	0	0	0	0.404828	0.680027	0.0589301	0.920503	0.541439
Bacteria	Proteobacteria	Gammaproteobacteria	Aeromonadales	Aeromonadaceae	Aeromonas		339ae3039d6f711c8c36489d05f5715d	0	0	0	0	0	804	1434	195	2223	1608	0	0	0	0	0	0.397414	0.662022	0.0722728	0.98854	0.536435
Bacteria	Proteobacteria	Gammaproteobacteria	Aeromonadales	Aeromonadaceae	Aeromonas		928712de62cf914bf41d829d45225f35	0	0	0	0	0	759	1338	162	2118	1800	0	0	0	0	0	0.375171	0.617703	0.060042	0.941848	0.600486
Bacteria	Proteobacteria	Gammaproteobacteria	Aeromonadales	Aeromonadaceae	Aeromonas		f38e3c1e0430260048a09562ca1057e8	0	0	0	0	0	507	975	150	1179	1113	0	0	0	0	0	0.250608	0.45012	0.0555945	0.524287	0.371301
Bacteria	Proteobacteria	Gammaproteobacteria	Aeromonadales	Aeromonadaceae	Aeromonas		6152cd96631f1d25088723ea5060aed3	0	0	0	0	0	387	747	72	1143	804	0	0	0	0	0	0.191292	0.344861	0.0266853	0.508278	0.268217
Bacteria	Proteobacteria	Gammaproteobacteria	Aeromonadales	Aeromonadaceae	Aeromonas		4df9b079053decf3b6c195722de961fb	0	0	0	0	0	246	516	69	666	636	0	0	0	0	0	0.121597	0.238217	0.0255735	0.296162	0.212172
Bacteria	Proteobacteria	Gammaproteobacteria	Aeromonadales	Aeromonadaceae	Aeromonas		9544b73fc284c9703e2c64e5f1f3a8a8	0	0	0	0	0	225	459	39	732	585	0	0	0	0	0	0.111217	0.211903	0.0144546	0.325511	0.195158
Bacteria	Proteobacteria	Gammaproteobacteria	Alteromonadales	Shewanellaceae	Shewanella	Shewanella baltica	6db80ed0e7e646adf29d38a4112b10b4	0	0	0	0	0	15	0	21	21	0	0	0	0	0	0	0.00741444	0	0.00778323	0.00933844	0
Bacteria	Proteobacteria	Gammaproteobacteria	Burkholderiales	Alcaligenaceae	Achromobacter		836ef46ff863bd104144696954ccb120	1173	1209	2547	267	4593	0	0	0	0	0	0.652112	0.593389	1.32093	0.132439	3.01497	0	0	0	0	0
Bacteria	Proteobacteria	Gammaproteobacteria	Burkholderiales	Alcaligenaceae	Achromobacter		bd7623ef632f5fb3602415c8d89562c3	1707	1545	3399	150	6564	0	0	0	0	0	0.948982	0.758301	1.76279	0.0744037	4.30878	0	0	0	0	0
Bacteria	Proteobacteria	Gammaproteobacteria	Burkholderiales	Alcaligenaceae	Achromobacter		f5c23fa21b9b4aee3d59eb966d4b4941	30	27	69	0	147	0	0	0	0	0	0.0166781	0.0132519	0.0357849	0	0.0964947	0	0	0	0	0
Bacteria	Proteobacteria	Gammaproteobacteria	Enterobacterales	Yersiniaceae	Serratia		e932d02e6dab7c43cdca7912dc80ee22	207	327	213	309	219	333	318	489	360	468	0.115079	0.160495	0.110466	0.153272	0.143757	0.164601	0.146808	0.181238	0.160088	0.156126
Bacteria	Proteobacteria	Gammaproteobacteria	Enterobacterales	Yersiniaceae	Serratia		2d7ac6e0c9d192fda2530dfc83f3c40b	147	249	174	201	129	267	216	399	204	279	0.0817225	0.122212	0.0902401	0.0997009	0.084679	0.131977	0.0997188	0.147881	0.0907163	0.0930754
Bacteria	Proteobacteria	Gammaproteobacteria	Enterobacterales	Yersiniaceae	Serratia		30b88b1f1a72cb183c6f00565e4c65dd	183	252	159	195	138	267	189	333	198	378	0.101736	0.123684	0.0824608	0.0967248	0.0905868	0.131977	0.087254	0.12342	0.0880481	0.126102
Bacteria	Proteobacteria	Gammaproteobacteria	Enterobacterales	Yersiniaceae	Serratia		55fbbcd01c7b32bd063514bbbe8d62b1	108	174	126	150	135	198	108	264	162	267	0.060041	0.0854009	0.0653463	0.0744037	0.0886176	0.0978706	0.0498594	0.0978463	0.0720394	0.0890721
Bacteria	Proteobacteria	Gammaproteobacteria	Enterobacterales	Yersiniaceae	Serratia		15c5ed3a8f6f730ad03f225a22bca0df	51	75	0	42	51	48	45	72	72	72	0.0283527	0.0368107	0	0.020833	0.0334777	0.0237262	0.0207748	0.0266853	0.0320175	0.0240195
Bacteria	Proteobacteria	Gammaproteobacteria	Enterobacterales	Yersiniaceae	Serratia		434e5c4b1df653d3507b1874a8c0f62c	0	0	0	0	0	48	39	120	27	48	0	0	0	0	0	0.0237262	0.0180048	0.0444756	0.0120066	0.016013
Bacteria	Proteobacteria	Gammaproteobacteria	Oceanospirillales	Marinomonadaceae	Marinomonas		155e60d18f295f710fc645d0b6f6ef1a	0	0	0	0	0	7056	8223	156	5451	15321	0	0	0	0	0	3.48775	3.79624	0.0578183	2.42399	5.11114
Bacteria	Proteobacteria	Gammaproteobacteria	Oceanospirillales	Marinomonadaceae	Marinomonas		8cc45e847c6fe2e824b101528005e572	0	0	0	0	0	3525	4905	96	3174	8508	0	0	0	0	0	1.74239	2.26445	0.0355805	1.41144	2.8383
Bacteria	Proteobacteria	Gammaproteobacteria	Oceanospirillales	Marinomonadaceae	Marinomonas		7c53ab6c32d86d5626d957926923636e	0	0	0	0	0	1026	1146	36	867	2097	0	0	0	0	0	0.507148	0.529064	0.0133427	0.385544	0.699567
Bacteria	Proteobacteria	Gammaproteobacteria	Oceanospirillales	Marinomonadaceae	Marinomonas		1c2ef83892eb683b33de00b5d9d82bde	0	0	0	0	0	1155	1080	102	147	2913	0	0	0	0	0	0.570912	0.498594	0.0378042	0.0653691	0.971787
Bacteria	Proteobacteria	Gammaproteobacteria	Oceanospirillales	Marinomonadaceae	Marinomonas		f818e34eac08ea99f622d3e28707a2c3	0	0	0	0	0	888	1020	0	711	1998	0	0	0	0	0	0.438935	0.470895	0	0.316173	0.66654
Bacteria	Proteobacteria	Gammaproteobacteria	Oceanospirillales	Marinomonadaceae	Marinomonas		27d8b0dd91eb7c4769d3b42112f45e29	0	0	0	0	0	525	654	0	516	1131	0	0	0	0	0	0.259505	0.301927	0	0.229459	0.377306
Bacteria	Proteobacteria	Gammaproteobacteria	Oceanospirillales	Marinomonadaceae	Marinomonas		2536db167e80f7db960458ab5d4b11e4	0	0	0	0	0	450	624	0	429	1110	0	0	0	0	0	0.222433	0.288077	0	0.190771	0.3703
Bacteria	Proteobacteria	Gammaproteobacteria	Oceanospirillales	Marinomonadaceae	Marinomonas		26383fac2c750026a2574a02255158a3	0	0	0	0	0	633	588	69	60	1716	0	0	0	0	0	0.312889	0.271457	0.0255735	0.0266813	0.572464
Bacteria	Proteobacteria	Gammaproteobacteria	Oceanospirillales	Marinomonadaceae	Marinomonas		3966b84ed93a3b6e79e755ad13a4a674	0	0	0	0	0	204	150	0	0	474	0	0	0	0	0	0.100836	0.0692492	0	0	0.158128
Bacteria	Proteobacteria	Gammaproteobacteria	Oceanospirillales	Marinomonadaceae	Marinomonas		47744cd6d711b9417e34533e0a411ac2	17460	21486	18411	28281	12750	0	0	0	0	0	9.70663	10.5455	9.54833	14.0281	8.36944	0	0	0	0	0
Bacteria	Proteobacteria	Gammaproteobacteria	Oceanospirillales	Marinomonadaceae	Marinomonas		35084893cc7efe2209da4d3d76c09fa2	11049	13770	11583	17154	7494	0	0	0	0	0	6.14253	6.75845	6.00719	8.5088	4.91926	0	0	0	0	0
Bacteria	Proteobacteria	Gammaproteobacteria	Oceanospirillales	Marinomonadaceae	Marinomonas		88630decae55affac2c88c204e86c3aa	3246	5475	990	7665	3795	0	0	0	0	0	1.80457	2.68718	0.513435	3.80203	2.49114	0	0	0	0	0
Bacteria	Proteobacteria	Gammaproteobacteria	Oceanospirillales	Marinomonadaceae	Marinomonas		b38287a3ae61e6a8340612ae8cf4285e	2142	2289	270	11847	63	0	0	0	0	0	1.19081	1.12346	0.140028	5.8764	0.0413549	0	0	0	0	0
Bacteria	Proteobacteria	Gammaproteobacteria	Oceanospirillales	Marinomonadaceae	Marinomonas		1555c0f072e0a3da774e4aae5aae6471	1062	1464	252	2715	933	0	0	0	0	0	0.590403	0.718545	0.130693	1.34671	0.612446	0	0	0	0	0
Bacteria	Proteobacteria	Gammaproteobacteria	Oceanospirillales	Marinomonadaceae	Marinomonas		54679e4ed720f948a31c212cf710f992	1002	762	1683	813	258	0	0	0	0	0	0.557047	0.373997	0.872839	0.403268	0.169358	0	0	0	0	0
Bacteria	Proteobacteria	Gammaproteobacteria	Oceanospirillales	Marinomonadaceae	Marinomonas		b557cea17f15ee7b127f88060cec2d90	342	327	69	1581	0	0	0	0	0	0	0.19013	0.160495	0.0357849	0.784215	0	0	0	0	0	0
Bacteria	Proteobacteria	Gammaproteobacteria	Oceanospirillales	Marinomonadaceae	Marinomonas		714c47a2952a5f9a452e8ff7643d4579	261	324	0	1488	0	0	0	0	0	0	0.145099	0.159022	0	0.738084	0	0	0	0	0	0
Bacteria	Proteobacteria	Gammaproteobacteria	Oceanospirillales	Marinomonadaceae	Marinomonas		3401a43ed45a70a9aca884e96adc668e	177	198	231	270	141	0	0	0	0	0	0.0984006	0.0971803	0.119801	0.133927	0.0925561	0	0	0	0	0
Bacteria	Proteobacteria	Gammaproteobacteria	Oceanospirillales	Marinomonadaceae	Marinomonas		64f114ee36b81817d8b01e4d0e85cea1	42	0	0	93	21	0	0	0	0	0	0.0233493	0	0	0.0461303	0.013785	0	0	0	0	0
Bacteria	Proteobacteria	Gammaproteobacteria	Oceanospirillales	Marinomonadaceae	Marinomonas		06061c42745ffa0a85f3f3eb601dc9ee	3	0	12	15	0	0	0	0	0	0	0.00166781	0	0.00622345	0.00744037	0	0	0	0	0	0
Bacteria	Proteobacteria	Gammaproteobacteria	Oceanospirillales	Marinomonadaceae	Marinomonas		d0715c3e67cd8cab494668442ba4d948	0	69	0	195	90	0	0	0	0	0	0	0.0338659	0	0.0967248	0.0590784	0	0	0	0	0
Bacteria	Proteobacteria	Gammaproteobacteria	Pseudomonadales	Moraxellaceae	Acinetobacter		47f5a271da5cddbaa57439528e8da3a2	24	84	72	87	51	57	102	111	69	105	0.0133425	0.041228	0.0373407	0.0431541	0.0334777	0.0281749	0.0470895	0.0411399	0.0306834	0.0350284
Bacteria	Proteobacteria	Gammaproteobacteria	Pseudomonadales	Moraxellaceae	Acinetobacter		5f37119b4c4a7347b4a2a658754d3455	66	48	45	69	36	84	84	99	90	123	0.0366917	0.0235589	0.0233379	0.0342257	0.0236314	0.0415208	0.0387796	0.0366924	0.0400219	0.0410332
Bacteria	Proteobacteria	Gammaproteobacteria	Pseudomonadales	Moraxellaceae	Acinetobacter		6ef957c51332e6e30b940e4a0821678e	15	60	45	75	24	24	63	57	51	78	0.00833903	0.0294486	0.0233379	0.0372018	0.0157542	0.0118631	0.0290847	0.0211259	0.0226791	0.0260211
Bacteria	Proteobacteria	Gammaproteobacteria	Pseudomonadales	Moraxellaceae	Acinetobacter		2aa96721fa3a2f8cc56151bf7b2d6237	0	0	0	0	0	0	0	42	27	45	0	0	0	0	0	0	0	0.0155665	0.0120066	0.0150122
Bacteria	Proteobacteria	Gammaproteobacteria	Pseudomonadales	Moraxellaceae	Psychrobacter	Psychrobacter cibarius	9c001a2868d5a10432086af4fb43ce43	0	0	0	0	0	1320	1965	1410	4671	24	0	0	0	0	0	0.65247	0.907165	0.522588	2.07714	0.00800649
Bacteria	Proteobacteria	Gammaproteobacteria	Pseudomonadales	Moraxellaceae	Psychrobacter	Psychrobacter cibarius	719f1884bf0ddd61bb36ebfdeb5c6701	12	0	0	18	12	687	1164	903	2595	0	0.00667123	0	0	0.00892844	0.00787712	0.339581	0.537374	0.334679	1.15396	0
Bacteria	Proteobacteria	Gammaproteobacteria	Pseudomonadales	Moraxellaceae	Psychrobacter		07d3d24208e820d89effdb1c8a504c8e	51	0	39	39	0	1380	4011	39	8121	39	0.0283527	0	0.0202262	0.019345	0	0.682128	1.85172	0.0144546	3.61131	0.0130105
Bacteria	Proteobacteria	Gammaproteobacteria	Pseudomonadales	Moraxellaceae	Psychrobacter		fa390b5dcd9ab821296f7447de185094	0	0	0	0	0	3549	3861	30	21	15888	0	0	0	0	0	1.75426	1.78247	0.0111189	0.00933844	5.30029
Bacteria	Proteobacteria	Gammaproteobacteria	Pseudomonadales	Moraxellaceae	Psychrobacter		76d46c87e000d6adfda4d7706a27b877	0	0	0	0	0	1806	2250	0	0	9447	0	0	0	0	0	0.892698	1.03874	0	0	3.15155
Bacteria	Proteobacteria	Gammaproteobacteria	Pseudomonadales	Moraxellaceae	Psychrobacter		aaaa68f2919723f6ea04b53a58ef9f10	0	39	0	42	51	753	1968	36	4617	57	0	0.0191416	0	0.020833	0.0334777	0.372205	0.90855	0.0133427	2.05312	0.0190154
Bacteria	Proteobacteria	Gammaproteobacteria	Pseudomonadales	Moraxellaceae	Psychrobacter		7398dc3ccbfee8cf3b760bd4c7b9a0ad	0	9	0	12	15	435	1251	6	2457	18	0	0.00441729	0	0.00595229	0.0098464	0.215019	0.577538	0.00222378	1.0926	0.00600486
Bacteria	Proteobacteria	Gammaproteobacteria	Pseudomonadales	Moraxellaceae	Psychrobacter		1fe485dab77e51c1dede54a8c24131a4	0	0	0	0	0	444	1086	0	2280	0	0	0	0	0	0	0.219467	0.501364	0	1.01389	0
Bacteria	Proteobacteria	Gammaproteobacteria	Pseudomonadales	Moraxellaceae	Psychrobacter		845a183e6da6252fa3211d0a2ff3bf27	6	6	0	6	0	237	681	6	1428	9	0.00333561	0.00294486	0	0.00297615	0	0.117148	0.314391	0.00222378	0.635014	0.00300243
Bacteria	Proteobacteria	Gammaproteobacteria	Pseudomonadales	Moraxellaceae	Psychrobacter		f268cb20822de961ff77f266ee7d0dd8	0	0	0	0	0	102	249	0	3	0	0	0	0	0	0	0.0504182	0.114954	0	0.00133406	0
Bacteria	Proteobacteria	Gammaproteobacteria	Pseudomonadales	Moraxellaceae	Psychrobacter		45a69700bd9d74e9bd4cd8c0f846e5d3	0	0	0	0	0	75	180	0	6	24	0	0	0	0	0	0.0370722	0.083099	0	0.00266813	0.00800649
Bacteria	Proteobacteria	Gammaproteobacteria	Pseudomonadales	Moraxellaceae	Psychrobacter		d9aefac9619adbf93d3ab28fcd7072a8	0	0	0	0	0	60	177	0	0	3	0	0	0	0	0	0.0296577	0.0817141	0	0	0.00100081
Bacteria	Proteobacteria	Gammaproteobacteria	Pseudomonadales	Moraxellaceae	Psychrobacter		a94172f45dccfcefeafcebbc722336ef	0	0	0	0	0	45	129	0	225	0	0	0	0	0	0	0.0222433	0.0595543	0	0.100055	0
Bacteria	Proteobacteria	Gammaproteobacteria	Pseudomonadales	Moraxellaceae	Psychrobacter		ad4aa477ff1e9233b94c6247eca8028f	0	0	0	0	0	39	96	0	0	15	0	0	0	0	0	0.0192775	0.0443195	0	0	0.00500405
Bacteria	Proteobacteria	Gammaproteobacteria	Pseudomonadales	Moraxellaceae	Psychrobacter		3895c84c5326bef4961ab5d8dc364b73	0	9	0	3	3	33	51	18	219	12	0	0.00441729	0	0.00148807	0.00196928	0.0163118	0.0235447	0.00667134	0.0973866	0.00400324
Bacteria	Proteobacteria	Gammaproteobacteria	Pseudomonadales	Moraxellaceae	Psychrobacter		7c9dcb480320e21bd85ba8df2255aee2	0	0	0	0	0	12	51	0	114	0	0	0	0	0	0	0.00593155	0.0235447	0	0.0506944	0
Bacteria	Proteobacteria	Gammaproteobacteria	Pseudomonadales	Moraxellaceae	Psychrobacter		d3bc059b54dac39686dfab4d7d066cf3	0	33	0	42	36	36	45	33	63	39	0	0.0161967	0	0.020833	0.0236314	0.0177946	0.0207748	0.0122308	0.0280153	0.0130105
Bacteria	Proteobacteria	Gammaproteobacteria	Pseudomonadales	Moraxellaceae	Psychrobacter		efc0adc78141c389803dfd244719feee	0	0	0	0	0	9	12	0	9	0	0	0	0	0	0	0.00444866	0.00553994	0	0.00400219	0
Bacteria	Proteobacteria	Gammaproteobacteria	Pseudomonadales	Moraxellaceae	Psychrobacter		543cc824432eeccd497372b3a463ff86	18	0	24	9	0	6	9	3	15	3	0.0100068	0	0.0124469	0.00446422	0	0.00296577	0.00415495	0.00111189	0.00667031	0.00100081
Bacteria	Proteobacteria	Gammaproteobacteria	Pseudomonadales	Moraxellaceae	Psychrobacter		73770e5d8a20830ce0bf2c59d23c5eb5	0	0	0	0	0	3	3	0	12	0	0	0	0	0	0	0.00148289	0.00138498	0	0.00533625	0
Bacteria	Proteobacteria	Gammaproteobacteria	Pseudomonadales	Pseudomonadaceae	Pseudomonas	Pseudomonas marincola	643394b9f27c3594f31f1c719ce69a0c	60	78	30	99	60	15252	9720	37521	6066	9702	0.0333561	0.0382831	0.0155586	0.0491064	0.0393856	7.539	4.48735	13.9064	2.69747	3.23662
[truncated: 26 more rows]

## Sheet: Saline+OTC
Taxonomy								reads	reads	reads	reads	reads	reads	reads	reads	reads	reads	abundance	abundance	abundance	abundance	abundance	abundance	abundance	abundance	abundance	abundance
[truncated: 226 more rows]
