# Supplementary material for: Impact of salmon farming in the antibiotic resistance and structure of marine bacterial communities from surface seawater of a northern Patagonian area of Chile
Source: Biol Res. 2024 Nov 10;57:84. doi: 10.1186/s40659-024-00556-4 (PMC11552226; doi:10.1186/s40659-024-00556-4)
Supplement: Supplementary file 3 — Additional file 3: Table S2. Differentially abundant ASVs, contains the results of the differential abundance analysis for the samples Marine bacterial communities and Culturable communities [file 40659_2024_556_MOESM3_ESM.xlsx]

## Sheet: Unique PSh Marine community
ASV ID	Domain	Phylum	Class	Order	Family	Genus	Species	PSh 1	PSh 2	PSh 3	PSh 4	PSh 5	AFS 1	AFS 2	AFS 3	AFS 4	AFS 5
0a7081e149632d4dbe6c8d4f17ab05f1	Bacteria	Proteobacteria	Gammaproteobacteria	Alteromonadales	Pseudoalteromonadaceae	Pseudoalteromonas		0	10	13	0	15	0	0	0	0	0
0c9d73947e67cafd0c9f284fcfffd360	Bacteria	Actinobacteriota	Acidimicrobiia	Actinomarinales	Actinomarinaceae	Candidatus Actinomarina	uncultured marine	35	22	20	24	36	0	0	0	0	0
0cc1f090b2ae5716af89c5066d8181fd	Bacteria	Proteobacteria	Alphaproteobacteria	Kordiimonadales	uncultured	uncultured	uncultured bacterium	0	17	0	36	22	0	0	0	0	0
1021b5db440b43d1f3ce4b979ef05f83	Bacteria	Proteobacteria	Alphaproteobacteria	SAR11 clade	Clade I	Clade Ia		31	22	14	18	36	0	0	0	0	0
11876c3908237af6227e647ae5c01f6d	Bacteria	Planctomycetota	Planctomycetes	Pirellulales	Pirellulaceae	Rubripirellula	uncultured marine	34	0	25	0	29	0	0	0	0	0
16e525cd4d77d1906ce6c59d8e6d7d5e	Bacteria	Bacteroidota	Bacteroidia	Flavobacteriales	Flavobacteriaceae	Aurantivirga	uncultured Flavobacteriaceae	70	31	28	28	33	0	0	0	0	0
1738d8e6453998dc98c2a0ec97ff873e	Bacteria	Bacteroidota	Bacteroidia	Flavobacteriales	Flavobacteriaceae	Formosa	uncultured Flavobacteriaceae	58	30	32	48	45	0	0	0	0	0
17bd6daa2cb6c7e73bf20b9ac0bb1101	Bacteria	Proteobacteria	Gammaproteobacteria	Cellvibrionales	Halieaceae	OM60(NOR5) clade		0	71	63	90	61	0	0	0	0	0
18681d307a0596ee0587bd9a347dbffd	Bacteria	Bacteroidota	Bacteroidia	Flavobacteriales	Flavobacteriaceae	Formosa		87	46	40	67	62	0	0	0	0	0
187b8aeb8132085d3a93acc6fa77f099	Bacteria	Bacteroidota	Bacteroidia	Sphingobacteriales	NS11-12 marine group	NS11-12 marine group		21	11	0	11	0	0	0	0	0	0
1994cff20eb247f3a25b2f2d66200ece	Bacteria	Bacteroidota	Bacteroidia	Flavobacteriales	Flavobacteriaceae	Formosa		396	167	190	215	263	0	0	0	0	0
1bce19cf7fca02aa3e9f3ce53b28fee5	Bacteria	Verrucomicrobiota	Verrucomicrobiae	Verrucomicrobiales	Rubritaleaceae	Roseibacillus	uncultured marine	866	78	182	136	176	0	0	0	0	0
1cb5794f0d5a6674ed0b3d581312cbab	Bacteria	Bacteroidota	Bacteroidia	Flavobacteriales	Flavobacteriaceae	NS2b marine group		36	17	8	25	18	0	0	0	0	0
1fece326c062be8ed48b9eb4e8614f5d	Bacteria	Bacteroidota	Bacteroidia	Flavobacteriales	Flavobacteriaceae	NS5 marine group		152	70	64	96	114	0	0	0	0	0
24d10d56944483cd3468aeab5462f7d3	Bacteria	Bacteroidota	Bacteroidia	Flavobacteriales	Flavobacteriaceae	Formosa	uncultured Flavobacteriaceae	53	28	20	20	23	0	0	0	0	0
26295dca27edf87ab28fc5e4455b5229	Bacteria	Proteobacteria	Gammaproteobacteria	Oceanospirillales	Pseudohongiellaceae	Pseudohongiella		14	0	0	15	8	0	0	0	0	0
27200fdb6cf10b7b16c4058df5f292e9	Bacteria	Bacteroidota	Bacteroidia	Flavobacteriales	Flavobacteriaceae	Formosa		58	0	24	48	39	0	0	0	0	0
27597ba852a455f065fbd6f66567327a	Bacteria	Marinimicrobia (SAR406 clade)	Marinimicrobia (SAR406 clade)	Marinimicrobia (SAR406 clade)	Marinimicrobia (SAR406 clade)	Marinimicrobia (SAR406 clade)		77	22	32	42	55	0	0	0	0	0
28bb8c44f758469bd835cee6e956e045	Bacteria	Bacteroidota	Bacteroidia	Flavobacteriales	Cryomorphaceae	uncultured	uncultured bacterium	18	5	11	0	0	0	0	0	0	0
28ec6e283001cffcad35a56788413856	Bacteria	Bacteroidota	Bacteroidia	Flavobacteriales	Flavobacteriaceae	NS5 marine group		150	65	82	111	107	0	0	0	0	0
2b999ff8797dafe3fae8f0811d65c4d6	Bacteria	Actinobacteriota	Acidimicrobiia	Actinomarinales	Actinomarinaceae	Candidatus Actinomarina	uncultured marine	70	36	46	54	63	0	0	0	0	0
2e5cfa14454a217b5dbb7f4f05238f1c	Bacteria	Bacteroidota	Bacteroidia	Flavobacteriales	Cryomorphaceae	uncultured	uncultured Sphingobacterium	74	0	46	56	0	0	0	0	0	0
30b88b1f1a72cb183c6f00565e4c65dd	Bacteria	Proteobacteria	Gammaproteobacteria	Enterobacterales	Yersiniaceae	Serratia		0	50	68	39	0	0	0	0	0	0
30db5484b215e9c50d75746214a4641a	Bacteria	Bacteroidota	Bacteroidia	Flavobacteriales	Flavobacteriaceae	NS5 marine group	Rhodobacteraceae bacterium	0	31	20	0	25	0	0	0	0	0
3435efdc72851bd126a879e250ea20a9	Bacteria	Bacteroidota	Bacteroidia	Flavobacteriales	Flavobacteriaceae	Formosa	uncultured marine	7	12	3	14	10	0	0	0	0	0
37c84f0786d137a8afd9aee55f8e990f	Bacteria	Proteobacteria	Gammaproteobacteria	Burkholderiales	Methylophilaceae	OM43 clade		59	27	0	0	58	0	0	0	0	0
37f0495108ab9e6f233c464560dcc90f	Bacteria	Bacteroidota	Bacteroidia	Flavobacteriales	Flavobacteriaceae	Formosa	uncultured marine	10	9	3	0	10	0	0	0	0	0
38fa5bcd44e47ca3b04ef48ec2df1604	Bacteria	Bacteroidota	Bacteroidia	Flavobacteriales	Flavobacteriaceae	NS5 marine group	Rhodobacteraceae bacterium	68	0	25	0	36	0	0	0	0	0
392b15a5c46d63ffaa3061de0fce9f6d	Bacteria	Bacteroidota	Bacteroidia	Flavobacteriales	Flavobacteriaceae	NS5 marine group		43	0	19	0	20	0	0	0	0	0
39a3f7bca7b42d786e508eedfe33c9fe	Bacteria	Bacteroidota	Bacteroidia	Flavobacteriales	Flavobacteriaceae	Formosa		10	0	4	4	8	0	0	0	0	0
39f40e9d1ba627e46b9d154ccf0abd12	Bacteria	Bacteroidota	Bacteroidia	Flavobacteriales	Flavobacteriaceae	Formosa		144	101	64	82	81	0	0	0	0	0
3a278108c4bbce1557c600c0a3cb4185	Bacteria	Proteobacteria	Alphaproteobacteria	Rhodospirillales	AEGEAN-169 marine group	AEGEAN-169 marine group	metagenome	39	21	30	24	23	0	0	0	0	0
3ac59ecd9465130cf07fdbe42740cf59	Bacteria	Bacteroidota	Bacteroidia	Flavobacteriales	Crocinitomicaceae	Fluviicola		595	384	293	407	362	0	0	0	0	0
3af0fb44ee9ab19e43660f7f211cb99b	Bacteria	Verrucomicrobiota	Lentisphaeria	Lentisphaerales	Lentisphaeraceae	Lentisphaera	Lentisphaera araneosa	109	54	107	105	221	0	0	0	0	0
41e2de78910f0e21ea636e7f7bf414fa	Bacteria	Bacteroidota	Bacteroidia	Flavobacteriales	Flavobacteriaceae	Ulvibacter	uncultured Bacteroidetes	217	167	158	176	198	0	0	0	0	0
45863a0ae99e944bfaa21b0d182c0499	Bacteria	Verrucomicrobiota	Verrucomicrobiae	Opitutales	Puniceicoccaceae	Lentimonas	uncultured bacterium	2	0	6	0	2	0	0	0	0	0
46394714e14d87587cd2769447f881ea	Bacteria	Bacteroidota	Bacteroidia	Sphingobacteriales	NS11-12 marine group	NS11-12 marine group	uncultured marine	71	40	40	55	0	0	0	0	0	0
47b741979e981b880199710cbcfa8b48	Bacteria	Bacteroidota	Bacteroidia	Flavobacteriales	Flavobacteriaceae	NS4 marine group		43	9	15	0	11	0	0	0	0	0
47e2125f6618f0afffe4cbdf1c2337c6	Bacteria	Bacteroidota	Bacteroidia	Flavobacteriales	Flavobacteriaceae	Formosa	uncultured marine	7	7	9	0	10	0	0	0	0	0
486acff881a2489de2597c4ba1843136	Bacteria	Bacteroidota	Bacteroidia	Flavobacteriales	Flavobacteriaceae	Formosa		203	117	101	146	128	0	0	0	0	0
49596b18a558eca52738678e23908c96	Bacteria	Cyanobacteria	Cyanobacteriia	Synechococcales	Cyanobiaceae			14	0	23	15	0	0	0	0	0	0
4b4617cde9cafeba8d065620512de061	Bacteria	Proteobacteria	Alphaproteobacteria	Rhodobacterales	Rhodobacteraceae	uncultured	Photobacterium profundum	120	56	57	64	56	0	0	0	0	0
4bcdf451f69cdd93189b4d69d59f0167	Bacteria	Proteobacteria	Gammaproteobacteria	KI89A clade	KI89A clade	KI89A clade	marine gamma	60	79	59	47	43	0	0	0	0	0
4d9e4e87c8b8fb3caa059476d1ec9c94	Bacteria	Bacteroidota	Bacteroidia	Flavobacteriales	Flavobacteriaceae	NS2b marine group		46	13	17	24	22	0	0	0	0	0
4f0a164ca93ca0d9ed56cde3066aa47f	Bacteria	Bacteroidota	Bacteroidia	Flavobacteriales	Flavobacteriaceae	NS5 marine group		37	27	13	35	27	0	0	0	0	0
500ba4054581ac559df9d756b8f42983	Bacteria	Bacteroidota	Bacteroidia	Sphingobacteriales	NS11-12 marine group	NS11-12 marine group	uncultured marine	62	0	30	0	51	0	0	0	0	0
510f0913035cd895bba4310f7190ab05	Bacteria	Proteobacteria	Alphaproteobacteria	SAR11 clade	Clade I	Clade Ia		54	38	48	45	54	0	0	0	0	0
5190954459a2c99b46cfa2033b5fa949	Bacteria	Bacteroidota	Bacteroidia	Flavobacteriales	Flavobacteriaceae	Formosa	uncultured marine	86	58	53	47	81	0	0	0	0	0
52987979a613cfc4fe4d0c4a166d5730	Bacteria	Proteobacteria	Alphaproteobacteria	SAR11 clade	Clade IV	Clade IV	marine metagenome	102	0	0	86	64	0	0	0	0	0
538af135b97002273bd60fe0a14baa54	Bacteria	Bacteroidota	Bacteroidia	Flavobacteriales	NS9 marine group	NS9 marine group	uncultured Bacteroidetes/Chlorobi	124	73	81	62	97	0	0	0	0	0
5611a10377caec2b460bfa9e339a2629	Bacteria	Proteobacteria	Gammaproteobacteria	Thiotrichales	Thiotrichaceae	uncultured	uncultured marine	49	37	0	46	38	0	0	0	0	0
5685b397589cb21cf77877b44587a568	Bacteria	Bacteroidota	Bacteroidia	Flavobacteriales	Flavobacteriaceae	Formosa		172	98	81	91	89	0	0	0	0	0
56b62c991540cd2f6f9cf66ded620470	Bacteria	Bacteroidota	Bacteroidia	Flavobacteriales	Flavobacteriaceae	Ulvibacter		27	26	19	30	30	0	0	0	0	0
56d91ccb9e3dc157bf0a3e74f5fa4ddd	Bacteria	Bacteroidota	Bacteroidia	Flavobacteriales	Flavobacteriaceae			25	0	14	13	0	0	0	0	0	0
588cccd7034d95ad42cd790def5560c0	Bacteria	Bacteroidota	Bacteroidia	Flavobacteriales	NS9 marine group	NS9 marine group	uncultured Bacteroidetes/Chlorobi	112	104	60	106	65	0	0	0	0	0
5a6695562415016464b18f182acfb3c3	Bacteria	Bacteroidota	Bacteroidia	Flavobacteriales	Flavobacteriaceae	Formosa		90	59	35	57	58	0	0	0	0	0
5b80e0b3956779e12b2f120e4b9dd743	Bacteria	Proteobacteria	Alphaproteobacteria	Rhodobacterales	Rhodobacteraceae	Planktomarina		58	43	53	50	67	0	0	0	0	0
5c50aa15c6e3dc3c68f6e64d6d87cd3d	Bacteria	Actinobacteriota	Acidimicrobiia	Microtrichales	Microtrichaceae	Sva0996 marine group		0	12	13	0	9	0	0	0	0	0
5ec5696f1a256ce22b5e97f52209d9ce	Bacteria	Actinobacteriota	Acidimicrobiia	Actinomarinales	Actinomarinaceae	Candidatus Actinomarina	uncultured marine	84	39	37	56	61	0	0	0	0	0
5f0727dca2a8cc9cdfb77b0477ea755b	Bacteria	Bacteroidota	Bacteroidia	Flavobacteriales	Flavobacteriaceae	Formosa	uncultured Bacteroidetes	62	48	38	56	40	0	0	0	0	0
5f5c105751750b236dafc36271c04a86	Bacteria	Planctomycetota	Planctomycetes	Pirellulales	Pirellulaceae	Rubripirellula	uncultured marine	90	0	0	49	71	0	0	0	0	0
6070f1163c13900efe3b39e51a7df145	Bacteria	Proteobacteria	Alphaproteobacteria	SAR11 clade	Clade I	Clade Ia		79	0	60	59	84	0	0	0	0	0
60a4e373ffd14b60e9386bee54e29311	Bacteria	Fusobacteriota	Fusobacteriia	Fusobacteriales	Fusobacteriaceae	Psychrilyobacter	uncultured bacterium	6	5	9	10	10	0	0	0	0	0
60bab9d63dd4a2917f25ed33533ed857	Bacteria	Proteobacteria	Gammaproteobacteria	Cellvibrionales	Porticoccaceae	SAR92 clade		18	0	0	16	17	0	0	0	0	0
62a5aeb85f5733e844c0a023ee0d0694	Bacteria	Bacteroidota	Bacteroidia	Flavobacteriales	Flavobacteriaceae	Cellulophaga	Cellulophaga fucicola	14	7	0	9	9	0	0	0	0	0
63f5adfb9d1f5fac38473d079c79c622	Bacteria	Proteobacteria	Alphaproteobacteria	Rhodobacterales	Rhodobacteraceae	Planktomarina		85	89	63	67	42	0	0	0	0	0
69d4533b7295acadd5e82d1c7b46d047	Bacteria	Proteobacteria	Gammaproteobacteria	SAR86 clade	SAR86 clade	SAR86 clade	uncultured proteobacterium	67	0	0	57	31	0	0	0	0	0
6cd4693ea3c3bff4923761124db66b55	Bacteria	Campilobacterota	Campylobacteria	Campylobacterales	Arcobacteraceae	Arcobacter	Arcobacter nitrofigilis	21	0	17	0	18	0	0	0	0	0
6d0261321a9a9ba7b94da55dad0368fe	Bacteria	Proteobacteria	Gammaproteobacteria	Oceanospirillales	Pseudohongiellaceae	Pseudohongiella	Uncultured Pseudospirillum	15	22	10	25	0	0	0	0	0	0
6ef957c51332e6e30b940e4a0821678e	Bacteria	Proteobacteria	Gammaproteobacteria	Pseudomonadales	Moraxellaceae	Acinetobacter		43	22	29	41	30	0	0	0	0	0
6f4eeba0eed5fbc2abbbb4fd75644460	Bacteria	Patescibacteria	Gracilibacteria	JGI 0000069-P22	JGI 0000069-P22	JGI 0000069-P22		22	9	0	5	0	0	0	0	0	0
6fbbc48b6a2c8919de9e943fc058df0c	Bacteria	Bacteroidota	Bacteroidia	Flavobacteriales	Flavobacteriaceae	Formosa		18	57	44	16	48	0	0	0	0	0
701d9e5585d9da2e62a5c7671f67f47b	Bacteria	Verrucomicrobiota	Lentisphaeria	Lentisphaerales	Lentisphaeraceae	Lentisphaera	Lentisphaera araneosa	22	9	25	22	57	0	0	0	0	0
702a07507eae6f408768b790f467aa84	Bacteria	Bacteroidota	Bacteroidia	Flavobacteriales	Cryomorphaceae	Vicingus	uncultured bacterium	0	11	0	6	9	0	0	0	0	0
73770e5d8a20830ce0bf2c59d23c5eb5	Bacteria	Proteobacteria	Gammaproteobacteria	Pseudomonadales	Moraxellaceae	Psychrobacter		6	2	4	0	3	0	0	0	0	0
74f19cba5b49a6095f035329ec300c2d	Bacteria	Bacteroidota	Bacteroidia	Flavobacteriales	Flavobacteriaceae	Formosa	uncultured Bacteroidetes	42	30	0	36	37	0	0	0	0	0
759f8382f73dfcb837e8204444fc4701	Bacteria	Bdellovibrionota	Bdellovibrionia	Bdellovibrionales	Bdellovibrionaceae	OM27 clade		0	8	21	18	0	0	0	0	0	0
76402e89845b9d674ec58987275307a7	Bacteria	Bacteroidota	Bacteroidia	Flavobacteriales	Flavobacteriaceae	NS5 marine group		34	18	15	16	28	0	0	0	0	0
7b505194523d22116c4f7df5d6e2ab15	Bacteria	Bacteroidota	Bacteroidia	Flavobacteriales	Flavobacteriaceae	Polaribacter	uncultured marine	111	34	47	56	45	0	0	0	0	0
7d6426c76dbaa01215365dcf96f0a58d	Bacteria	Proteobacteria	Alphaproteobacteria					8	16	0	0	26	0	0	0	0	0
8060f24dea5630b1f0765c461040efe1	Bacteria	Marinimicrobia (SAR406 clade)	Marinimicrobia (SAR406 clade)	Marinimicrobia (SAR406 clade)	Marinimicrobia (SAR406 clade)	Marinimicrobia (SAR406 clade)		103	31	31	47	49	0	0	0	0	0
8252f6769fe4fe29bcf6c1356c29cdaa	Bacteria	Bacteroidota	Bacteroidia	Flavobacteriales	Cryomorphaceae	uncultured	uncultured Sphingobacterium	22	22	22	19	25	0	0	0	0	0
831935b13413742d55cdfd9b6765e5d7	Bacteria	Bacteroidota	Bacteroidia	Flavobacteriales	Flavobacteriaceae	uncultured		135	91	63	113	109	0	0	0	0	0
83a36f53494f305c5b9d93ae4764744f	Bacteria	Bacteroidota	Bacteroidia	Flavobacteriales	Flavobacteriaceae	NS5 marine group		130	75	58	113	84	0	0	0	0	0
845a183e6da6252fa3211d0a2ff3bf27	Bacteria	Proteobacteria	Gammaproteobacteria	Pseudomonadales	Moraxellaceae	Psychrobacter		41	0	52	0	32	0	0	0	0	0
8579510d23c17883ab8a653152035ef6	Bacteria	Bacteroidota	Bacteroidia	Flavobacteriales	Flavobacteriaceae	Formosa		175	101	78	110	115	0	0	0	0	0
862367c3b8cf049dd4b946ae6c562dc6	Bacteria	Proteobacteria	Alphaproteobacteria	Rhodobacterales	Rhodobacteraceae	Octadecabacter		35	23	24	33	36	0	0	0	0	0
87eb71fbb9bbcc983e9e526f1f2eaf73	Bacteria	Proteobacteria	Alphaproteobacteria	Parvibaculales	PS1 clade	PS1 clade	uncultured PS1	0	0	11	14	17	0	0	0	0	0
889a49a3b1e82ec12e8f63586d92e58c	Bacteria	Bacteroidota	Bacteroidia	Flavobacteriales	NS9 marine group	NS9 marine group		18	15	10	0	0	0	0	0	0	0
89e1cf368713f0a92676593e8cfa5c73	Bacteria	Proteobacteria	Alphaproteobacteria	Rhodobacterales	Rhodobacteraceae	Planktotalea		3	1	2	5	1	0	0	0	0	0
8d11dc3ef51d820d4c3ccd1b2b9c9fb1	Bacteria	Planctomycetota	Planctomycetes	Pirellulales	Pirellulaceae	Rubripirellula	uncultured marine	46	29	18	0	27	0	0	0	0	0
8d41d4d16350476dba2a0ae3eda2e297	Bacteria	Proteobacteria	Gammaproteobacteria	Pseudomonadales	Pseudomonadaceae	Pseudomonas		51	0	34	43	39	0	0	0	0	0
8d432641f0bec7a4543d7070a9bec455	Bacteria	Bacteroidota	Bacteroidia	Flavobacteriales	NS9 marine group	NS9 marine group	uncultured marine	115	57	39	71	49	0	0	0	0	0
8de2871fed91e76d764c4ae3c952c853	Bacteria	Proteobacteria	Gammaproteobacteria	Alteromonadales	Psychromonadaceae	Psychromonas	uncultured bacterium	14	0	39	28	0	0	0	0	0	0
8fb26746e9bc491ac7d6fc2fe20f0789	Bacteria	Bacteroidota	Bacteroidia	Flavobacteriales	Flavobacteriaceae	Formosa		22	27	18	25	15	0	0	0	0	0
954916c20ad710b6b0b4c9f70dff2665	Bacteria	Bacteroidota	Bacteroidia	Flavobacteriales	Flavobacteriaceae	uncultured		0	1	1	1	0	0	0	0	0	0
95ac924fbbb24307a1d32d90cc38d096	Bacteria	Proteobacteria	Alphaproteobacteria	Rhodobacterales	Rhodobacteraceae			86	74	51	54	44	0	0	0	0	0
98ea6032d9b193e2bf2fe2d6b73da9ad	Bacteria	Proteobacteria	Alphaproteobacteria	Rhodobacterales	Rhodobacteraceae	Ascidiaceihabitans	uncultured organism	46	30	60	0	37	0	0	0	0	0
9980c53b469940197a0871dc495617c0	Bacteria	Bacteroidota	Bacteroidia	Flavobacteriales	Cryomorphaceae	uncultured	uncultured Owenweeksia	6	8	4	8	4	0	0	0	0	0
99dc30671a5134aca4a87c35f5381c7a	Bacteria	Verrucomicrobiota	Verrucomicrobiae	Verrucomicrobiales	Rubritaleaceae	Persicirhabdus	uncultured bacterium	197	38	57	62	60	0	0	0	0	0
9ac57f765378dccce89b61cb28c05f11	Bacteria	Proteobacteria	Gammaproteobacteria	Alteromonadales	Shewanellaceae	Shewanella	Shewanella baltica	69	0	0	59	63	0	0	0	0	0
9cf4bb27cffd709aad9e9f64db5375d2	Bacteria	Bacteroidota	Bacteroidia	Flavobacteriales	NS9 marine group	NS9 marine group	uncultured Cytophaga	93	27	0	44	44	0	0	0	0	0
9d4980793b8174b856303a3c40c970c8	Bacteria	Bacteroidota	Bacteroidia	Flavobacteriales	Flavobacteriaceae	Formosa	uncultured Flavobacteriaceae	350	203	205	248	225	0	0	0	0	0
9d4b669c210502362c239d2383a06cb3	Bacteria	Proteobacteria	Alphaproteobacteria	Rhodobacterales	Rhodobacteraceae	uncultured	Halovulum sp.	9	0	8	6	0	0	0	0	0	0
9daa8d46a346489067bbd2ac5b8ad93d	Bacteria	Proteobacteria	Gammaproteobacteria	Cellvibrionales	Cellvibrionaceae	Candidatus Endobugula	Eionea flava	24	0	9	0	21	0	0	0	0	0
9e48faba5ffd31e0a61f89241a8a45fa	Bacteria	Bacteroidota	Bacteroidia	Flavobacteriales	Flavobacteriaceae	NS5 marine group		86	48	55	51	88	0	0	0	0	0
9fc616333d6de60caaf6d2eb804bc8db	Bacteria	Proteobacteria	Alphaproteobacteria	Rhodobacterales	Rhodobacteraceae	Pacificibacter		0	0	20	15	11	0	0	0	0	0
a29e318707c9c4f8241c4d5b35b12736	Bacteria	Planctomycetota	Planctomycetes	Pirellulales	Pirellulaceae	Rubripirellula	uncultured marine	87	0	54	49	61	0	0	0	0	0
a2a32b5a81c7ae831449689471325e52	Bacteria	Verrucomicrobiota	Verrucomicrobiae	Opitutales	Puniceicoccaceae	MB11C04 marine group		0	16	17	32	25	0	0	0	0	0
a3f1b48e1bde590db71d81ab0b286fee	Bacteria	Proteobacteria	Alphaproteobacteria	Rhodobacterales	Rhodobacteraceae	Planktotalea	Rhodobacteraceae bacterium	78	55	57	58	59	0	0	0	0	0
a46be3fa0a2189555057fe93cc45f2be	Bacteria	Bacteroidota	Bacteroidia	Flavobacteriales	Flavobacteriaceae	Polaribacter	uncultured Bacteroidetes	26	45	20	34	16	0	0	0	0	0
a4e8fe5a22b9f6f7b46036f9fd1bb639	Bacteria	Bacteroidota	Bacteroidia	Flavobacteriales	Flavobacteriaceae	NS4 marine group		21	13	12	0	12	0	0	0	0	0
a848fcb30393dbcebaf1d9dbb8a6e464	Bacteria	Actinobacteriota	Acidimicrobiia	Actinomarinales	Actinomarinaceae	Candidatus Actinomarina		59	14	15	24	35	0	0	0	0	0
a9fe326e2f5a36d87be3a8caa9c4f6cc	Bacteria	Bacteroidota	Bacteroidia	Flavobacteriales	Flavobacteriaceae	Formosa	uncultured Flavobacteriaceae	27	21	23	32	9	0	0	0	0	0
aaaa68f2919723f6ea04b53a58ef9f10	Bacteria	Proteobacteria	Gammaproteobacteria	Pseudomonadales	Moraxellaceae	Psychrobacter		86	49	70	89	63	0	0	0	0	0
ab05d3a54fe2369a36f6a781a3e2f874	Bacteria	Bacteroidota	Bacteroidia	Flavobacteriales	Flavobacteriaceae	Ulvibacter	uncultured Bacteroidetes	299	218	185	198	283	0	0	0	0	0
b0980b0a8f811d4c46ac016aa8a6f853	Bacteria	Bacteroidota	Bacteroidia	Flavobacteriales	Flavobacteriaceae	Formosa	uncultured Flavobacteriaceae	97	94	67	62	105	0	0	0	0	0
b1fee713c695e758b1691cdbbf09b30b	Bacteria	Proteobacteria	Alphaproteobacteria	Rhodospirillales	uncultured	uncultured	uncultured Sphingomonas	33	47	44	37	0	0	0	0	0	0
b2968955cacf58e7071475697243b4a7	Bacteria	Bacteroidota	Bacteroidia	Flavobacteriales	Flavobacteriaceae	NS5 marine group		0	1	1	1	2	0	0	0	0	0
b4779dafcbb2b6e0c026fbaabc1aff97	Bacteria	Bacteroidota	Bacteroidia	Flavobacteriales	Flavobacteriaceae	Formosa		27	8	17	14	19	0	0	0	0	0
b5dca2be8ab5a59317935a1643bdafe4	Bacteria	Proteobacteria	Alphaproteobacteria	SAR11 clade	Clade II	Clade II		49	51	0	51	0	0	0	0	0	0
b6f0c1483082c09bfc4f9027a60d2af6	Bacteria	Proteobacteria	Alphaproteobacteria	Rhodobacterales	Rhodobacteraceae	Albirhodobacter		35	0	27	52	0	0	0	0	0	0
baa2374658720430603b0fd29c48693b	Bacteria	Bacteroidota	Bacteroidia	Flavobacteriales	Flavobacteriaceae	Polaribacter	uncultured marine	79	51	35	68	61	0	0	0	0	0
bb6b7bcaf305245f58169d07a1ae80fb	Bacteria	Verrucomicrobiota	Verrucomicrobiae	Verrucomicrobiales	Rubritaleaceae	Roseibacillus	uncultured marine	69	0	0	37	34	0	0	0	0	0
bbd0d3462dd575a4aed9cab3ef7e37e4	Bacteria	Bacteroidota	Bacteroidia	Flavobacteriales	Cryomorphaceae	NS10 marine group	uncultured Flavobacteriia	50	0	53	49	70	0	0	0	0	0
bc990a53adea7d4f0a519fd3ac114c0b	Bacteria	Proteobacteria	Alphaproteobacteria	Rhodospirillales	AEGEAN-169 marine group	AEGEAN-169 marine group	marine metagenome	40	0	14	21	0	0	0	0	0	0
be0db1f439aabadeacf411b4dffb0ac6	Bacteria	Verrucomicrobiota	Verrucomicrobiae	Opitutales	Puniceicoccaceae	Lentimonas	seawater metagenome	56	55	0	50	43	0	0	0	0	0
c049a9b6af17b29f25e16e476b5f2612	Bacteria	Bacteroidota	Bacteroidia	Flavobacteriales	Flavobacteriaceae	NS5 marine group		230	66	104	97	151	0	0	0	0	0
c3fd4cfb7b6203e131bc6ab5e627b11b	Bacteria	Proteobacteria	Alphaproteobacteria	Rhodobacterales	Rhodobacteraceae	Litoreibacter	Litoreibacter ponti	17	16	0	0	13	0	0	0	0	0
c479a8110de570d121ea2309baf92ad3	Bacteria	Fibrobacterota	Fibrobacteria	Fibrobacterales	Fibrobacteraceae	uncultured	uncultured bacterium	13	0	0	12	9	0	0	0	0	0
c649f20f03b69492ecaf1fcf709bc781	Bacteria	Bacteroidota	Bacteroidia	Flavobacteriales	Cryomorphaceae	uncultured	uncultured Sphingobacterium	393	380	259	378	291	0	0	0	0	0
ccde7ad92d98ad3b2df85685a788d789	Bacteria	Bacteroidota	Bacteroidia	Flavobacteriales	Flavobacteriaceae	NS4 marine group	uncultured marine	153	98	76	62	71	0	0	0	0	0
ce8e3129edb48e0ee0ac599c15222e3a	Bacteria	Bacteroidota	Bacteroidia	Flavobacteriales	Flavobacteriaceae	uncultured		231	128	125	173	200	0	0	0	0	0
cf1ff7c53232b3adb89543efcfd4d2a5	Bacteria	Desulfobacterota	Desulfuromonadia	PB19	PB19	PB19	uncultured delta	6	10	8	10	0	0	0	0	0	0
d29f34debcc7b2ee9fe5a8f8e1f28611	Bacteria	Verrucomicrobiota	Verrucomicrobiae	Opitutales	Puniceicoccaceae	MB11C04 marine group	uncultured Puniceicoccaceae	30	0	0	23	26	0	0	0	0	0
d4dc68f96683ce7b6d14bff5591b9bfb	Bacteria	Planctomycetota	OM190	OM190	OM190	OM190	uncultured marine	8	0	9	13	18	0	0	0	0	0
d7df50d1fcadab206c66b4732a451641	Bacteria	Bacteroidota	Bacteroidia	Flavobacteriales	Crocinitomicaceae	Fluviicola	uncultured Bacteroidetes	37	36	31	30	37	0	0	0	0	0
d98837a8b940fe52499fcf7b985db9a1	Bacteria	Bacteroidota	Bacteroidia	Flavobacteriales	Flavobacteriaceae	Formosa		235	93	96	105	151	0	0	0	0	0
dcbcaa0c5a482a19f814566391406223	Bacteria	Bacteroidota	Bacteroidia					50	50	39	36	0	0	0	0	0	0
dcc229a53d3b9dd92d3916e6ee162bce	Bacteria	Proteobacteria	Alphaproteobacteria	SAR11 clade	Clade I	Clade Ia		26	0	0	20	26	0	0	0	0	0
dd8707bb2bf898ea981c081fd415d013	Bacteria	Proteobacteria	Gammaproteobacteria	Burkholderiales	Methylophilaceae	OM43 clade	marine metagenome	35	36	23	0	54	0	0	0	0	0
e0ca91100a6b01dd8473460a6f730f0f	Bacteria	Bacteroidota	Bacteroidia	Flavobacteriales	NS9 marine group	NS9 marine group	uncultured Cytophaga	73	58	45	53	38	0	0	0	0	0
e154f9fdd28411fcfc5635a00fa4dcee	Bacteria	Proteobacteria	Alphaproteobacteria	Rhodobacterales	Rhodobacteraceae			29	29	26	31	45	0	0	0	0	0
e15831f6abb19ecf0bba3e4ca0d82e1f	Bacteria	Bacteroidota	Bacteroidia	Flavobacteriales	Flavobacteriaceae	Formosa		1465	820	799	920	1113	0	0	0	0	0
e3baa0afeec5e5140f15cb3c88e00024	Bacteria	Verrucomicrobiota	Lentisphaeria	Lentisphaerales	Lentisphaeraceae	Lentisphaera	Lentisphaera araneosa	36	13	22	29	46	0	0	0	0	0
e3ddc9e87da6d2bb02f1f744367864c9	Bacteria	Bacteroidota	Bacteroidia	Flavobacteriales	Flavobacteriaceae	Formosa		7	0	7	5	4	0	0	0	0	0
e9c3923e8ab3743661ad277b8fc8c6f7	Bacteria	Bacteroidota	Bacteroidia	Cytophagales	Cyclobacteriaceae	Marinoscillum	uncultured Bacteroidetes	0	7	12	0	10	0	0	0	0	0
eac3db5303a11504fb0f1d79c8b3b066	Bacteria	Proteobacteria	Gammaproteobacteria	SAR86 clade	SAR86 clade	SAR86 clade		107	0	86	96	0	0	0	0	0	0
eafb61dacbaa8f3bb61f55aa1e0bc18d	Bacteria	Verrucomicrobiota	Verrucomicrobiae	Opitutales	Puniceicoccaceae	Lentimonas	seawater metagenome	65	0	55	26	33	0	0	0	0	0
eb8d711dec04184480e1d896d2a187d1	Bacteria	Bacteroidota	Bacteroidia	Sphingobacteriales	NS11-12 marine group	NS11-12 marine group		119	59	39	35	39	0	0	0	0	0
eb94072bce05c9886c3ab29d7ccd911a	Bacteria	Proteobacteria	Alphaproteobacteria	SAR11 clade	Clade I	Clade Ia		0	17	9	0	25	0	0	0	0	0
ee2461babc3688efa898cacb964ae308	Bacteria	Bacteroidota	Bacteroidia	Flavobacteriales	Cryomorphaceae	NS10 marine group	uncultured Flavobacteriia	28	90	27	32	49	0	0	0	0	0
efc0adc78141c389803dfd244719feee	Bacteria	Proteobacteria	Gammaproteobacteria	Pseudomonadales	Moraxellaceae	Psychrobacter		14	6	7	0	4	0	0	0	0	0
f110c38c610a2a8a1a3866be1e592ab9	Bacteria	Bacteroidota	Bacteroidia	Flavobacteriales	Flavobacteriaceae	Formosa		8	9	8	10	14	0	0	0	0	0
f3a498ddf174356e9db74f3ace146201	Bacteria	Bacteroidota	Bacteroidia	Flavobacteriales	Flavobacteriaceae	Flavobacterium	Flavobacterium ponti	34	21	28	33	0	0	0	0	0	7
f42f7d7e2c2fe6e9a6814769b58fc0ef	Bacteria	Bacteroidota	Bacteroidia	Flavobacteriales	Flavobacteriaceae	NS5 marine group		214	63	117	97	151	0	0	0	0	0
f5d787dd8bd4ece4d3be0bae4332dd53	Bacteria	Bacteroidota	Bacteroidia	Flavobacteriales	Flavobacteriaceae	Formosa	uncultured marine	128	63	39	90	62	0	0	0	0	0
f6f3ebad59f79f0b736dd517eae54420	Bacteria	Bacteroidota	Bacteroidia	Flavobacteriales	Flavobacteriaceae	NS5 marine group		50	25	26	28	32	0	0	0	0	0
f77bb1e00e362fec79685dc2bac8967f	Bacteria	Bacteroidota	Bacteroidia	Flavobacteriales	Flavobacteriaceae	Ulvibacter	uncultured Bacteroidetes	194	160	164	177	189	0	0	0	0	0
f9bd09fd091f611996a2ff407d0d6fff	Bacteria	Proteobacteria	Gammaproteobacteria	SAR86 clade	SAR86 clade	SAR86 clade	uncultured proteobacterium	57	61	39	32	41	0	0	0	0	0
fb2a184516d8bbc9f575b2c6cc0e12c3	Bacteria	Bacteroidota	Bacteroidia	Flavobacteriales	Cryomorphaceae	uncultured	uncultured Sphingobacterium	7	10	5	8	41	0	0	0	0	0
fdc857ea509c009b560674c067f7966e	Bacteria	Bacteroidota	Bacteroidia	Flavobacteriales	Cryomorphaceae	uncultured	uncultured Sphingobacterium	22	24	18	17	10	0	0	0	0	0
fef7b913a4e98c3591f499d5c551adb6	Bacteria	Proteobacteria	Alphaproteobacteria	Rhodobacterales	Rhodobacteraceae			76	0	63	51	86	0	0	0	0	0

## Sheet: Unique AFS Marine community
ASV ID	Domain	Phylum	Class	Order	Family	Genus	Species	PSh 1	PSh 2	PSh 3	PSh 4	PSh 5	AFS 1	AFS 2	AFS 3	AFS 4	AFS 5
04fdc49b6740239f02d682d758b86d83	Bacteria	Marinimicrobia (SAR406 clade)	Marinimicrobia (SAR406 clade)	Marinimicrobia (SAR406 clade)	Marinimicrobia (SAR406 clade)	Marinimicrobia (SAR406 clade)	uncultured marine	0	0	0	0	0	0	61	47	39	0
05548b8744df2fd3a02ccc0ef0673a15	Bacteria	Bacteroidota	Bacteroidia	Flavobacteriales	NS9 marine group	NS9 marine group	uncultured bacterium	0	0	0	0	0	0	29	50	26	19
06d82fa62bc9f677544cfb304a88113d	Bacteria	Nitrospinota	Nitrospinia	Nitrospinales	Nitrospinaceae	LS-NOB	uncultured marine	0	0	0	0	0	60	48	88	0	33
0e674ead354958f5e09c5228e5821701	Bacteria	Verrucomicrobiota	Verrucomicrobiae	Opitutales	Puniceicoccaceae	MB11C04 marine group	uncultured Puniceicoccaceae	0	0	0	0	0	56	22	36	0	0
1336509467a7325a26741940da6c1bf2	Bacteria	Bacteroidota	Bacteroidia	Flavobacteriales	Crocinitomicaceae	Fluviicola		0	0	0	0	0	53	30	79	41	0
1cd1de0c3bdab0ce20353b388731ad77	Bacteria	Proteobacteria	Gammaproteobacteria	Oceanospirillales	Saccharospirillaceae	Oleispira	uncultured gamma	0	0	0	0	0	9	15	16	13	13
1eb9f39fecc18fdadbb2e38a584f444b	Bacteria	Proteobacteria	Gammaproteobacteria	SAR86 clade	SAR86 clade	SAR86 clade		0	0	0	0	0	38	48	56	65	60
2940b624bfaed07757a9bce3c0f94e14	Bacteria	Proteobacteria	Alphaproteobacteria	SAR11 clade	Clade I	Clade Ia		0	0	0	0	0	60	30	68	71	0
29af063a38fb1a1dea4b13ee2adf753c	Bacteria	Proteobacteria	Alphaproteobacteria	SAR11 clade	Clade I	Clade Ia		0	0	0	0	0	30	34	0	38	0
2b067913b7e601d6c634d146cef5f352	Bacteria	Proteobacteria	Alphaproteobacteria	SAR11 clade	Clade II	Clade II		0	0	0	0	0	14	11	7	21	0
2b5e5d509cb7a7af6fdef59fb54ebe7d	Bacteria	Campilobacterota	Campylobacteria	Campylobacterales	Arcobacteraceae	Arcobacter	Arcobacter nitrofigilis	0	0	0	0	0	19	23	18	0	0
33d2657a8e5921578eb394382774a9ce	Bacteria	Marinimicrobia (SAR406 clade)	Marinimicrobia (SAR406 clade)	Marinimicrobia (SAR406 clade)	Marinimicrobia (SAR406 clade)	Marinimicrobia (SAR406 clade)	uncultured marine	0	0	0	0	0	53	0	66	0	21
369d8d44a61bd40ab0c9d65526358e66	Bacteria	Bacteroidota	Bacteroidia	Flavobacteriales	NS9 marine group	NS9 marine group	hydrothermal vent	0	0	0	0	0	39	41	56	35	51
392a4f4c4f3fa1b1deaf26d4f5ce4345	Bacteria	Bacteroidota	Bacteroidia	Flavobacteriales	NS7 marine group	NS7 marine group		0	0	0	0	0	4	0	5	0	5
3c534ffd561d6a1031a397119f6482ce	Bacteria	Planctomycetota	Planctomycetes	Pirellulales	Pirellulaceae	Rubripirellula	uncultured marine	0	0	0	0	0	41	36	76	24	23
3e25fd1e9dfb138d87a8c207661fdd4e	Bacteria	Verrucomicrobiota	Verrucomicrobiae	Opitutales	Puniceicoccaceae	MB11C04 marine group	uncultured Puniceicoccaceae	0	0	0	0	0	22	0	34	0	14
436e3456c1106715b0a082c5f178b47e	Bacteria	Proteobacteria	Alphaproteobacteria	Thalassobaculales	Nisaeaceae	OM75 clade		0	0	0	0	0	8	12	20	0	0
45df3851660e4d2d473b3416c472e1dc	Bacteria	Proteobacteria	Alphaproteobacteria	SAR11 clade	Clade II	Clade II		0	0	0	0	0	75	0	98	78	0
46ef6346250c8798a338a35eeaaf5029	Bacteria	Proteobacteria	Gammaproteobacteria	Oceanospirillales	Pseudohongiellaceae	Pseudohongiella		0	0	0	0	0	21	12	32	19	0
48315993b3d2ddc044599b7eb6b047b8	Bacteria	Proteobacteria	Alphaproteobacteria	Kordiimonadales	uncultured	uncultured	uncultured bacterium	0	0	0	0	0	0	13	27	0	11
4bf8669ad63d3c0ba3bfe6f61fb53ee5	Bacteria	Proteobacteria	Alphaproteobacteria					0	0	0	0	0	6	17	12	7	0
4d88c875e8591d774b995e583a493016	Bacteria	Proteobacteria	Gammaproteobacteria	Cellvibrionales	Halieaceae	Luminiphilus	marine gamma	0	0	0	0	0	0	15	47	21	0
5029ae31d7d8d851e2a872972dba9248	Bacteria	Proteobacteria	Gammaproteobacteria	Oceanospirillales	Saccharospirillaceae	Oleibacter	uncultured bacterium	0	0	0	0	0	0	0	230	55	97
502e4dde2d42de7872e0f5ad43005919	Bacteria	Proteobacteria	Alphaproteobacteria	uncultured	uncultured	uncultured	uncultured marine	0	0	0	0	0	8	0	14	0	8
5a2cd99354d0aa1edd6f04edaf40c62d	Bacteria	Proteobacteria	Gammaproteobacteria	SAR86 clade	SAR86 clade	SAR86 clade	uncultured proteobacterium	0	0	0	0	0	59	28	33	55	0
5bd818e5fa363f79c64fcf87286e12fa	Bacteria	Bacteroidota	Bacteroidia	Flavobacteriales	Flavobacteriaceae	NS3a marine group		0	0	0	0	0	60	0	51	28	0
6155bff89f3bd9c8dfadac93d8ee6a05	Bacteria	Proteobacteria	Gammaproteobacteria	HOC36	HOC36	HOC36		0	0	0	0	0	33	38	0	0	30
62c1356e5544799bb54c2dc48350494a	Bacteria	Bacteroidota	Bacteroidia	Flavobacteriales	Cryomorphaceae	Vicingus	uncultured bacterium	0	0	0	0	0	13	0	24	0	12
691a43b0aa3c6951883871efe28b1bf8	Bacteria	Proteobacteria	Gammaproteobacteria	Alteromonadales	Shewanellaceae	Shewanella		0	0	0	0	0	6	4	10	0	0
6a4f71dca9de2392c0a44bc8d1d68263	Bacteria	Dadabacteria	Dadabacteriia	Dadabacteriales	Dadabacteriales	Dadabacteriales	uncultured marine	0	0	0	0	0	17	9	13	9	0
6a7263f4cd8e37197773f0e76a6f32f5	Bacteria	Proteobacteria	Alphaproteobacteria	SAR11 clade	Clade I	Clade Ia		0	0	0	0	0	18	11	11	11	13
6e54734a9eac64d48591063153d0fc7c	Bacteria	Verrucomicrobiota	Verrucomicrobiae	Opitutales	Puniceicoccaceae	MB11C04 marine group		0	0	0	0	0	7	14	10	0	0
6ff5dee7446d67f55660f09443e3925b	Bacteria	Fusobacteriota	Fusobacteriia	Fusobacteriales	Fusobacteriaceae	Propionigenium	uncultured bacterium	0	0	0	0	0	15	26	29	12	0
71bbe401b4ecd9ca39a27823df23d76a	Bacteria	Proteobacteria	Gammaproteobacteria	Arenicellales	Arenicellaceae	Arenicella	uncultured bacterium	0	0	0	0	0	27	18	23	17	10
7526bd2bead5a2ea0b8cae1e74f0eccd	Bacteria	Proteobacteria	Gammaproteobacteria	OM182 clade	OM182 clade	OM182 clade	uncultured bacterium	0	0	0	0	0	117	109	127	79	66
76010d570692472fad3f443063756a8c	Bacteria	Proteobacteria	Gammaproteobacteria	Burkholderiales	Nitrosomonadaceae	Nitrosomonas	uncultured Nitrosospira	0	0	0	0	0	9	14	0	15	0
7a590760ea02c12307e3911816bef072	Bacteria	Proteobacteria	Gammaproteobacteria	SAR86 clade	SAR86 clade	SAR86 clade	uncultured SAR86	0	0	0	0	0	40	36	70	33	66
7bc329f7e0f76de39a0b3a1ca023da03	Bacteria	Proteobacteria	Gammaproteobacteria	OM182 clade	OM182 clade	OM182 clade	uncultured bacterium	0	0	0	0	0	86	86	150	87	46
7d83eaafcd119e5aaab13ef58c5ac0f0	Bacteria	Bacteroidota	Bacteroidia	Flavobacteriales	Flavobacteriaceae	uncultured		0	0	0	0	0	44	34	56	22	0
822f8b0ae2505da18c87a5b1d8163cf4	Bacteria	Proteobacteria	Gammaproteobacteria	HOC36	HOC36	HOC36	uncultured gamma	0	0	0	0	0	7	0	21	9	0
823bb6e9cc01b3ea8e5923880b4e457e	Bacteria	Proteobacteria	Gammaproteobacteria	Oceanospirillales	Pseudohongiellaceae	Pseudohongiella		0	0	0	0	0	17	13	18	0	13
83b06dfeabf4acab8f7973b51518b346	Bacteria	Bacteroidota	Bacteroidia	Flavobacteriales	NS9 marine group	NS9 marine group	uncultured Bacteroidetes/Chlorobi	0	0	0	0	0	10	0	21	12	0
86b550aac9fbb14c058838eb22ebd115	Bacteria	Proteobacteria	Alphaproteobacteria	Rhodospirillales	Magnetospiraceae	uncultured	uncultured marine	0	0	0	0	0	11	9	0	12	0
87a7f5c50bdcfee1c25656deca9c3952	Bacteria	Bacteroidota	Bacteroidia	Flavobacteriales	NS9 marine group	NS9 marine group	uncultured Bacteroidetes/Chlorobi	0	0	0	0	0	40	0	36	17	17
8816e47019b89eb85fe10bb1f475860f	Bacteria	Proteobacteria	Gammaproteobacteria	Cellvibrionales	Halieaceae			0	0	0	0	0	0	0	21	16	20
90537ea687f54940e5534565cba02600	Bacteria	Marinimicrobia (SAR406 clade)	Marinimicrobia (SAR406 clade)	Marinimicrobia (SAR406 clade)	Marinimicrobia (SAR406 clade)	Marinimicrobia (SAR406 clade)		0	0	0	0	0	13	11	0	10	3
90c0f78532cc3455ffe9d7d095283500	Bacteria	Proteobacteria	Gammaproteobacteria	Steroidobacterales	Woeseiaceae	Woeseia	uncultured marine	0	0	0	0	0	21	26	0	0	11
958ff7ccc0d48324c138e22a6942e4e3	Bacteria	Proteobacteria	Alphaproteobacteria	SAR11 clade	Clade I	Clade Ia		0	0	0	0	0	0	29	26	0	15
962313b4a7ec1b5ce72634820df24a6c	Bacteria	Proteobacteria	Alphaproteobacteria	SAR11 clade	Clade I	Clade Ia		0	0	0	0	0	11	12	12	3	6
975c06bb286570343d5052595f1e367e	Bacteria	Bacteroidota	Bacteroidia	Flavobacteriales	Cryomorphaceae	uncultured	uncultured Bacteroidetes	0	0	0	0	0	19	13	0	15	0
99b9f0ad55abee93c7b83479b0df5421	Bacteria	Planctomycetota	Planctomycetes	Pirellulales	Pirellulaceae	Rubripirellula	uncultured marine	0	0	0	0	0	13	1	22	12	7
9f3986d792319f761186e7e4ee1b2879	Bacteria	Proteobacteria	Gammaproteobacteria	SAR86 clade	SAR86 clade	SAR86 clade		0	0	0	0	0	47	33	0	54	34
a35e7ecb340be3d8677fa057d6ab6020	Bacteria	Proteobacteria	Alphaproteobacteria	SAR11 clade	Clade I	Clade Ia		0	0	0	0	0	52	59	51	0	24
ab3bafd6746e94d28bf7be75f4e150d4	Bacteria	Proteobacteria	Gammaproteobacteria	Cellvibrionales	Halieaceae			0	0	0	0	0	0	0	19	18	17
b0d51419e61cb391401ea705be46e318	Bacteria	Verrucomicrobiota	Verrucomicrobiae	Opitutales	Puniceicoccaceae	Lentimonas	uncultured Verrucomicrobiales	0	0	0	0	0	0	0	11	6	7
b349bbe05577d87a82433597ee086c99	Bacteria	Proteobacteria	Gammaproteobacteria	Alteromonadales	Shewanellaceae	Shewanella	Shewanella baltica	0	0	0	0	0	46	35	39	0	0
b37476a32e525fe4b8be3464e8080fce	Bacteria	Proteobacteria	Gammaproteobacteria	SAR86 clade	SAR86 clade	SAR86 clade	hydrothermal vent	0	0	0	0	0	36	30	49	27	0
b4b6b23ece984240deb27c305b7c6497	Bacteria	Proteobacteria	Alphaproteobacteria	Rhodobacterales	Rhodobacteraceae	Litoreibacter	Litoreibacter ponti	0	0	0	0	0	56	54	82	37	27
b542ecf7887e826c71ef539e82da7a2c	Bacteria	Proteobacteria	Alphaproteobacteria	Rhodospirillales	AEGEAN-169 marine group	AEGEAN-169 marine group	metagenome	0	0	0	0	0	8	0	3	5	0
b8c1e93825673e359c9d833ea693e0f4	Bacteria	Proteobacteria	Gammaproteobacteria	Oceanospirillales	Litoricolaceae	Litoricola	uncultured bacterium	0	0	0	0	0	10	6	9	5	0
bed6f7fe380da11b231ea94f298c027a	Bacteria	Proteobacteria	Alphaproteobacteria	SAR11 clade	Clade II	Clade II		0	0	0	0	0	7	12	15	16	0
c02f746bb1ea93d25acb5166b18e26c4	Bacteria	Proteobacteria	Alphaproteobacteria	Rhodobacterales	Rhodobacteraceae			0	0	0	0	0	8	5	2	5	0
c2d68e1b8222e0d7dbf9e59860b1b4ae	Bacteria	Bacteroidota	Bacteroidia	Flavobacteriales	Flavobacteriaceae	NS3a marine group		0	0	0	0	0	43	0	65	45	0
c314e9cfd4597b9cd29938af44770132	Bacteria	Planctomycetota	OM190	OM190	OM190	OM190	uncultured bacterium	0	0	0	0	0	0	17	44	0	18
c372071e164a1cad60b96663a3c42d5a	Bacteria	Planctomycetota	Planctomycetes	Pirellulales	Pirellulaceae	uncultured	marine metagenome	0	0	0	0	0	35	0	12	0	3
c493655d0633f5021d4b2a57978404a7	Bacteria	Marinimicrobia (SAR406 clade)	Marinimicrobia (SAR406 clade)	Marinimicrobia (SAR406 clade)	Marinimicrobia (SAR406 clade)	Marinimicrobia (SAR406 clade)		0	0	0	0	0	56	43	64	27	0
c6959fb415f88bc94e6105dc49972332	Bacteria	Bacteroidota	Bacteroidia	Flavobacteriales	NS7 marine group	NS7 marine group	uncultured organism	0	0	0	0	0	19	0	22	14	11
cc27c125292d8a9451b5e229ff31dcef	Bacteria	Proteobacteria	Gammaproteobacteria	Oceanospirillales	Saccharospirillaceae	Oleibacter	uncultured bacterium	0	0	0	0	0	46	56	159	54	60
cce636ef2afbfdfb8394cf5356bfbea9	Bacteria	Marinimicrobia (SAR406 clade)	Marinimicrobia (SAR406 clade)	Marinimicrobia (SAR406 clade)	Marinimicrobia (SAR406 clade)	Marinimicrobia (SAR406 clade)		0	0	0	0	0	31	0	0	28	13
cdc8cff1702a49bb3f12f7de7ccdd549	Bacteria	Proteobacteria	Alphaproteobacteria	SAR11 clade	Clade I	Clade Ia		0	0	0	0	0	9	9	15	0	0
d0b3c1b6fbfc9dff16850688b2554f17	Bacteria	Marinimicrobia (SAR406 clade)	Marinimicrobia (SAR406 clade)	Marinimicrobia (SAR406 clade)	Marinimicrobia (SAR406 clade)	Marinimicrobia (SAR406 clade)	unidentified marine	0	0	0	0	0	9	5	13	8	0
d0cb8db5b2579571586763c975f18bea	Bacteria	Proteobacteria	Alphaproteobacteria	SAR11 clade	Clade I	Clade Ia		0	0	0	0	0	19	18	13	0	0
d11c436d22f4895ec73024285a4e14b9	Bacteria	Marinimicrobia (SAR406 clade)	Marinimicrobia (SAR406 clade)	Marinimicrobia (SAR406 clade)	Marinimicrobia (SAR406 clade)	Marinimicrobia (SAR406 clade)	metagenome	0	0	0	0	0	17	15	0	12	0
dd90f6d589c9862270e85401b3767407	Bacteria	Bacteroidota	Bacteroidia	Flavobacteriales	NS9 marine group	NS9 marine group		0	0	0	0	0	0	0	51	23	25
e0f8310c3ff6bffc6eed0b1636af7e99	Bacteria	Proteobacteria	Gammaproteobacteria	Alteromonadales	Alteromonadaceae	Glaciecola	uncultured Glaciecola	0	0	0	0	0	32	0	34	23	0
e12c1c7a91c709828be1c433b115e6e3	Bacteria	Proteobacteria	Alphaproteobacteria	Rhodobacterales	Rhodobacteraceae	Planktomarina		0	0	0	0	0	64	52	114	0	0
e142c270480a573d0b61b414596b5ea1	Bacteria	Proteobacteria	Alphaproteobacteria	SAR11 clade	Clade II	Clade II		0	0	0	0	0	15	22	21	0	0
e1a9599a6d4dcb27b00732d656bed525	Bacteria	Proteobacteria	Gammaproteobacteria	Vibrionales	Vibrionaceae	Vibrio		0	0	0	0	0	16	37	35	0	0
e205bf157387c4bdf0f7edb7198ce299	Bacteria	Proteobacteria	Alphaproteobacteria	Rhodobacterales	Rhodobacteraceae	Ascidiaceihabitans		0	0	0	0	0	42	38	47	0	0
e94db22b1a06dc27b7fa7bc4dbe10b02	Bacteria	Marinimicrobia (SAR406 clade)	Marinimicrobia (SAR406 clade)	Marinimicrobia (SAR406 clade)	Marinimicrobia (SAR406 clade)	Marinimicrobia (SAR406 clade)		0	0	0	0	0	30	41	49	30	0
ec74b41c360e79fa5f29aee8afb7344c	Bacteria	Proteobacteria	Gammaproteobacteria	OM182 clade	OM182 clade	OM182 clade	uncultured bacterium	0	0	0	0	0	5	1	9	7	0
ee5f5cefb0a73859c9ca2c97a36e4b8d	Bacteria	Verrucomicrobiota	Lentisphaeria	Lentisphaerales	Lentisphaeraceae	Lentisphaera	Lentisphaera araneosa	0	0	0	0	0	7	7	7	0	0
f1b8ae9e761eb6b0b5e6b76c1cc03123	Bacteria	Proteobacteria	Gammaproteobacteria	Oceanospirillales	Saccharospirillaceae	Oleispira		0	0	0	0	0	0	0	106	44	60
f2d3dce7078a33974f10d4a8bbc55726	Bacteria	Planctomycetota	OM190	OM190	OM190	OM190		0	0	0	0	0	9	0	17	7	0
f2e36e279b66358d113482e3106ce93d	Bacteria	Bacteroidota	Bacteroidia	Chitinophagales	Saprospiraceae	Lewinella	uncultured marine	0	0	0	0	0	36	36	40	70	0
f59aa35248d14b3dc7d78f5075ff6e74	Bacteria	Proteobacteria	Gammaproteobacteria	Burkholderiales	Methylophilaceae	OM43 clade		0	0	0	0	0	0	15	20	15	0
f6ccb6e25bbd12312259dad2ce896d63	Bacteria	Proteobacteria	Alphaproteobacteria	Rhodobacterales	Rhodobacteraceae			0	0	0	0	0	4	9	3	0	0
f6ea7dbcffbe132f45861d57ba0780fb	Bacteria	Bacteroidota	Bacteroidia	Flavobacteriales	Flavobacteriaceae	Formosa	uncultured Flavobacteriaceae	0	0	0	0	0	19	6	9	7	0
f7f52d530b45fb2a3c12cbaf712253be	Bacteria	Bdellovibrionota	Bdellovibrionia	Bdellovibrionales	Bdellovibrionaceae	OM27 clade	uncultured delta	0	0	0	0	0	5	8	10	0	0
faab296c1651ff65f7232b77668cabf7	Bacteria	Proteobacteria	Gammaproteobacteria	Oceanospirillales	Saccharospirillaceae	Oleispira	uncultured gamma	0	0	0	0	0	49	75	333	104	139
fd10fa1d622ac416697843e29dc61262	Bacteria	Proteobacteria	Alphaproteobacteria	SAR11 clade	Clade I	Clade Ia		0	0	0	0	0	38	55	45	32	0

## Sheet: DESeq2 PSh vs AFS MarineCom
ASV ID	Phylum	Class	Order	Family	Genus	Species	enriched_group	log2 FC	pvalue	padj
03875e4536b27fcba2d5fbb708ef0746	Proteobacteria	Alphaproteobacteria	SAR11_clade	Clade_I	Clade_Ia		PSh	-0.394056	0.0438099	0.0438099
edbe3ffb5fd20451c550e6610a94cdf2	Proteobacteria	Gammaproteobacteria	KI89A_clade	KI89A_clade	KI89A_clade	marine_gamma	PSh	-1.97728	0.0422277	0.0422277
b2c1a844ab96189cc4cd9eb7cad3003d	Bacteroidota	Bacteroidia	Flavobacteriales	Flavobacteriaceae	NS4_marine_group	uncultured_Bacteroidetes/Chlorobi	PSh	-0.694257	0.0407873	0.0407873
58d320e8b64730c8619d9945256c4ecd	Proteobacteria	Alphaproteobacteria	SAR11_clade	Clade_I	Clade_Ia		PSh	-0.378986	0.0361685	0.0361685
3314272720e1c9efdcff25ab183c98a3	Proteobacteria	Gammaproteobacteria	SAR86_clade	SAR86_clade	SAR86_clade	uncultured_SAR86	PSh	-0.470872	0.0190344	0.0190344
c1e986a953e9234da0e3113311b64bf2	Bacteroidota	Bacteroidia	Flavobacteriales	Flavobacteriaceae	NS2b_marine_group		PSh	-0.696635	0.0158381	0.0158381
d449b0b599b9d8a6ee30104072e5ba28	Proteobacteria	Alphaproteobacteria	SAR11_clade	Clade_I	Clade_Ia		PSh	-2.09341	0.0149978	0.0149978
8807ac88ef832260b03d112665951ac4	Bacteroidota	Bacteroidia	Flavobacteriales	Flavobacteriaceae	NS5_marine_group		PSh	-2.71345	0.00922315	0.00922315
1c6d4d3bae9514807f29c2b10dc3c2ce	Bacteroidota	Bacteroidia	Flavobacteriales	Flavobacteriaceae	NS5_marine_group		PSh	-2.71566	0.00912992	0.00912992
6a93a5eb084db493049893f06ed03e24	Proteobacteria	Alphaproteobacteria	SAR11_clade	Clade_I	Clade_Ia		PSh	-2.42205	0.00538235	0.00538235
211ca5b632f153865a4f9132d28faf8e	Bacteroidota	Bacteroidia	Flavobacteriales	Flavobacteriaceae	NS4_marine_group	uncultured_Bacteroidetes/Chlorobi	PSh	-1.05747	0.00499666	0.00499666
d3ab13c0aeaf38dd4dbc2e4f95dc05a6	Actinobacteriota	Acidimicrobiia	Actinomarinales	Actinomarinaceae	Candidatus_Actinomarina	uncultured_marine	PSh	-0.811271	0.00463637	0.00463637
2b6298268340983ecb037a0065e14987	Actinobacteriota	Acidimicrobiia	Actinomarinales	Actinomarinaceae	Candidatus_Actinomarina	uncultured_marine	PSh	-0.937987	0.00310742	0.00310742
9c00d9302d4e1d368a4814200129339c	Proteobacteria	Alphaproteobacteria	SAR11_clade	Clade_I	Clade_Ia		PSh	-0.613964	0.00153267	0.00153267
d790df157086078f63a7bf5191edccb3	Bacteroidota	Bacteroidia	Flavobacteriales	Flavobacteriaceae	uncultured		PSh	-3.14706	0.0013633	0.0013633
8f77608274aa619e63143ba74385505b	Bacteroidota	Bacteroidia	Flavobacteriales	Flavobacteriaceae	NS2b_marine_group		PSh	-0.861651	0.00051425	0.00051425
97a97365ca6120c8779f0eebef522f17	Bacteroidota	Bacteroidia	Sphingobacteriales	NS11-12_marine_group	NS11-12_marine_group		PSh	-2.80381	0.000409855	0.000409855
ed8f3e3fe5f165cf291af24c165d4ce1	Proteobacteria	Alphaproteobacteria	SAR11_clade	Clade_I	Clade_Ia		PSh	-0.588624	0.000355574	0.000355574
8f19fa34cbd33a5b0e40768e48ec0aa9	Bacteroidota	Bacteroidia	Flavobacteriales	Flavobacteriaceae	Ulvibacter	uncultured_Bacteroidetes	PSh	-2.68225	0.000202766	0.000202766
21a8cdd4e51ad5c7fddf8ea4a5d86285	Bacteroidota	Bacteroidia	Flavobacteriales	Crocinitomicaceae	Fluviicola	uncultured_Bacteroidetes	PSh	-2.60154	0.000114217	0.000114217
f45440821440668dec4d4e60baad6a7e	Proteobacteria	Alphaproteobacteria	Rhodobacterales	Rhodobacteraceae	Planktomarina		PSh	-0.539736	6.41102e-06	6.41102e-06
3500cf08b8670a515cb96448c1e1e825	Bacteroidota	Bacteroidia	Flavobacteriales	Crocinitomicaceae	Fluviicola	uncultured_Bacteroidetes	PSh	-2.86823	6.30176e-06	6.30176e-06
6f4838960ca3b280a986b61b2cd06878	Proteobacteria	Alphaproteobacteria	Rhodobacterales	Rhodobacteraceae			PSh	-1.0071	2.87453e-07	2.87453e-07
4e6142eb55dbd9c5e2f96dd66f62df04	Proteobacteria	Alphaproteobacteria	Rhodobacterales	Rhodobacteraceae	Planktomarina		PSh	-0.564562	7.10494e-08	7.10494e-08
6b633cf492b65ef70cce73a012354d1f	Proteobacteria	Alphaproteobacteria	Rhodobacterales	Rhodobacteraceae			PSh	-1.06641	1.6062e-08	1.6062e-08
27e80ec34fe035cb1999c1e3094fa587	Proteobacteria	Gammaproteobacteria	SAR86_clade	SAR86_clade	SAR86_clade		PSh	-0.764209	1.19619e-08	1.19619e-08
f72e99f95a6c56dc93f1797a195214a8	Bacteroidota	Bacteroidia	Flavobacteriales	Cryomorphaceae	uncultured	uncultured_Sphingobacterium	PSh	-3.35892	2.01199e-09	2.01199e-09
67004d11c7f194ad7f9bbd7f8cee22c4	Cyanobacteria	Cyanobacteriia	Synechococcales	Cyanobiaceae	Synechococcus_CC9902		PSh	-1.11779	8.66979e-10	8.66979e-10
211f891f81288843c5919de56fa8a2ef	Proteobacteria	Gammaproteobacteria	SAR86_clade	SAR86_clade	SAR86_clade		PSh	-0.884438	1.34179e-11	1.34179e-11
c5764e293811ff4551c9660252e9ba3e	Cyanobacteria	Cyanobacteriia	Synechococcales	Cyanobiaceae	Synechococcus_CC9902		PSh	-1.09127	2.16367e-13	2.16367e-13
85563c06a2c1307ef27c294644cd7c6b	Bacteroidota	Bacteroidia	Flavobacteriales	Crocinitomicaceae	uncultured		PSh	-1.82025	6.45636e-14	6.45636e-14
189d751112ab0e18dc034c8dd0698843	Proteobacteria	Alphaproteobacteria	SAR11_clade	Clade_I	Clade_Ia		PSh	-0.928816	5.27838e-15	5.27838e-15
803600e82443294d29e9e0bbad3483de	Proteobacteria	Alphaproteobacteria	SAR11_clade	Clade_I	Clade_Ia		PSh	-0.839769	4.86128e-15	4.86128e-15
d74571d4e6c71f602bfd5a18fcc304ba	Proteobacteria	Alphaproteobacteria	SAR11_clade	Clade_I	Clade_Ia		PSh	-0.999291	2.27033e-15	2.27033e-15
57edcc3c9000e7108d5bf71fe9e1c8d6	Cyanobacteria	Cyanobacteriia	Synechococcales	Cyanobiaceae	Synechococcus_CC9902		PSh	-1.27879	2.99026e-17	2.99026e-17
64265842355b4e500ee537f647d72193	Bacteroidota	Bacteroidia	Flavobacteriales	Flavobacteriaceae	Aurantivirga	uncultured_Flavobacteriaceae	PSh	-2.04409	1.448e-21	1.448e-21
546fa9a640ac655e302be98523b5f1ef	Bacteroidota	Bacteroidia	Flavobacteriales	Flavobacteriaceae	Aurantivirga	uncultured_Flavobacteriaceae	PSh	-2.47925	4.65208e-22	4.65208e-22
544d9787e3c10d54bd4d1cfdebdf62e1	Proteobacteria	Alphaproteobacteria	Rhodobacterales	Rhodobacteraceae	Planktomarina		PSh	-1.59904	4.33648e-24	4.33648e-24
580d08625b04243ea62c282781e535b9	Proteobacteria	Alphaproteobacteria	SAR11_clade	Clade_I	Clade_Ia		PSh	-0.966096	3.16718e-25	3.16718e-25
89fcc0bc0c927e2f96bae99eff3e8ca6	Proteobacteria	Alphaproteobacteria	Rhodobacterales	Rhodobacteraceae			PSh	-2.42534	3.78698e-28	3.78698e-28
49fa1e66d0c3fff962c8315cf980f685	Bacteroidota	Bacteroidia	Flavobacteriales	Flavobacteriaceae	Aurantivirga	uncultured_Flavobacteriaceae	PSh	-2.41145	2.23384e-28	2.23384e-28
5bf60b6502d48e9be8a7f43b517c7b3c	Bacteroidota	Bacteroidia	Flavobacteriales	Flavobacteriaceae	Aurantivirga	uncultured_Flavobacteriaceae	PSh	-2.63057	4.34715e-30	4.34715e-30
cc6e130556fed6bfad5589b54be9bd6f	Bacteroidota	Bacteroidia	Flavobacteriales	Flavobacteriaceae	NS5_marine_group		PSh	-3.445	3.68141e-38	3.68141e-38
edea68bc55c3a4a1d115286645f59521	Cyanobacteria	Cyanobacteriia	Synechococcales	Cyanobiaceae	Synechococcus_CC9902		PSh	-2.65736	5.21139e-55	5.21139e-55
1cdfd25d6c3d8e06d57103591d567a75	Bacteroidota	Bacteroidia	Flavobacteriales	Flavobacteriaceae	NS5_marine_group		PSh	-3.71448	1.06191e-55	1.06191e-55
beb6b09d075f2831a4ae0e174152174b	Bacteroidota	Bacteroidia	Chitinophagales	Saprospiraceae	uncultured	uncultured_Sphingobacteriia	PSh	-3.82889	2.52052e-96	2.52052e-96
273fb8b091bd939369d04d45686d489c	Bacteroidota	Bacteroidia	Chitinophagales	Saprospiraceae	uncultured	uncultured_Sphingobacteriia	PSh	-3.57515	9.69056e-128	9.69056e-128
06b232f3b043d6f2ba875b325a188b67	Bacteroidota	Bacteroidia	Chitinophagales	Saprospiraceae	Lewinella	uncultured_marine	AFS	2.83959	0.0499447	0.0499447
6f8d68d2114f92922b1426106f81400d	Proteobacteria	Alphaproteobacteria	SAR11_clade	Clade_I	Clade_Ia		AFS	0.471931	0.0445619	0.0445619
1b24d914475828a04568475dd426d0fb	Proteobacteria	Alphaproteobacteria	SAR11_clade	Clade_I	Clade_Ib		AFS	1.89892	0.0442678	0.0442678
b4f4848f1b0cd92d52a13e912e6cb234	Proteobacteria	Alphaproteobacteria	SAR11_clade	Clade_II	Clade_II		AFS	0.992401	0.0322847	0.0322847
c51d8724271cdce8018d01907561d9e2	Proteobacteria	Alphaproteobacteria	SAR11_clade	Clade_II	Clade_II		AFS	1.90575	0.0311502	0.0311502
e9f6261fcbcc37e2a2b35b8a8af0f4a5	Proteobacteria	Alphaproteobacteria	SAR11_clade	Clade_II	Clade_II		AFS	0.847011	0.0282162	0.0282162
c4ee63a7fabcd36600369ad28cd9fe5c	Proteobacteria	Gammaproteobacteria	OM182_clade	OM182_clade	OM182_clade	marine_gamma	AFS	1.84607	0.0263111	0.0263111
1ad7e8bd97759f76eb77d0f5ca9994f1	Marinimicrobia_(SAR406_clade)	Marinimicrobia_(SAR406_clade)	Marinimicrobia_(SAR406_clade)	Marinimicrobia_(SAR406_clade)	Marinimicrobia_(SAR406_clade)		AFS	1.50136	0.0124379	0.0124379
5a8294e38ec0975f07ed1ddfb46eceb1	Proteobacteria	Alphaproteobacteria	SAR11_clade	Clade_II	Clade_II		AFS	0.718291	0.0100546	0.0100546
dcce7e3921fb4b5902c646b97d72f5db	Proteobacteria	Alphaproteobacteria	SAR11_clade	Clade_II	Clade_II		AFS	2.33076	0.00647637	0.00647637
381b844150f1fd02199c7a2e1b0cff31	Proteobacteria	Gammaproteobacteria	OM182_clade	OM182_clade	OM182_clade	uncultured_bacterium	AFS	1.98846	0.00532408	0.00532408
9e38a85b3196baaef1bb0d3af51bd44b	Proteobacteria	Alphaproteobacteria	SAR11_clade	Clade_I	Clade_Ia		AFS	0.865415	0.00384935	0.00384935
c45fc2fe3ab32fc98bc30b4d5ccc982f	Proteobacteria	Alphaproteobacteria	SAR11_clade	Clade_I	Clade_Ia		AFS	0.432631	0.0028009	0.0028009
5373760775123e819624131ad79e381e	Proteobacteria	Alphaproteobacteria	Puniceispirillales	SAR116_clade	Candidatus_Puniceispirillum		AFS	0.898904	0.000806473	0.000806473
2f955fcd0d435e0ed72708beb0f1fdd2	Proteobacteria	Alphaproteobacteria	Rhodobacterales	Rhodobacteraceae	Tateyamaria	uncultured_marine	AFS	2.05308	0.000635794	0.000635794
9dc4e5170e4c4c8d8390bea9daa3bb7a	Proteobacteria	Alphaproteobacteria	Puniceispirillales	SAR116_clade	SAR116_clade		AFS	0.780825	0.00034485	0.00034485
2b22b23a26d810a19e5603e27279a9c9	Planctomycetota	Planctomycetes	Pirellulales	Pirellulaceae	Rubripirellula		AFS	2.34786	0.000274478	0.000274478
de8ee34f62c147b77d23aaafe695f6c7	Marinimicrobia_(SAR406_clade)	Marinimicrobia_(SAR406_clade)	Marinimicrobia_(SAR406_clade)	Marinimicrobia_(SAR406_clade)	Marinimicrobia_(SAR406_clade)		AFS	1.01414	0.000227355	0.000227355
5da225fd3eed1e2590e4a883f7c4bad4	Marinimicrobia_(SAR406_clade)	Marinimicrobia_(SAR406_clade)	Marinimicrobia_(SAR406_clade)	Marinimicrobia_(SAR406_clade)	Marinimicrobia_(SAR406_clade)	unidentified_marine	AFS	3.51192	0.000206192	0.000206192
6d227b6d135949509ef45eef042d2f23	Proteobacteria	Alphaproteobacteria	Thalassobaculales	Nisaeaceae	OM75_clade	uncultured_Alphaproteobacteria	AFS	2.64094	2.0427e-05	2.0427e-05
9bd5b8aa0061ab3f672ac801c53eeb36	Planctomycetota	Planctomycetes	Pirellulales	Pirellulaceae	Rubripirellula		AFS	1.52753	8.48098e-06	8.48098e-06
af4bc17b88227897e326fb0824773465	Proteobacteria	Alphaproteobacteria	SAR11_clade	Clade_II	Clade_II		AFS	0.958718	5.93436e-06	5.93436e-06
738a629ec282b541353e31b26c42136f	Proteobacteria	Alphaproteobacteria	SAR11_clade	Clade_I	Clade_Ia		AFS	1.09463	5.24505e-06	5.24505e-06
78717a4a4c84fa227ec1c53a8ab05331	Proteobacteria	Alphaproteobacteria	Rhodobacterales	Rhodobacteraceae			AFS	3.25396	2.80729e-06	2.80729e-06
a1dbbdb7cc2d2338c764766d51b4722a	Proteobacteria	Alphaproteobacteria	Parvibaculales	OCS116_clade	OCS116_clade		AFS	1.02391	2.81595e-10	2.81595e-10
516c3b9d5f449de5a751b97cae7cb920	Proteobacteria	Alphaproteobacteria	Parvibaculales	OCS116_clade	OCS116_clade		AFS	1.11203	1.32443e-10	1.32443e-10
4f57b7352576d1a143d25dd0976f2fce	Proteobacteria	Alphaproteobacteria	SAR11_clade	Clade_I	Clade_Ia		AFS	1.04949	3.41212e-11	3.41212e-11
f13cb8af4e046ffecb4279d1527608c7	Proteobacteria	Alphaproteobacteria	SAR11_clade	Clade_II	Clade_II		AFS	1.02781	6.67889e-13	6.67889e-13
b793ad856d3dc5280e0bfe494a7a19ae	Marinimicrobia_(SAR406_clade)	Marinimicrobia_(SAR406_clade)	Marinimicrobia_(SAR406_clade)	Marinimicrobia_(SAR406_clade)	Marinimicrobia_(SAR406_clade)		AFS	1.33832	3.15907e-13	3.15907e-13
e37c2a28b687f1e2293df422930d9b17	Proteobacteria	Gammaproteobacteria	SAR86_clade	SAR86_clade	SAR86_clade	uncultured_proteobacterium	AFS	2.24742	1.71985e-16	1.71985e-16
a54838f3bdb65980fc7f58602bd1dd97	Proteobacteria	Gammaproteobacteria	Thiomicrospirales	Thioglobaceae	SUP05_cluster		AFS	2.43029	2.22664e-17	2.22664e-17
73c1eaffc3f3da2bd616a51c354d9369	Proteobacteria	Gammaproteobacteria	SAR86_clade	SAR86_clade	SAR86_clade		AFS	1.90917	1.24857e-19	1.24857e-19
301ca996a53c3774017e10e219e57f83	Proteobacteria	Gammaproteobacteria	SAR86_clade	SAR86_clade	SAR86_clade		AFS	2.45998	4.4023e-20	4.4023e-20
974874911efe2392d6f1fb2a4f153eef	Proteobacteria	Gammaproteobacteria	SAR86_clade	SAR86_clade	SAR86_clade		AFS	2.68517	1.61313e-24	1.61313e-24
2d80be5254f7eb7d8eefdb4b2542f46c	Proteobacteria	Gammaproteobacteria	SAR86_clade	SAR86_clade	SAR86_clade	uncultured_proteobacterium	AFS	2.21551	1.29911e-27	1.29911e-27
f7c86b7c6357241d18b25fa53b25f751	Proteobacteria	Gammaproteobacteria	Thiomicrospirales	Thioglobaceae	SUP05_cluster		AFS	2.11178	2.48118e-38	2.48118e-38

## Sheet: Unique PSh Culturable community
ASV ID	Domain	Phylum	Class	Order	Family	Genus	Species	PSh 1	PSh 2	PSh 3	PSh 4	PSh 5	AFS 1	AFS 2	AFS 3	AFS 4	AFS 5
01e7d69577483dad98ce8b00d301ef61	Bacteria	Proteobacteria	Gammaproteobacteria	Enterobacterales	Erwiniaceae	Erwinia		21	0	40	40	0	0	0	0	0	0
01f49434a9d614a5747b51de9a6ce7a3	Bacteria	Bacteroidota	Bacteroidia	Flavobacteriales	Flavobacteriaceae	Flavobacterium		4	9	5	5	2	0	0	0	0	0
03b6460819abf4253195321a4a5dddda	Bacteria	Bacteroidota	Bacteroidia	Flavobacteriales	Flavobacteriaceae	Flavobacterium		48	114	36	58	37	0	0	0	0	0
05bfd7386410460a9760873bf040be76	Bacteria	Bacteroidota	Bacteroidia	Flavobacteriales	Flavobacteriaceae	NS5 marine group	Rhodobacteraceae bacterium	4	0	3	4	0	0	0	0	0	0
06061c42745ffa0a85f3f3eb601dc9ee	Bacteria	Proteobacteria	Gammaproteobacteria	Oceanospirillales	Marinomonadaceae	Marinomonas		5	2	5	2	1	0	0	0	0	0
079e10523adf2177bf5c86b8dbe7cc5e	Bacteria	Campilobacterota	Campylobacteria	Campylobacterales	Arcobacteraceae	Arcobacter	Arcobacter nitrofigilis	11	17	14	13	8	0	0	0	0	0
081b8f67452feb76d537a0a6b273f339	Bacteria	Proteobacteria	Gammaproteobacteria	Alteromonadales	Pseudoalteromonadaceae	Pseudoalteromonas		0	9	10	5	0	0	0	0	0	0
0b9dc6d18048fe58a5290ae921c3e7bf	Bacteria	Firmicutes	Bacilli	Paenibacillales	Paenibacillaceae	Paenibacillus		47	0	58	18	0	0	0	0	0	0
0c034965fee287ce1164d049789dde66	Bacteria	Proteobacteria	Gammaproteobacteria	Oceanospirillales	Marinomonadaceae	Marinomonas		1	0	5	3	3	0	0	0	0	0
0fa2e86eddc60b544c0fa339dfcaddc8	Bacteria	Proteobacteria	Gammaproteobacteria	Pseudomonadales	Pseudomonadaceae	Pseudomonas		8	9	10	12	15	0	0	0	0	0
1ad84231b604680340a38cddd003209c	Bacteria	Proteobacteria	Gammaproteobacteria					0	0	1	1	2	0	0	0	0	0
2319f5e38c257bb1d2cb08633663ffa5	Bacteria	Bacteroidota	Bacteroidia	Flavobacteriales	Flavobacteriaceae	Flavobacterium		95	300	70	117	39	0	0	0	0	0
2392524294fe36e541321216f25fedee	Bacteria	Proteobacteria	Alphaproteobacteria	Rhizobiales	Rhizobiaceae	Allorhizobium-Neorhizobium-Pararhizobium-Rhizobium		7	0	0	13	9	0	0	0	0	0
244815252761d374a3318558450d82cc	Bacteria	Proteobacteria	Alphaproteobacteria	Rhodospirillales	Rhodospirillaceae	Rhodospirillaceae	Rhodospirillum sp.	44	3	32	61	17	0	0	0	0	0
2489ad1bd70c2da88b24dd10fd59b75c	Bacteria	Proteobacteria	Gammaproteobacteria	Xanthomonadales	Xanthomonadaceae	Stenotrophomonas	Stenotrophomonas rhizophila	32	25	11	31	16	0	0	0	0	0
2880cacee4e5e1cda5eee20edc0e06a5	Bacteria	Bacteroidota	Bacteroidia	Flavobacteriales	Flavobacteriaceae	Flavobacterium	Flavobacterium algicola	18	21	23	20	25	0	0	0	0	0
2a1b789ce86f24266a2dcbe8416a0d12	Bacteria	Proteobacteria	Gammaproteobacteria	Enterobacterales	Enterobacteriaceae			38	34	54	32	42	0	0	0	0	0
2c2840dfa1858492a42cd60fdb7a95f9	Bacteria	Bacteroidota	Bacteroidia	Flavobacteriales	Flavobacteriaceae	Flavobacterium		59	87	22	36	27	0	0	0	0	0
2c98c175003c3dd96a5918cfbd856b2c	Bacteria	Bacteroidota	Bacteroidia	Flavobacteriales	Weeksellaceae	Chryseobacterium	glacial ice	34	26	0	0	16	0	0	0	0	0
3335d7625f92a1f2a34be5f18e905ac9	Bacteria	Proteobacteria	Gammaproteobacteria	Vibrionales	Vibrionaceae	Vibrio		1	4	0	1	0	0	0	0	0	0
333d803585e79a941abad0e4e3c750db	Bacteria	Proteobacteria	Gammaproteobacteria	Alteromonadales	Shewanellaceae	Shewanella		67	38	26	0	0	0	0	0	0	0
366e4f69b65054ec45d7265dab3969b7	Bacteria	Proteobacteria	Gammaproteobacteria	Pseudomonadales	Pseudomonadaceae	Pseudomonas	Pseudomonas umsongensis	7	0	4	0	5	0	0	0	0	0
36d80e67fc4102831c569993cabfb64c	Bacteria	Proteobacteria	Gammaproteobacteria	Pseudomonadales	Pseudomonadaceae	Pseudomonas		17	16	6	10	8	0	0	0	0	0
37ff823c75cfd67a687c0279ac6f2386	Bacteria	Bacteroidota	Bacteroidia	Flavobacteriales	Flavobacteriaceae	Flavobacterium		453	870	138	313	165	0	0	0	0	0
3d484a0dbe0e7ee2af76d9dc2a340dec	Bacteria	Bacteroidota	Bacteroidia	Flavobacteriales	Flavobacteriaceae	Flavobacterium		5	6	2	3	3	0	0	0	0	0
41764348176f5aaad6e650be914b6cea	Bacteria	Proteobacteria	Gammaproteobacteria	Pseudomonadales	Pseudomonadaceae	Pseudomonas		44	23	84	69	29	0	0	0	0	0
42e0eb71d9fe3e2d80c11a396fe68f37	Bacteria	Proteobacteria	Gammaproteobacteria	Enterobacterales	Enterobacteriaceae			51	55	46	60	25	0	0	0	0	0
43810080d1350ce31b2ed6d14c9cd459	Bacteria	Proteobacteria	Alphaproteobacteria	Rhodobacterales	Rhodobacteraceae	Rhodobacteraceae	Roseobacter sp.	0	17	17	20	0	0	0	0	0	0
44567ed6a579b9fffc2a575a2ee6114f	Bacteria	Proteobacteria	Gammaproteobacteria	Pseudomonadales	Pseudomonadaceae	Pseudomonas		879	829	650	788	441	0	0	0	0	0
47744cd6d711b9417e34533e0a411ac2	Bacteria	Proteobacteria	Gammaproteobacteria	Oceanospirillales	Marinomonadaceae	Marinomonas		107	0	73	92	95	0	0	0	0	0
4c44e2fe284daec4472d4453d4cb7ac3	Bacteria	Proteobacteria	Alphaproteobacteria	Rhodospirillales	Thalassospiraceae	Thalassospira		62	0	16	0	23	0	0	0	0	0
4cd91f61d55c75df7a38b1204232501f	Bacteria	Bacteroidota	Bacteroidia	Flavobacteriales	Flavobacteriaceae	Flavobacterium		8	13	0	0	6	0	0	0	0	0
4ddc6e8ba1aeebc51f56e0fd63797321	Bacteria	Proteobacteria	Gammaproteobacteria	Oceanospirillales	Marinomonadaceae	Marinomonas		2	4	0	1	0	0	0	0	0	0
50d63ca368a9f2dcc2356a50165f1e49	Bacteria	Proteobacteria	Gammaproteobacteria	Pseudomonadales	Pseudomonadaceae	Pseudomonas		0	9	8	7	0	0	0	0	0	0
51a825c650913116d3c987ed690e6394	Bacteria	Bacteroidota	Bacteroidia	Flavobacteriales	Flavobacteriaceae	Flavobacterium		333	1159	79	272	121	0	0	0	0	0
5528e3bb902a38f0af17cdd9b827bfeb	Bacteria	Proteobacteria	Gammaproteobacteria	Alteromonadales	Shewanellaceae	Shewanella		274	470	286	294	218	0	0	0	0	0
577c364c5e76281c041a53a7d545827f	Bacteria	Proteobacteria	Gammaproteobacteria	Alteromonadales	Shewanellaceae	Shewanella	Shewanella frigidimarina	0	54	0	56	45	0	0	0	0	0
5c630ffa9ed32740d9ba13e4abe86b04	Bacteria	Bacteroidota	Bacteroidia	Flavobacteriales	Flavobacteriaceae	Flavobacterium	Flavobacterium frigidarium	68	110	0	83	0	0	0	0	0	0
5edb6fa4a49dcabf97cf9d6814fb2a64	Bacteria	Bacteroidota	Bacteroidia	Flavobacteriales	Flavobacteriaceae	Mariniflexile		50	67	58	69	55	0	0	0	0	0
5f6e22ddac1929017289a127696d1c51	Bacteria	Bacteroidota	Bacteroidia	Sphingobacteriales	Sphingobacteriaceae	Pedobacter	Pedobacter lignilitoris	0	0	29	13	17	0	0	0	0	0
721083f78c04e8684633ed7caf255b97	Bacteria	Bacteroidota	Bacteroidia	Flavobacteriales	Flavobacteriaceae	Flavobacterium	Flavobacterium algicola	29	26	51	22	53	0	0	0	0	0
7616d6aa3c7159c403e18f382abf4179	Bacteria	Proteobacteria	Alphaproteobacteria	Sphingomonadales	Sphingomonadaceae	Novosphingobium		8	9	0	9	0	0	0	0	0	0
77dcbd1508128e3893c6d7d9053b190e	Bacteria	Proteobacteria	Gammaproteobacteria	Pseudomonadales	Moraxellaceae	Psychrobacter		0	8	13	15	9	0	0	0	0	0
78f695b1f704bbc0216c9602644158a8	Bacteria	Proteobacteria	Gammaproteobacteria	Vibrionales	Vibrionaceae	Vibrio		17	35	0	41	17	0	0	0	0	0
7a196a7efac8aff66a95e3224e8f2b16	Bacteria	Bacteroidota	Bacteroidia	Flavobacteriales	Flavobacteriaceae	Flavobacterium	Flavobacterium ovatum	15	29	0	28	0	0	0	0	0	0
7cc233b1c1512981051d50d819e2010b	Bacteria	Proteobacteria	Gammaproteobacteria	Pseudomonadales	Pseudomonadaceae	Pseudomonas		15	8	17	3	6	0	0	0	0	0
812e4cdd87021e8d5fb1e06de6205871	Bacteria	Bacteroidota	Bacteroidia	Flavobacteriales	Flavobacteriaceae	Flavobacterium		0	0	3	4	2	0	0	0	0	0
83a953066f0a7ec598d88762647701ba	Bacteria	Proteobacteria	Gammaproteobacteria	Pseudomonadales	Pseudomonadaceae	Pseudomonas		49	45	49	50	39	0	0	0	0	0
8488182f465299e57ee0c6af3f2162e8	Bacteria	Firmicutes	Bacilli	Paenibacillales	Paenibacillaceae	Paenibacillus		0	48	0	4	59	0	0	0	0	0
8a709fb268f767b4011f581fd68cd07d	Bacteria	Proteobacteria	Gammaproteobacteria	Pseudomonadales	Pseudomonadaceae	Pseudomonas		0	11	9	10	0	0	0	0	0	0
8d56af178173f29aa41ff23c8cf3958a	Bacteria	Proteobacteria	Gammaproteobacteria	Enterobacterales	Enterobacteriaceae	Buttiauxella	Leclercia adecarboxylata	85	82	96	89	77	0	0	0	0	0
9527ef7bd2d3753b01a8442341c65d30	Bacteria	Proteobacteria	Gammaproteobacteria	Alteromonadales	Shewanellaceae	Shewanella		24	46	30	23	30	0	0	0	0	0
9b213446eaf02eee30d385468906bcf6	Bacteria	Bacteroidota	Bacteroidia	Flavobacteriales	Flavobacteriaceae	Flavobacterium	Flavobacterium ponti	18	15	23	34	14	0	0	0	0	0
a2698b143b113929afe10e89ba120891	Bacteria	Bacteroidota	Bacteroidia	Cytophagales	Cyclobacteriaceae	Algoriphagus		0	7	36	0	25	0	0	0	0	0
a5067b79048218a0cadc88cc3445b765	Bacteria	Bacteroidota	Bacteroidia	Flavobacteriales	Flavobacteriaceae	Flavobacterium		0	37	0	46	44	0	0	0	0	0
a54838f3bdb65980fc7f58602bd1dd97	Bacteria	Proteobacteria	Gammaproteobacteria	Thiomicrospirales	Thioglobaceae	SUP05 cluster		9	6	9	0	0	0	0	0	0	0
a626ac76d3e1450409d3a354720d264a	Bacteria	Bacteroidota	Bacteroidia	Flavobacteriales	Flavobacteriaceae	Flavobacterium	Flavobacterium algicola	0	30	29	35	0	0	0	0	0	0
ab7662a12dd5b4e1ab17401e48f4d6f2	Bacteria	Bacteroidota	Bacteroidia	Flavobacteriales	Flavobacteriaceae	Flavobacterium	Flavobacterium frigidarium	36	31	16	34	28	0	0	0	0	0
ad862c2eefeea6adf61b8272c7d700f7	Bacteria	Proteobacteria	Gammaproteobacteria	Pseudomonadales	Pseudomonadaceae	Pseudomonas		586	575	884	1063	591	0	0	0	0	0
b3956eec7b83a02ee2513318ca7020dc	Bacteria	Bacteroidota	Bacteroidia	Flavobacteriales	Flavobacteriaceae	Flavobacterium	Flavobacterium ponti	103	101	74	127	84	0	0	0	0	0
b3a97b77997f7a7da70604c56b5c5639	Bacteria	Proteobacteria	Gammaproteobacteria	Pseudomonadales	Pseudomonadaceae	Pseudomonas		894	1040	1466	1657	732	0	0	0	0	0
b4e72f828d929142b84234f71e244e1b	Bacteria	Bacteroidota	Bacteroidia	Flavobacteriales	Flavobacteriaceae	Flavobacterium		17	31	0	34	0	0	0	0	0	0
b793ad856d3dc5280e0bfe494a7a19ae	Bacteria	Marinimicrobia (SAR406 clade)	Marinimicrobia (SAR406 clade)	Marinimicrobia (SAR406 clade)	Marinimicrobia (SAR406 clade)	Marinimicrobia (SAR406 clade)		7	3	0	7	2	0	0	0	0	0
b96aba72509bbce14d0c8260c00a4668	Bacteria	Campilobacterota	Campylobacteria	Campylobacterales	Arcobacteraceae	Arcobacter	Arcobacter nitrofigilis	31	26	24	19	17	0	0	0	0	0
b9e8b2527405a78b7427aa2be8380824	Bacteria	Proteobacteria	Gammaproteobacteria	Enterobacterales	Yersiniaceae	Serratia		47	0	79	62	0	0	0	0	0	0
ba06ad7efd5a61c6efdc0998488260d9	Bacteria	Bacteroidota	Bacteroidia	Flavobacteriales	Flavobacteriaceae	Flavobacterium	Flavobacterium frigidarium	32	32	24	35	14	0	0	0	0	0
c12050c89be89f65e6f510bc425e7fb1	Bacteria	Bacteroidota	Bacteroidia	Flavobacteriales	Weeksellaceae	Chryseobacterium	Chryseobacterium hagamense	14	33	4	0	16	0	0	0	0	0
cb0cde7dbef73360821d1d309e1d6a1f	Bacteria	Proteobacteria	Gammaproteobacteria	Enterobacterales	Enterobacteriaceae	Buttiauxella	Leclercia adecarboxylata	78	92	72	122	55	0	0	0	0	0
cbd0f5b1cb0aa141a1058cb7ca74969f	Bacteria	Bacteroidota	Bacteroidia	Flavobacteriales	Flavobacteriaceae	Mariniflexile		0	0	10	5	9	0	0	0	0	0
cd03a544072f4d000296dae305b91ca0	Bacteria	Proteobacteria	Gammaproteobacteria	Pseudomonadales	Pseudomonadaceae	Pseudomonas		472	493	585	580	359	0	0	0	0	0
d2d9db693a133effa5912cc177e295e0	Bacteria	Bacteroidota	Bacteroidia	Flavobacteriales	Weeksellaceae	Chryseobacterium	glacial ice	0	38	11	25	0	0	0	0	0	0
d327530897783bafaa9289dfdc1223be	Bacteria	Bacteroidota	Bacteroidia	Flavobacteriales	Flavobacteriaceae	Flavobacterium	Flavobacterium algicola	52	46	0	44	0	0	0	0	0	0
da75665c566bc9124941daa193d6ec19	Bacteria	Bacteroidota	Bacteroidia	Flavobacteriales	Flavobacteriaceae	Flavobacterium	Flavobacterium ovatum	10	0	21	0	17	0	0	0	0	0
dba59e869e1a268fc41bb2691f64e958	Bacteria	Proteobacteria	Gammaproteobacteria	Pseudomonadales	Pseudomonadaceae	Pseudomonas		93	39	64	92	48	0	0	0	0	0
e6a50c231c20a5d1448b3d576f02ebab	Bacteria	Proteobacteria	Gammaproteobacteria	Alteromonadales	Shewanellaceae	Shewanella		143	240	136	130	107	0	0	0	0	0
e714a7cbac14f64d829030767a4bdb50	Bacteria	Proteobacteria	Gammaproteobacteria	Vibrionales	Vibrionaceae	Vibrio		3	1	0	1	0	0	0	0	0	0
e8fa17dad8276895639522c20678fbca	Bacteria	Bacteroidota	Bacteroidia	Flavobacteriales	Flavobacteriaceae	Winogradskyella		12	0	9	0	18	0	0	0	0	0
ed25e2c57193540b88e238c3990fa57f	Bacteria	Bacteroidota	Bacteroidia	Flavobacteriales	Flavobacteriaceae	Flavobacterium	Flavobacterium ponti	6399	2610	10485	8535	5013	0	0	0	0	0
eff5c09bcd81ff8bd38992facb960210	Bacteria	Proteobacteria	Gammaproteobacteria	Vibrionales	Vibrionaceae	Vibrio	Vibrio gallaecicus	11	6	0	4	0	0	0	0	0	0
f3a498ddf174356e9db74f3ace146201	Bacteria	Bacteroidota	Bacteroidia	Flavobacteriales	Flavobacteriaceae	Flavobacterium	Flavobacterium ponti	4687	1867	7723	6368	3701	0	0	0	0	0
f692dab984fa65d1a8f4ea3a2ce6cfe7	Bacteria	Bacteroidota	Bacteroidia	Flavobacteriales	Flavobacteriaceae	Flavobacterium	Flavobacterium antarcticum	17	0	14	0	15	0	0	0	0	0
f9528d3b5eae3150dcf47884de2fcf71	Bacteria	Proteobacteria	Alphaproteobacteria	Rhodobacterales	Rhodobacteraceae	Celeribacter		14	7	1	0	0	0	0	0	0	0
fb7dc4411771afc5df5bdd9e6c9efb65	Bacteria	Bacteroidota	Bacteroidia	Flavobacteriales	Flavobacteriaceae	Flavobacterium	Flavobacterium gelidilacus	20	0	13	14	0	0	0	0	0	0
fc1e749e26fcebf7a98469a97e87a5b6	Bacteria	Bacteroidota	Bacteroidia	Flavobacteriales	Flavobacteriaceae	NS4 marine group		0	15	12	15	0	0	0	0	0	0
fc87270b8ab9894bc465b315404d38ea	Bacteria	Proteobacteria	Gammaproteobacteria	Oceanospirillales	Halomonadaceae	Halomonas		0	28	36	17	0	0	0	0	0	0
fda9966cc854aaa5db31198f81ed3e40	Bacteria	Bacteroidota	Bacteroidia	Flavobacteriales	Flavobacteriaceae	Flavobacterium		84	0	38	50	0	0	0	0	0	0

## Sheet: Unique AFS Culturable community
ASV ID	Domain	Phylum	Class	Order	Family	Genus	Species	PSh 1	PSh 2	PSh 3	PSh 4	PSh 5	AFS 1	AFS 2	AFS 3	AFS 4	AFS 5
0062a63db4d671d85483c065634226b4	Bacteria	Proteobacteria	Gammaproteobacteria	Enterobacterales	Enterobacteriaceae	Raoultella		0	0	0	0	0	56	70	54	76	0
021bfa6f079af5b64623bf81cd730bf1	Bacteria	Bacteroidota	Bacteroidia	Flavobacteriales	Flavobacteriaceae	Flavobacterium	Flavobacterium antarcticum	0	0	0	0	0	0	16	18	49	7
070371f759e523eec89393521076ccc2	Bacteria	Proteobacteria	Gammaproteobacteria	Oceanospirillales	Nitrincolaceae	Amphritea	uncultured bacterium	0	0	0	0	0	46	62	38	72	0
0867d0dcaa32dcc770459253129e3f89	Bacteria	Firmicutes	Clostridia	Clostridiales				0	0	0	0	0	0	0	29	27	27
0894a47905f39a8832906d4811497ff0	Bacteria	Proteobacteria	Gammaproteobacteria	Pseudomonadales	Moraxellaceae	Acinetobacter		0	0	0	0	0	32	34	45	0	0
096dbe4efc4a5cc9d04d2cd3ac10914a	Bacteria	Bacteroidota	Bacteroidia	Flavobacteriales	Flavobacteriaceae	Flavobacterium	Flavobacterium frigidarium	0	0	0	0	0	28	47	29	27	12
0d71c92bf43b85d1005add641db66c84	Bacteria	Proteobacteria	Gammaproteobacteria	Alteromonadales	Shewanellaceae	Shewanella		0	0	0	0	0	0	55	0	29	35
0e64d4ff47a4bb4550e771e4649746f0	Bacteria	Bacteroidota	Bacteroidia	Flavobacteriales	Flavobacteriaceae	Flavobacterium		0	0	0	0	0	55	122	90	128	54
0f88317b5a3c49cf6ffffaed1b666f96	Bacteria	Bacteroidota	Bacteroidia	Flavobacteriales	Flavobacteriaceae	Lutibacter		0	0	0	0	0	48	0	70	26	0
10e30bed14cfe62c91888967e3ac65d5	Bacteria	Bacteroidota	Bacteroidia	Flavobacteriales	Flavobacteriaceae	Flavobacterium	Flavobacterium frigidarium	0	0	0	0	0	0	71	37	79	0
11482dc2c360095ef2c4ff054ec75303	Bacteria	Bacteroidota	Bacteroidia	Flavobacteriales	Flavobacteriaceae	Wenyingzhuangia		0	0	0	0	0	4	5	0	23	5
12a703527107bddeec976c1b372fe20f	Bacteria	Proteobacteria	Alphaproteobacteria	Rhodobacterales	Rhodobacteraceae	Albirhodobacter		0	0	0	0	0	51	28	63	69	60
13c458b4d96634eea2e16acd17924513	Bacteria	Bacteroidota	Bacteroidia	Flavobacteriales	Flavobacteriaceae	Flavobacterium	Flavobacterium frigidarium	0	0	0	0	0	0	1	4	1	1
1522264bd54a833c41f602beb85cafdc	Bacteria	Firmicutes	Clostridia	Clostridiales	uncultured	uncultured	uncultured Bacillus	0	0	0	0	0	164	275	287	795	412
152b215b5d648a57a58dd815c4256669	Bacteria	Proteobacteria	Gammaproteobacteria	Alteromonadales	Pseudoalteromonadaceae	Pseudoalteromonas		0	0	0	0	0	13	25	22	0	0
155e60d18f295f710fc645d0b6f6ef1a	Bacteria	Proteobacteria	Gammaproteobacteria	Oceanospirillales	Marinomonadaceae	Marinomonas		0	0	0	0	0	103	135	85	135	65
169bc722d7f12b99fef169a32911927d	Bacteria	Bacteroidota	Bacteroidia	Flavobacteriales	Flavobacteriaceae	Flavobacterium	Flavobacterium frigidarium	0	0	0	0	0	91	130	120	180	93
179bc543146f394c7369fc7612d3cad2	Bacteria	Proteobacteria	Gammaproteobacteria	Alteromonadales	Alteromonadaceae	Paraglaciecola		0	0	0	0	0	7	10	5	17	11
1a4d7d15b63fb6c60f6da443f46b4068	Bacteria	Bacteroidota	Bacteroidia	Flavobacteriales	Flavobacteriaceae	Lutibacter		0	0	0	0	0	0	82	0	57	40
1af3126ef014539a803b9f5ac9beada7	Bacteria	Proteobacteria	Gammaproteobacteria	Pseudomonadales	Pseudomonadaceae	Pseudomonas		0	0	0	0	0	5	11	12	4	4
1b810ef1a22c2e482654e44fe31b7d1a	Bacteria	Bacteroidota	Bacteroidia	Flavobacteriales	Flavobacteriaceae	Flavobacterium		0	0	0	0	0	28	49	52	45	34
1de5c34b870c422962250c3d9a409172	Bacteria	Proteobacteria	Gammaproteobacteria	Oceanospirillales	Marinomonadaceae	Marinomonas	Marinomonas arenicola	0	0	0	0	0	0	60	33	31	0
1efe3defe261f75ea6f0b209df14de2b	Bacteria	Bacteroidota	Bacteroidia	Flavobacteriales	Flavobacteriaceae	Flavobacterium		0	0	0	0	0	12	12	0	7	0
21a88b769dd57da7bdbf868b363d5451	Bacteria	Bacteroidota	Bacteroidia	Flavobacteriales	Flavobacteriaceae	Olleya		0	0	0	0	0	30	39	31	38	0
21d823a6463ea9b3593e7a11baf5aa68	Bacteria	Bacteroidota	Bacteroidia	Flavobacteriales	Flavobacteriaceae	Flavobacterium		0	0	0	0	0	33	106	124	106	51
220e9ff99b13e64ec483aca7c374ea7e	Bacteria	Bacteroidota	Bacteroidia	Flavobacteriales	Flavobacteriaceae	Flavobacterium	Flavobacterium frigidarium	0	0	0	0	0	0	6	1	3	0
2277c85e36c78c06818bd9f5fd64c829	Bacteria	Bacteroidota	Bacteroidia	Flavobacteriales	Flavobacteriaceae	Spongiivirga	Lacinutrix undariae	0	0	0	0	0	15	36	0	33	0
251f0af4e4d5c2ef79df6e794ac873ef	Bacteria	Proteobacteria	Alphaproteobacteria	Rhodobacterales	Rhodobacteraceae	Albirhodobacter		0	0	0	0	0	113	161	115	187	110
2680e04d21a9cebb0355755aa4259de8	Bacteria	Proteobacteria	Gammaproteobacteria	Vibrionales	Vibrionaceae	Vibrio		0	0	0	0	0	21	32	29	41	0
27ca305ef21a014e74458da227dc899a	Bacteria	Bacteroidota	Bacteroidia	Flavobacteriales	Flavobacteriaceae	Lutibacter	Lutibacter maritimus	0	0	0	0	0	47	110	78	192	76
28f9fb0ea9a36cdea9a2c47ca33db898	Bacteria	Proteobacteria	Gammaproteobacteria	Pseudomonadales	Moraxellaceae	Acinetobacter		0	0	0	0	0	16	13	5	22	9
2a2a2ce21d7b8fce4b7e4dc4d16d80f9	Bacteria	Bacteroidota	Bacteroidia	Flavobacteriales	Flavobacteriaceae	Flavobacterium	Flavobacterium tegetincola	0	0	0	0	0	166	70	48	240	77
2c4e3ffc04b15feef11311bc08455045	Bacteria	Proteobacteria	Gammaproteobacteria	Oceanospirillales	Oceanospirillaceae	Oceanospirillum	Oceanospirillum maris	0	0	0	0	0	56	89	87	86	39
2c5eb6192fc507223d2da1464f8846b8	Bacteria	Proteobacteria	Gammaproteobacteria	Alteromonadales	Shewanellaceae	Shewanella		0	0	0	0	0	46	54	47	95	56
2e77e9ed73d8f87b9af1cce6c3a095b8	Bacteria	Bacteroidota	Bacteroidia	Flavobacteriales	Flavobacteriaceae	Flavobacterium		0	0	0	0	0	67	216	146	225	59
2fc46ffd480517355727f4c7720f9f1c	Bacteria	Bacteroidota	Bacteroidia	Flavobacteriales	Flavobacteriaceae	Flavobacterium	Flavobacterium frigidarium	0	0	0	0	0	16	18	13	22	33
3031c42768edcdff10e545e864ed6d4c	Bacteria	Proteobacteria	Gammaproteobacteria	Alteromonadales	Shewanellaceae	Shewanella		0	0	0	0	0	0	11	9	16	0
3218fcccfcaecdbe739d87674b2605f1	Bacteria	Proteobacteria	Gammaproteobacteria	Pseudomonadales	Pseudomonadaceae	Pseudomonas	Pseudomonas marincola	0	0	0	0	0	303	494	415	389	294
32f542d9e532491e98f0ba4d112cd584	Bacteria	Firmicutes	Clostridia	Clostridiales	Clostridiaceae	Hathewaya	Clostridium sp.	0	0	0	0	0	13	29	0	16	0
33b131dfebb5fbe4a01a33628c1da1cd	Bacteria	Bacteroidota	Bacteroidia	Flavobacteriales	Flavobacteriaceae	Flavobacterium	Flavobacterium tegetincola	0	0	0	0	0	240	58	47	180	126
345dff3ba16134870589116eda73ff6d	Bacteria	Proteobacteria	Alphaproteobacteria	Rhodobacterales	Rhodobacteraceae			0	0	0	0	0	18	0	27	45	20
34f6b24020bd937028be8a2ba1eade1a	Bacteria	Bacteroidota	Bacteroidia	Flavobacteriales	Flavobacteriaceae	Flavobacterium		0	0	0	0	0	26	24	26	0	0
351a6bfcd0fbd5651913040ebe7a2f86	Bacteria	Proteobacteria	Alphaproteobacteria	Rhodobacterales	Rhodobacteraceae	Yoonia-Loktanella	Loktanella salsilacus	0	0	0	0	0	10	0	13	13	10
3b383507c47680a7d8b02c2fddb02489	Bacteria	Proteobacteria	Gammaproteobacteria	Oceanospirillales	Nitrincolaceae	Amphritea	uncultured bacterium	0	0	0	0	0	123	114	55	99	52
3eab01171732eb9875d5c76f8b73ca2d	Bacteria	Bacteroidota	Bacteroidia	Flavobacteriales	Flavobacteriaceae	Mariniflexile		0	0	0	0	0	11	0	0	49	17
3f8fcd5f67f53b305c2600d0e9f6e601	Bacteria	Firmicutes	Clostridia	Clostridiales	Clostridiaceae	Clostridium sensu stricto 15	Clostridium tetani	0	0	0	0	0	25	47	30	48	0
40b165b13856240bf01c4371c2e6afea	Bacteria	Bacteroidota	Bacteroidia	Flavobacteriales	Flavobacteriaceae	Flavobacterium		0	0	0	0	0	0	85	97	111	53
4193f0f7790091efd53c13e5c147acf5	Bacteria	Proteobacteria	Gammaproteobacteria	Enterobacterales	Enterobacteriaceae	Raoultella		0	0	0	0	0	0	0	27	27	25
43579f169b50aa866d9a77d2351f769f	Bacteria	Proteobacteria	Gammaproteobacteria	Pseudomonadales	Pseudomonadaceae	Pseudomonas	Pseudomonas marincola	0	0	0	0	0	146	180	166	254	202
447a7b8436ef04712492370aab6c1d06	Bacteria	Proteobacteria	Gammaproteobacteria	Oceanospirillales	Nitrincolaceae	Amphritea	Amphritea sp.	0	0	0	0	0	0	173	100	153	61
45a69700bd9d74e9bd4cd8c0f846e5d3	Bacteria	Proteobacteria	Gammaproteobacteria	Pseudomonadales	Moraxellaceae	Psychrobacter		0	0	0	0	0	263	432	339	394	247
471ef52db9bb32eb75a8e1d20e5948a0	Bacteria	Proteobacteria	Gammaproteobacteria	Alteromonadales	Alteromonadaceae	Paraglaciecola		0	0	0	0	0	65	70	80	152	57
47ac71b1c3dd3624c5a44c24d7976fba	Bacteria	Bacteroidota	Bacteroidia	Flavobacteriales	Flavobacteriaceae	Polaribacter	Polaribacter atrinae	0	0	0	0	0	41	72	77	87	46
47b70df6f1518728213253658e6ae39d	Bacteria	Proteobacteria	Gammaproteobacteria	Pseudomonadales	Pseudomonadaceae	Pseudomonas		0	0	0	0	0	51	97	36	103	65
480dd9af72b7b2f144fc60a6cb1eb59b	Bacteria	Bacteroidota	Bacteroidia	Flavobacteriales	Flavobacteriaceae	Flavobacterium		0	0	0	0	0	32	45	46	41	18
483ae0a1842d9297bf0feacb44aa4772	Bacteria	Proteobacteria	Gammaproteobacteria	Vibrionales	Vibrionaceae	Vibrio		0	0	0	0	0	34	0	30	25	0
4a29530bf8218b9f2a29c7885c395a91	Bacteria	Proteobacteria	Gammaproteobacteria	Pseudomonadales	Pseudomonadaceae	Pseudomonas	Pseudomonas marincola	0	0	0	0	0	208	300	206	175	129
4a355163b35d6a57985e9eb4a7c674ac	Bacteria	Bacteroidota	Bacteroidia	Flavobacteriales	Flavobacteriaceae	Flavobacterium		0	0	0	0	0	12	11	21	10	6
5152f73fc4a332faea65bba19bc6bcb2	Bacteria	Proteobacteria	Gammaproteobacteria	Alteromonadales	Shewanellaceae	Shewanella	Shewanella baltica	0	0	0	0	0	81	67	53	160	93
521e877097554ece421ed3fd393e1285	Bacteria	Bacteroidota	Bacteroidia	Flavobacteriales	Flavobacteriaceae	Flavobacterium	Flavobacterium ponti	0	0	0	0	0	220	126	89	178	92
53b6bda2a3781688e0e75898088d968a	Bacteria	Proteobacteria	Gammaproteobacteria	Pseudomonadales	Pseudomonadaceae	Pseudomonas		0	0	0	0	0	57	60	34	71	0
598d0b358ba07e24abb98ce384b273ae	Bacteria	Proteobacteria	Gammaproteobacteria	Vibrionales	Vibrionaceae	Vibrio		0	0	0	0	0	13	16	16	11	0
5a40e88b2df2605dce35af2921f06cb7	Bacteria	Proteobacteria	Gammaproteobacteria	Alteromonadales	Shewanellaceae	Shewanella		0	0	0	0	0	30	49	0	49	43
5b81ae113050795f86ccfcc91136f023	Bacteria	Firmicutes	Clostridia	Clostridiales	Clostridiaceae	Hathewaya	Clostridium sp.	0	0	0	0	0	45	81	50	59	31
5d69a7c08af781e07f1c0a77c2fe4971	Bacteria	Proteobacteria	Gammaproteobacteria	Pseudomonadales	Pseudomonadaceae	Pseudomonas		0	0	0	0	0	23	0	29	57	27
5eaf95afad06d3d6fbb29c03ef69bbdb	Bacteria	Proteobacteria	Gammaproteobacteria	Pseudomonadales	Pseudomonadaceae	Pseudomonas	Pseudomonas marincola	0	0	0	0	0	78	99	93	137	46
64265842355b4e500ee537f647d72193	Bacteria	Bacteroidota	Bacteroidia	Flavobacteriales	Flavobacteriaceae	Aurantivirga	uncultured Flavobacteriaceae	0	0	0	0	0	10	8	0	14	0
643394b9f27c3594f31f1c719ce69a0c	Bacteria	Proteobacteria	Gammaproteobacteria	Pseudomonadales	Pseudomonadaceae	Pseudomonas	Pseudomonas marincola	0	0	0	0	0	58	88	67	91	40
64a7e378bff39ec750972e4bbcdcad3d	Bacteria	Proteobacteria	Gammaproteobacteria	Vibrionales	Vibrionaceae	Vibrio	Vibrio litoralis	0	0	0	0	0	4	7	4	0	3
65f8c1e45ad319e80d291c77ecaf4ab2	Bacteria	Proteobacteria	Gammaproteobacteria	Alteromonadales	Shewanellaceae	Shewanella	Alteromonadaceae bacterium	0	0	0	0	0	19	12	17	20	22
6675a2165f7c36d322b7cdbaa404d680	Bacteria	Bacteroidota	Bacteroidia	Flavobacteriales	Flavobacteriaceae	Flavobacterium		0	0	0	0	0	18	24	19	55	19
679aafb2279be59f1b174874ca8404a9	Bacteria	Proteobacteria	Gammaproteobacteria	Alteromonadales	Shewanellaceae	Shewanella		0	0	0	0	0	21	0	42	36	0
6aaeaf9f749f9acbb38f2dbf90fc184c	Bacteria	Proteobacteria	Gammaproteobacteria	Pseudomonadales	Pseudomonadaceae	Pseudomonas		0	0	0	0	0	15	69	54	0	48
6bb7551423105f64bfe7c3bc7ccaf0a5	Bacteria	Bacteroidota	Bacteroidia	Flavobacteriales	Flavobacteriaceae	Olleya		0	0	0	0	0	27	27	53	54	0
6dfc6d5f698527a9612fdec1ae91ebbd	Bacteria	Proteobacteria	Gammaproteobacteria	Oceanospirillales	Oceanospirillaceae	Oceanospirillum	Oceanospirillum maris	0	0	0	0	0	0	122	69	108	46
6fe2b3ad53e241d21b84c9cd5d7507c3	Bacteria	Bacteroidota	Bacteroidia	Flavobacteriales	Flavobacteriaceae	Flavobacterium		0	0	0	0	0	0	0	1	1	1
7003c9d2f3ac4a03865e6ce064fcfc9d	Bacteria	Bacteroidota	Bacteroidia	Flavobacteriales	Flavobacteriaceae	Flavobacterium		0	0	0	0	0	0	0	1	1	1
700943bb39400ec471b8b5750e57c96a	Bacteria	Proteobacteria	Gammaproteobacteria	Vibrionales	Vibrionaceae	Vibrio		0	0	0	0	0	3	0	0	11	8
708cdac624664ffd6450107810cc631b	Bacteria	Bacteroidota	Bacteroidia	Flavobacteriales	Flavobacteriaceae	Bizionia	Bizionia fulviae	0	0	0	0	0	0	0	14	36	16
73b827e117ad14b7165d20a1c4870baa	Bacteria	Bacteroidota	Bacteroidia	Flavobacteriales	Flavobacteriaceae	Flavobacterium		0	0	0	0	0	8	0	7	14	5
7521aea1fdabef6aa06b80e56e57ce41	Bacteria	Bacteroidota	Bacteroidia	Flavobacteriales	Flavobacteriaceae	Flavobacterium	Flavobacterium crassostreae	0	0	0	0	0	75	131	126	185	115
76d46c87e000d6adfda4d7706a27b877	Bacteria	Proteobacteria	Gammaproteobacteria	Pseudomonadales	Moraxellaceae	Psychrobacter		0	0	0	0	0	17	36	24	29	17
76f5d300a210b83d6dded256c0fcdf11	Bacteria	Bacteroidota	Bacteroidia	Flavobacteriales	Flavobacteriaceae	Flavobacterium		0	0	0	0	0	228	231	208	357	191
7972b17d56559427ef96d2cef664e77b	Bacteria	Proteobacteria	Gammaproteobacteria	Oceanospirillales	Nitrincolaceae	Amphritea	uncultured bacterium	0	0	0	0	0	73	73	73	147	69
79779e5d2121303a43d661867c71967b	Bacteria	Bacteroidota	Bacteroidia	Flavobacteriales	Flavobacteriaceae	Flavobacterium	Flavobacterium ahnfeltiae	0	0	0	0	0	96	78	93	209	74
79b6d848b286b7cb7ca345bc6f55298c	Bacteria	Bacteroidota	Bacteroidia	Flavobacteriales	Flavobacteriaceae	Flavobacterium	Flavobacterium frigidarium	0	0	0	0	0	0	24	20	24	0
79d562bf4732ee25660ae564360889eb	Bacteria	Proteobacteria	Alphaproteobacteria	Caulobacterales	Caulobacteraceae	Brevundimonas		0	0	0	0	0	0	0	10	20	6
7b30e6be78717b9d065d876da782b911	Bacteria	Proteobacteria	Gammaproteobacteria	Oceanospirillales	Marinomonadaceae	Marinomonas	Marinomonas ushuaiensis	0	0	0	0	0	16	21	0	5	0
7bf0b867c463e1abcfbbd9cedf990587	Bacteria	Proteobacteria	Gammaproteobacteria	Pseudomonadales	Moraxellaceae	Psychrobacter		0	0	0	0	0	12	0	19	28	0
7c1196a7b760866ffc0242720226e9f0	Bacteria	Bacteroidota	Bacteroidia	Flavobacteriales	Flavobacteriaceae	Flavobacterium		0	0	0	0	0	4	7	8	9	6
7d85bd210c398579e50d62095b0b60c5	Bacteria	Bacteroidota	Bacteroidia	Flavobacteriales	Flavobacteriaceae	Flavobacterium	Flavobacterium frigidarium	0	0	0	0	0	0	1	2	1	3
80527e08b122f61d9a8ee388b44c4f7d	Bacteria	Proteobacteria	Gammaproteobacteria	Alteromonadales	Alteromonadaceae	Paraglaciecola		0	0	0	0	0	52	79	53	117	75
849a92056246cf4ba8f562e1696cfbc5	Bacteria	Proteobacteria	Gammaproteobacteria	Alteromonadales	Shewanellaceae	Shewanella		0	0	0	0	0	0	16	6	23	0
84a45c7061abcb276b20e4ae019c247b	Bacteria	Proteobacteria	Gammaproteobacteria	Pseudomonadales	Moraxellaceae	Psychrobacter		0	0	0	0	0	93	180	120	167	73
85aa797faa82f6ca23c042f0005c592a	Bacteria	Proteobacteria	Gammaproteobacteria	Pseudomonadales	Moraxellaceae	Psychrobacter		0	0	0	0	0	0	19	14	27	0
86c4cb2e1d30d0df041bc5fc0a3d77d3	Bacteria	Proteobacteria	Gammaproteobacteria	Oceanospirillales	Nitrincolaceae	Neptuniibacter	Neptuniibacter sp.	0	0	0	0	0	9	14	9	13	0
89faf7daa4bf90880390d7ee37d44529	Bacteria	Bacteroidota	Bacteroidia	Flavobacteriales	Flavobacteriaceae	Flavobacterium	Flavobacterium antarcticum	0	0	0	0	0	21	40	20	24	20
8c1cbd28e994400f20a620be1f09652a	Bacteria	Bacteroidota	Bacteroidia	Flavobacteriales	Flavobacteriaceae	Flavobacterium	Flavobacterium frigidarium	0	0	0	0	0	64	0	57	48	52
8cc45e847c6fe2e824b101528005e572	Bacteria	Proteobacteria	Gammaproteobacteria	Oceanospirillales	Marinomonadaceae	Marinomonas		0	0	0	0	0	77	103	105	117	90
8da2845b3079759e78731753ac1cec85	Bacteria	Bacteroidota	Bacteroidia	Flavobacteriales	Flavobacteriaceae	Lutibacter		0	0	0	0	0	18	0	21	48	12
90d5a7fc2de6183b38ca13fe1549bdf1	Bacteria	Proteobacteria	Gammaproteobacteria	Alteromonadales	Pseudoalteromonadaceae	Pseudoalteromonas		0	0	0	0	0	6	13	11	12	0
91d607e2483c506464be70589ccf2bb3	Bacteria	Proteobacteria	Alphaproteobacteria	Rhodobacterales	Rhodobacteraceae	Paracoccus		0	0	0	0	0	95	122	65	145	77
91e29e4e78a0b34a0abea5d08e36c569	Bacteria	Bacteroidota	Bacteroidia	Flavobacteriales	Flavobacteriaceae	Flavobacterium	uncultured soil	0	0	0	0	0	7	8	13	7	6
92b132796add6b2ff6b4dcf4f050c7b6	Bacteria	Bacteroidota	Bacteroidia	Flavobacteriales	Flavobacteriaceae	Flavobacterium		0	0	0	0	0	0	101	99	138	0
93e394b6631ba849c19ee24d3cf1c0fd	Bacteria	Firmicutes	Clostridia	Clostridiales	Clostridiaceae	Clostridium sensu stricto 5	Clostridium putrefaciens	0	0	0	0	0	0	0	9	12	5
950c6033dbc2b99e1f64177daa79e5cc	Bacteria	Bacteroidota	Bacteroidia	Flavobacteriales	Flavobacteriaceae	Flavobacterium		0	0	0	0	0	0	0	36	24	35
993ea81d8c7a6dd1bbc9572cce91a76e	Bacteria	Proteobacteria	Gammaproteobacteria	Alteromonadales	Alteromonadaceae	Paraglaciecola		0	0	0	0	0	16	28	32	45	79
9b2eef4ed8fb7724439765839a1c972e	Bacteria	Firmicutes	Clostridia	Peptostreptococcales-Tissierellales	Peptostreptococcales-Tissierellales	Tissierella	uncultured bacterium	0	0	0	0	0	256	357	286	537	224
9e6e856f4c000f86734a1bb0cf98a478	Bacteria	Bacteroidota	Bacteroidia	Flavobacteriales	Flavobacteriaceae	Flavobacterium		0	0	0	0	0	13	12	10	0	23
9e7c73ba4e76aad2f3ce0b5848b110f9	Bacteria	Bacteroidota	Bacteroidia	Flavobacteriales	Flavobacteriaceae	Flavobacterium		0	0	0	0	0	37	139	108	135	0
9e97a2ab738fde56c008126a8d448684	Bacteria	Proteobacteria	Gammaproteobacteria	Alteromonadales	Alteromonadaceae	Paraglaciecola		0	0	0	0	0	52	87	34	81	0
9f4758af14aef67279d31c3e218a34e4	Bacteria	Bacteroidota	Bacteroidia	Flavobacteriales	Flavobacteriaceae	Flavobacterium	Flavobacterium frigidarium	0	0	0	0	0	35	54	50	84	32
9fc0387c587f20be10d7ef3e76db86d4	Bacteria	Proteobacteria	Gammaproteobacteria	Alteromonadales	Shewanellaceae	Shewanella	Alteromonadaceae bacterium	0	0	0	0	0	19	29	30	0	0
a3c9a2f78ee8d18f7da90a2cc4d40c02	Bacteria	Proteobacteria	Gammaproteobacteria	Alteromonadales	Shewanellaceae	Shewanella	Shewanella baltica	0	0	0	0	0	0	36	41	55	26
a4a680e82317c07bde3b16ea6ff59f45	Bacteria	Bacteroidota	Bacteroidia	Flavobacteriales	Flavobacteriaceae	Flavobacterium		0	0	0	0	0	184	318	281	499	294
a66d37ca72a03e206123f29c840ce11f	Bacteria	Bacteroidota	Bacteroidia	Flavobacteriales	Flavobacteriaceae	Flavobacterium		0	0	0	0	0	23	33	55	50	25
a77cae2a70bbcb6c3e93a52dbc02061d	Bacteria	Bacteroidota	Bacteroidia	Flavobacteriales	Flavobacteriaceae	Cellulophaga	Cellulophaga fucicola	0	0	0	0	0	2	0	1	2	1
a93502a540ae8fca1bcddb952ec96e07	Bacteria	Bacteroidota	Bacteroidia	Flavobacteriales	Flavobacteriaceae	Flavobacterium		0	0	0	0	0	27	42	0	22	0
a9edbaae2c4526ad3ee5e772f29d2213	Bacteria	Proteobacteria	Gammaproteobacteria	Pseudomonadales	Pseudomonadaceae	Pseudomonas		0	0	0	0	0	4	6	8	6	5
aa8b84c299e4da3dd63e72ab47d74897	Bacteria	Proteobacteria	Gammaproteobacteria	Oceanospirillales	Nitrincolaceae	Amphritea	uncultured bacterium	0	0	0	0	0	0	45	42	87	49
ab01df4ad9a9694099a9e5955fe90216	Bacteria	Proteobacteria	Gammaproteobacteria	Pseudomonadales	Pseudomonadaceae	Pseudomonas		0	0	0	0	0	66	142	66	101	44
ad4aa477ff1e9233b94c6247eca8028f	Bacteria	Proteobacteria	Gammaproteobacteria	Pseudomonadales	Moraxellaceae	Psychrobacter		0	0	0	0	0	180	269	236	262	162
ae6998c613385a77ab9e19607c65048d	Bacteria	Proteobacteria	Gammaproteobacteria	Pseudomonadales	Moraxellaceae	Psychrobacter		0	0	0	0	0	6	15	17	22	11
ae75fff717d9ef9ba4869b3c6bbffe33	Bacteria	Bacteroidota	Bacteroidia	Flavobacteriales	Flavobacteriaceae	Flavobacterium	Flavobacterium frigidarium	0	0	0	0	0	0	5	8	11	0
b2c22e9267dd13205c70166205919fac	Bacteria	Proteobacteria	Gammaproteobacteria	Pseudomonadales	Pseudomonadaceae	Pseudomonas		0	0	0	0	0	0	10	0	30	15
b2d3ca84fc4c4a4b8031465a1f15380e	Bacteria	Proteobacteria	Gammaproteobacteria	Enterobacterales	Enterobacteriaceae	Buttiauxella		0	0	0	0	0	14	0	17	14	0
b35a56bc163df454ad7599017258761f	Bacteria	Bacteroidota	Bacteroidia	Flavobacteriales	Flavobacteriaceae	Flavobacterium		0	0	0	0	0	14	8	20	21	9
b35c3cac6230a5823d0230817158890e	Bacteria	Bacteroidota	Bacteroidia	Flavobacteriales	Flavobacteriaceae	Flavobacterium		0	0	0	0	0	0	63	35	99	0
b4641d9650577a449eb4b7ab047f72c1	Bacteria	Proteobacteria	Alphaproteobacteria	Rhodobacterales	Rhodobacteraceae	Pacificibacter		0	0	0	0	0	14	16	15	29	6
b56b2d8a337886c1e3674313841ab0ea	Bacteria	Proteobacteria	Gammaproteobacteria	Pseudomonadales	Pseudomonadaceae	Pseudomonas		0	0	0	0	0	3	2	6	1	4
b6aeea595025e5e23a919309876c75a3	Bacteria	Bacteroidota	Bacteroidia	Flavobacteriales	Flavobacteriaceae	Flavobacterium	Flavobacterium ponti	0	0	0	0	0	157	153	129	233	67
ba0401f812577aac08c62b1a681159ee	Bacteria	Bacteroidota	Bacteroidia	Flavobacteriales	Flavobacteriaceae	Olleya		0	0	0	0	0	16	50	37	48	0
bc5999015fbbb9ca7b45386f8935edad	Bacteria	Bacteroidota	Bacteroidia	Flavobacteriales	Flavobacteriaceae	Flavobacterium	Flavobacterium frigidarium	0	0	0	0	0	26	27	21	47	20
bfed54f40c2bcb1b720f2b3dadd8556d	Bacteria	Proteobacteria	Gammaproteobacteria	Pseudomonadales	Pseudomonadaceae	Pseudomonas		0	0	0	0	0	41	37	38	39	49
c01a6855572fcce3f548b158416e10ce	Bacteria	Proteobacteria	Gammaproteobacteria	Vibrionales	Vibrionaceae	Vibrio		0	0	0	0	0	34	56	56	45	19
c0265eeb2b8c3c1ad86576a8a19460a6	Bacteria	Bacteroidota	Bacteroidia	Flavobacteriales	Flavobacteriaceae	Flavobacterium		0	0	0	0	0	45	142	197	178	77
c17b9350dcd1dac43948a43e3f45ae73	Bacteria	Proteobacteria	Gammaproteobacteria	Alteromonadales	Pseudoalteromonadaceae	Pseudoalteromonas		0	0	0	0	0	0	13	14	17	0
c3a27fd85a78372051436b658ae55b75	Bacteria	Proteobacteria	Gammaproteobacteria	Vibrionales	Vibrionaceae	Photobacterium	Photobacterium profundum	0	0	0	0	0	32	48	0	0	28
c639f0324f828396a2f3198254ed2da5	Bacteria	Bacteroidota	Bacteroidia	Flavobacteriales	Flavobacteriaceae	Flavobacterium	Flavobacterium frigidarium	0	0	0	0	0	99	108	74	126	109
c6d775b58799355fc8be10056b519a20	Bacteria	Proteobacteria	Gammaproteobacteria	Alteromonadales	Alteromonadaceae	Paraglaciecola		0	0	0	0	0	56	76	56	70	31
c6f64eb901fd1869c0d7a47565845908	Bacteria	Proteobacteria	Gammaproteobacteria	Pseudomonadales	Moraxellaceae	Acinetobacter		0	0	0	0	0	0	16	0	22	16
c712cf319e9f920f791d13dae4fd3d98	Bacteria	Proteobacteria	Gammaproteobacteria	Alteromonadales	Alteromonadaceae	Paraglaciecola		0	0	0	0	0	39	57	86	66	0
c98aa1cd3013a3d319803181629ab377	Bacteria	Proteobacteria	Gammaproteobacteria	Alteromonadales	Alteromonadaceae	Paraglaciecola		0	0	0	0	0	23	46	0	62	0
d05a5e9476031aa4af086e9b763d2c40	Bacteria	Proteobacteria	Alphaproteobacteria	Rhodobacterales	Rhodobacteraceae	Pacificibacter		0	0	0	0	0	27	32	23	23	21
d0cf7679f967806bd24fcb462af182f5	Bacteria	Bacteroidota	Bacteroidia	Flavobacteriales	Flavobacteriaceae	Flavobacterium		0	0	0	0	0	97	205	147	260	95
d25929006b34619348966b8ae6543c51	Bacteria	Bacteroidota	Bacteroidia	Flavobacteriales	Flavobacteriaceae	Flavobacterium		0	0	0	0	0	20	19	17	15	13
d326a46c712aa6628fa0623b79d7f5f3	Bacteria	Firmicutes	Clostridia	Peptostreptococcales-Tissierellales	Peptostreptococcales-Tissierellales	Tissierella	uncultured bacterium	0	0	0	0	0	111	185	139	295	116
d36b8766cddc890fc2917fbe34e2512e	Bacteria	Firmicutes	Clostridia	Clostridiales	uncultured	uncultured	uncultured anaerobic	0	0	0	0	0	0	13	14	7	0
d986fdb7630d1a6bcf11ce16a1c914a4	Bacteria	Proteobacteria	Gammaproteobacteria	Alteromonadales	Shewanellaceae	Shewanella	Shewanella baltica	0	0	0	0	0	43	96	38	132	50
da37abdfed6b205cd8f79d90b9af2ffb	Bacteria	Bacteroidota	Bacteroidia	Flavobacteriales	Flavobacteriaceae	Bizionia	Bizionia fulviae	0	0	0	0	0	0	0	38	26	47
dea08f5ee8addd86e01faae4f470bf09	Bacteria	Bacteroidota	Bacteroidia	Flavobacteriales	Flavobacteriaceae	Flavobacterium		0	0	0	0	0	17	21	12	11	4
e15fd09afa9f2ee21341d810ee4d37eb	Bacteria	Bacteroidota	Bacteroidia	Flavobacteriales	Flavobacteriaceae	Flavobacterium	Flavobacterium gelidilacus	0	0	0	0	0	6	5	1	9	9
e234e864d1178094a334fce389d8bab8	Bacteria	Bacteroidota	Bacteroidia	Flavobacteriales	Flavobacteriaceae	Flavobacterium		0	0	0	0	0	161	157	171	180	145
e24dd7af3233139cf3a642438d089f9d	Bacteria	Proteobacteria	Gammaproteobacteria	Oceanospirillales	Marinomonadaceae	Marinomonas	Marinomonas polaris	0	0	0	0	0	71	76	72	65	33
e49375bb7bf59da1c0fc21ba65c81a08	Bacteria	Bacteroidota	Bacteroidia	Flavobacteriales	Flavobacteriaceae	Flavobacterium	Flavobacterium antarcticum	0	0	0	0	0	0	8	22	36	8
e4b17e0edaf5c1e97a3ab68210bff77b	Bacteria	Bacteroidota	Bacteroidia	Flavobacteriales	Flavobacteriaceae	Flavobacterium		0	0	0	0	0	57	65	81	80	0
e50be4bf325fef288726621497fad490	Bacteria	Proteobacteria	Gammaproteobacteria	Alteromonadales	Shewanellaceae	Shewanella	Shewanella baltica	0	0	0	0	0	56	107	82	138	57
e83a60092a39fc58ff878c71203ae2ae	Bacteria	Bacteroidota	Bacteroidia	Flavobacteriales	Flavobacteriaceae	Olleya	Olleya sp.	0	0	0	0	0	56	115	71	77	0
e9461b3619f264bd885a3d259d187aa9	Bacteria	Proteobacteria	Alphaproteobacteria	Rhodobacterales	Rhodobacteraceae	Pacificibacter		0	0	0	0	0	38	56	39	96	33
e95e846dd63f58ecec871046cc888640	Bacteria	Proteobacteria	Gammaproteobacteria	Alteromonadales	Shewanellaceae	Shewanella	Shewanella putrefaciens	0	0	0	0	0	0	27	0	15	18
e9b6adad2b6bae5895e837ff87478a82	Bacteria	Firmicutes	Clostridia	Peptostreptococcales-Tissierellales	Peptostreptococcales-Tissierellales	Tissierella	uncultured bacterium	0	0	0	0	0	128	200	171	337	123
ea8612230213ec5698b8668b8ffa045b	Bacteria	Proteobacteria	Gammaproteobacteria	Oceanospirillales	Nitrincolaceae	Amphritea	uncultured bacterium	0	0	0	0	0	88	71	66	158	62
ec4b412d23e50bf84eb27226118ad45f	Bacteria	Bacteroidota	Bacteroidia	Flavobacteriales	Flavobacteriaceae	Flavobacterium		0	0	0	0	0	74	89	77	152	77
eccdb9845a96398f762bd0fec6a4a865	Bacteria	Bacteroidota	Bacteroidia	Flavobacteriales	Flavobacteriaceae	Flavobacterium		0	0	0	0	0	19	28	12	39	21
efa8fd51ae91960ee1ff4807a6c06d78	Bacteria	Bacteroidota	Bacteroidia	Flavobacteriales	Flavobacteriaceae	Maribacter	Maribacter polysiphoniae	0	0	0	0	0	10	24	0	42	0
efb763f46d64a2f2129d00e75981b41f	Bacteria	Firmicutes	Clostridia	Peptostreptococcales-Tissierellales	Peptostreptococcales-Tissierellales	Tissierella	uncultured bacterium	0	0	0	0	0	123	261	212	426	140
f0e040d6551b8dc4f12ea0d0845d7a7a	Bacteria	Firmicutes	Clostridia	Clostridiales	uncultured	uncultured	uncultured Bacillus	0	0	0	0	0	124	392	224	1108	300
f0f8ffba5494883ea35369767578b27f	Bacteria	Proteobacteria	Gammaproteobacteria	Pseudomonadales	Moraxellaceae	Psychrobacter		0	0	0	0	0	114	267	159	204	107
f238f0769576cec64d720d6863f9ba2e	Bacteria	Bacteroidota	Bacteroidia	Flavobacteriales	Flavobacteriaceae	Flavobacterium		0	0	0	0	0	0	0	19	9	9
f2489bbea5a20e59a62e647496e71c2d	Bacteria	Bacteroidota	Bacteroidia	Flavobacteriales	Flavobacteriaceae	Flavobacterium		0	0	0	0	0	84	92	73	117	42
f268cb20822de961ff77f266ee7d0dd8	Bacteria	Proteobacteria	Gammaproteobacteria	Pseudomonadales	Moraxellaceae	Psychrobacter		0	0	0	0	0	696	1100	827	1074	622
f281e45c6a5c486b0b6441a07e22ea40	Bacteria	Bacteroidota	Bacteroidia	Flavobacteriales	Flavobacteriaceae	Flavobacterium	Flavobacterium frigidarium	0	0	0	0	0	33	22	36	38	10
f366785f720baf54ccf668b0dfe60829	Bacteria	Bacteroidota	Bacteroidia	Flavobacteriales	Flavobacteriaceae	Lutibacter	Lutibacter maritimus	0	0	0	0	0	63	72	50	99	49
f3e1baef87ed1d484dc99949436720f0	Bacteria	Bacteroidota	Bacteroidia	Bacteroidales	Dysgonomonadaceae	Proteiniphilum	uncultured prokaryote	0	0	0	0	0	0	75	47	151	50
f5635e79d94614e68c5c5060863524c7	Bacteria	Proteobacteria	Gammaproteobacteria	Xanthomonadales	Xanthomonadaceae	Stenotrophomonas		0	0	0	0	0	0	13	11	13	7
f839c3651f098651a057a436171b2847	Bacteria	Bacteroidota	Bacteroidia	Flavobacteriales	Flavobacteriaceae	Flavobacterium	Flavobacterium frigidarium	0	0	0	0	0	45	40	39	82	23
f9f469e490170eeffd1cdbee23db5046	Bacteria	Bacteroidota	Bacteroidia	Flavobacteriales	Flavobacteriaceae	Flavobacterium	Flavobacterium frigidarium	0	0	0	0	0	23	27	21	26	18
fa3284ea948af6062a04ae89b16d3d48	Bacteria	Firmicutes	Clostridia	Peptostreptococcales-Tissierellales	Peptostreptococcales-Tissierellales	Tissierella	uncultured bacterium	0	0	0	0	0	68	134	88	266	80
fa390b5dcd9ab821296f7447de185094	Bacteria	Proteobacteria	Gammaproteobacteria	Pseudomonadales	Moraxellaceae	Psychrobacter		0	0	0	0	0	17	33	21	56	23
fb3ba740bda80e3a08d81f682a608403	Bacteria	Proteobacteria	Gammaproteobacteria	Oceanospirillales	Nitrincolaceae	Amphritea	uncultured bacterium	0	0	0	0	0	88	92	50	107	59
fb9cf5f823cd10c0cf53266144645042	Bacteria	Firmicutes	Clostridia	Peptostreptococcales-Tissierellales	Peptostreptococcales-Tissierellales	Tissierella		0	0	0	0	0	118	245	175	285	118
fc98d297e617016d00dccc7ca7c716e5	Bacteria	Bacteroidota	Bacteroidia	Flavobacteriales	Flavobacteriaceae	Polaribacter	Polaribacter atrinae	0	0	0	0	0	74	111	53	116	37
fcd2710a1c4306b824e9deff57b8df64	Bacteria	Bacteroidota	Bacteroidia	Flavobacteriales	Flavobacteriaceae	Maribacter	Maribacter ulvicola	0	0	0	0	0	19	30	26	0	11
fcec8023bb97fee1ea5044f34345a4bc	Bacteria	Bacteroidota	Bacteroidia	Flavobacteriales	Flavobacteriaceae	Flavobacterium	Flavobacterium crassostreae	0	0	0	0	0	110	107	92	147	74
fd468218bc169a995325c41e73d7271d	Bacteria	Proteobacteria	Gammaproteobacteria	Alteromonadales	Alteromonadaceae	Paraglaciecola		0	0	0	0	0	84	86	55	97	25
fe326f28c1c1842c7acd89c555e64d79	Bacteria	Proteobacteria	Gammaproteobacteria	Alteromonadales	Alteromonadaceae	Paraglaciecola		0	0	0	0	0	9	20	10	9	0

## Sheet: DESeq2 PSh vs AFS CulturableCom
ASV ID	Phylum	Class	Order	Family	Genus	Species	enriched_group	log2 FC	pvalue	padj
75d0a10c812176c613914a8d896dc288	Proteobacteria	Gammaproteobacteria	Alteromonadales	Shewanellaceae	Shewanella	Shewanella frigidimarina	PSh	-5.38911	1.05653e-27	1.05653e-27
096810d2ec06f5b4f013f79aa9cee38d	Proteobacteria	Gammaproteobacteria	Alteromonadales	Shewanellaceae	Shewanella		PSh	-4.3462	1.35717e-09	1.35717e-09
2b5e5d509cb7a7af6fdef59fb54ebe7d	Campilobacterota	Campylobacteria	Campylobacterales	Arcobacteraceae	Arcobacter	Arcobacter nitrofigilis	PSh	-6.41171	2.32759e-51	2.32759e-51
6cd4693ea3c3bff4923761124db66b55	Campilobacterota	Campylobacteria	Campylobacterales	Arcobacteraceae	Arcobacter	Arcobacter nitrofigilis	PSh	-6.35264	1.71077e-36	1.71077e-36
2d7ac6e0c9d192fda2530dfc83f3c40b	Proteobacteria	Gammaproteobacteria	Enterobacterales	Yersiniaceae	Serratia		PSh	-2.4087	3.17386e-32	3.17386e-32
e932d02e6dab7c43cdca7912dc80ee22	Proteobacteria	Gammaproteobacteria	Enterobacterales	Yersiniaceae	Serratia		PSh	-2.28154	3.93111e-17	3.93111e-17
55fbbcd01c7b32bd063514bbbe8d62b1	Proteobacteria	Gammaproteobacteria	Enterobacterales	Yersiniaceae	Serratia		PSh	-1.92295	8.35209e-16	8.35209e-16
30b88b1f1a72cb183c6f00565e4c65dd	Proteobacteria	Gammaproteobacteria	Enterobacterales	Yersiniaceae	Serratia		PSh	-1.87918	1.49652e-15	1.49652e-15
d6b7f490c0635e922a8818102fd498bb	Proteobacteria	Gammaproteobacteria	Alteromonadales	Pseudoalteromonadaceae	Pseudoalteromonas		AFS	4.1828	4.87547e-12	4.87547e-12
c31e3404c5309d32d8865343f5604f2a	Proteobacteria	Gammaproteobacteria	Alteromonadales	Pseudoalteromonadaceae	Pseudoalteromonas		AFS	3.0916	9.38764e-11	9.38764e-11
4bdc10c30173b2537f6a24525a704496	Bacteroidota	Bacteroidia	Flavobacteriales	Flavobacteriaceae	Flavobacterium		PSh	-4.87578	2.3782e-61	2.3782e-61
420ccd4ce71c38c81afd0b751a704a3e	Bacteroidota	Bacteroidia	Flavobacteriales	Flavobacteriaceae	Flavobacterium		PSh	-5.90332	1.13027e-36	1.13027e-36
11b50f027e46e045d30c70f44d1c058f	Bacteroidota	Bacteroidia	Flavobacteriales	Flavobacteriaceae	Flavobacterium	Flavobacterium frigidarium	PSh	-2.73203	7.8645e-35	7.8645e-35
c2a48c739b225f6601c0b6b83afa2885	Bacteroidota	Bacteroidia	Flavobacteriales	Flavobacteriaceae	Flavobacterium		PSh	-5.2377	1.17986e-31	1.17986e-31
13cf20c64faade8eb7565bb074df0908	Proteobacteria	Gammaproteobacteria	Alteromonadales	Shewanellaceae	Shewanella	Shewanella baltica	AFS	2.52344	4.18053e-10	4.18053e-10
e0d29d8b847d9a62e6edd1eba9142a03	Proteobacteria	Gammaproteobacteria	Alteromonadales	Shewanellaceae	Shewanella	Shewanella baltica	AFS	1.16942	7.78396e-05	7.78396e-05
fbe948c76db332568e8f1c4d5a913ba9	Bacteroidota	Bacteroidia	Flavobacteriales	Flavobacteriaceae	Flavobacterium	Flavobacterium frigidarium	PSh	-2.67086	1.17104e-24	1.17104e-24
3c60c183fc9cc6f8e9f7e44b7bcf11a4	Bacteroidota	Bacteroidia	Flavobacteriales	Flavobacteriaceae	Flavobacterium		PSh	-4.88851	4.79611e-12	4.79611e-12
5321c814bd4ec19e86c61d6040ec2107	Bacteroidota	Bacteroidia	Flavobacteriales	Flavobacteriaceae	Flavobacterium	Flavobacterium ponti	PSh	-1.20738	2.83515e-05	2.83515e-05
9851c20602ea8246b8c7ee64de904740	Bacteroidota	Bacteroidia	Flavobacteriales	Flavobacteriaceae	Flavobacterium	Flavobacterium frigidarium	PSh	-0.805103	4.47991e-05	4.47991e-05
e2f5c18ceadf79b669b995ce0d1b6bab	Bacteroidota	Bacteroidia	Flavobacteriales	Flavobacteriaceae	Flavobacterium	Flavobacterium frigidarium	PSh	-0.774529	0.00114885	0.00114885
280993e1e98233b251f3d7f309b8b07a	Proteobacteria	Gammaproteobacteria	Alteromonadales	Shewanellaceae	Shewanella	Shewanella baltica	AFS	1.15156	0.000135358	0.000135358
7398dc3ccbfee8cf3b760bd4c7b9a0ad	Proteobacteria	Gammaproteobacteria	Pseudomonadales	Moraxellaceae	Psychrobacter		PSh	-4.11748	0	0
a514684664f6bbe29ba0c32c6b60d128	Proteobacteria	Gammaproteobacteria	Pseudomonadales	Pseudomonadaceae	Pseudomonas		PSh	-5.14139	2.92296e-238	2.92296e-238
9ac57f765378dccce89b61cb28c05f11	Proteobacteria	Gammaproteobacteria	Alteromonadales	Shewanellaceae	Shewanella	Shewanella baltica	AFS	0.875939	0.000138629	0.000138629
a11c2aa9f3ae288d1561a4ca44ea02dc	Proteobacteria	Gammaproteobacteria	Alteromonadales	Shewanellaceae	Shewanella	Shewanella baltica	AFS	1.60317	0.000167315	0.000167315
6db80ed0e7e646adf29d38a4112b10b4	Proteobacteria	Gammaproteobacteria	Alteromonadales	Shewanellaceae	Shewanella	Shewanella baltica	AFS	1.06456	0.000244818	0.000244818
23bf19d4a4a34d7b89ebd0a3271c5d52	Proteobacteria	Gammaproteobacteria	Alteromonadales	Shewanellaceae	Shewanella	Shewanella baltica	AFS	1.10453	0.000777478	0.000777478
555028fceb58d88827cb92c9d6e73949	Proteobacteria	Gammaproteobacteria	Alteromonadales	Shewanellaceae	Shewanella	Shewanella baltica	AFS	1.8827	0.00440898	0.00440898
845a183e6da6252fa3211d0a2ff3bf27	Proteobacteria	Gammaproteobacteria	Pseudomonadales	Moraxellaceae	Psychrobacter		PSh	-4.09376	1.99607e-232	1.99607e-232
75b0bbf75d6a7b6a5111b86ccee9026d	Proteobacteria	Gammaproteobacteria	Alteromonadales	Shewanellaceae	Shewanella		AFS	1.06136	0.0064114	0.0064114
8d41d4d16350476dba2a0ae3eda2e297	Proteobacteria	Gammaproteobacteria	Pseudomonadales	Pseudomonadaceae	Pseudomonas		PSh	-4.8239	1.8274e-218	1.8274e-218
73770e5d8a20830ce0bf2c59d23c5eb5	Proteobacteria	Gammaproteobacteria	Pseudomonadales	Moraxellaceae	Psychrobacter		PSh	-3.54235	3.24045e-147	3.24045e-147
74d591dddae6efc42ca32765b16fcdd1	Proteobacteria	Gammaproteobacteria	Pseudomonadales	Pseudomonadaceae	Pseudomonas		PSh	-3.95073	1.85084e-145	1.85084e-145
b349bbe05577d87a82433597ee086c99	Proteobacteria	Gammaproteobacteria	Alteromonadales	Shewanellaceae	Shewanella	Shewanella baltica	AFS	0.755784	0.00954021	0.00954021
7931a6bfe2682da026cd4cb4de997e5a	Proteobacteria	Gammaproteobacteria	Alteromonadales	Shewanellaceae	Shewanella		AFS	1.23704	0.0181197	0.0181197
606d778c4ab04ef516dcba60c844de34	Proteobacteria	Gammaproteobacteria	Alteromonadales	Shewanellaceae	Shewanella	Shewanella baltica	AFS	1.92927	0.032732	0.032732
69aa49c257485bc77e14b77e9f7457f5	Bacteroidota	Bacteroidia	Flavobacteriales	Flavobacteriaceae	Flavobacterium		AFS	4.77336	3.49691e-75	3.49691e-75
efc0adc78141c389803dfd244719feee	Proteobacteria	Gammaproteobacteria	Pseudomonadales	Moraxellaceae	Psychrobacter		PSh	-3.58373	1.14236e-126	1.14236e-126
384766955ea733266ee18d1879d651bb	Proteobacteria	Gammaproteobacteria	Pseudomonadales	Pseudomonadaceae	Pseudomonas		PSh	-3.69234	9.46698e-121	9.46698e-121
941df06ad670f8baecb0506e888f5b3d	Bacteroidota	Bacteroidia	Flavobacteriales	Flavobacteriaceae	Flavobacterium		AFS	4.68655	3.10924e-46	3.10924e-46
07d3d24208e820d89effdb1c8a504c8e	Proteobacteria	Gammaproteobacteria	Pseudomonadales	Moraxellaceae	Psychrobacter		PSh	-1.61759	3.31465e-64	3.31465e-64
535b4fd88d0b16a8519e8d955db0506d	Bacteroidota	Bacteroidia	Flavobacteriales	Flavobacteriaceae	Flavobacterium	Flavobacterium frigidarium	AFS	2.47994	2.54578e-23	2.54578e-23
196f91b2f207c345c489c0987d7fe170	Bacteroidota	Bacteroidia	Flavobacteriales	Flavobacteriaceae	Flavobacterium	Flavobacterium frigidarium	AFS	2.87147	3.84402e-23	3.84402e-23
1ebe81ce60c37434b11d82ba81cd68e2	Bacteroidota	Bacteroidia	Flavobacteriales	Flavobacteriaceae	Flavobacterium	Flavobacterium frigidarium	AFS	2.40365	5.85397e-23	5.85397e-23
aaaa68f2919723f6ea04b53a58ef9f10	Proteobacteria	Gammaproteobacteria	Pseudomonadales	Moraxellaceae	Psychrobacter		PSh	-1.59096	1.04637e-55	1.04637e-55
5dda6bd0c66dd42fb5369eb4f1a4f0b3	Bacteroidota	Bacteroidia	Flavobacteriales	Flavobacteriaceae	Flavobacterium	Flavobacterium frigidarium	AFS	2.3595	6.23194e-21	6.23194e-21
47f5a271da5cddbaa57439528e8da3a2	Proteobacteria	Gammaproteobacteria	Pseudomonadales	Moraxellaceae	Acinetobacter		PSh	-1.23774	2.31037e-15	2.31037e-15
a5c4ea8fb5d13b60f7f4bf3b751099d4	Bacteroidota	Bacteroidia	Flavobacteriales	Flavobacteriaceae	Flavobacterium	Flavobacterium ponti	AFS	4.90738	3.55704e-14	3.55704e-14
6ef957c51332e6e30b940e4a0821678e	Proteobacteria	Gammaproteobacteria	Pseudomonadales	Moraxellaceae	Acinetobacter		PSh	-1.09188	4.38988e-13	4.38988e-13
c95f49b9d94b1fff483f162bce03e613	Proteobacteria	Gammaproteobacteria	Pseudomonadales	Pseudomonadaceae	Pseudomonas		PSh	-5.26617	3.80895e-11	3.80895e-11
2aa96721fa3a2f8cc56151bf7b2d6237	Proteobacteria	Gammaproteobacteria	Pseudomonadales	Moraxellaceae	Acinetobacter		PSh	-1.20368	5.56496e-08	5.56496e-08
b5a80e8de70c502a5a09f8509a34f66e	Bacteroidota	Bacteroidia	Flavobacteriales	Flavobacteriaceae	Flavobacterium	Flavobacterium ponti	AFS	4.40649	7.98326e-10	7.98326e-10
5f37119b4c4a7347b4a2a658754d3455	Proteobacteria	Gammaproteobacteria	Pseudomonadales	Moraxellaceae	Acinetobacter		PSh	-1.18579	1.9764e-07	1.9764e-07
06f81762b5ff7a82d6f28a24495c4ab8	Proteobacteria	Gammaproteobacteria	Pseudomonadales	Pseudomonadaceae	Pseudomonas		PSh	-4.1571	2.90789e-07	2.90789e-07
4b27ec878d12c92b09d97f67bb9d6de4	Proteobacteria	Gammaproteobacteria	Pseudomonadales	Pseudomonadaceae	Pseudomonas		PSh	-3.25066	8.07595e-06	8.07595e-06
b47a3429ab83c2fe26cc377c933b388f	Bacteroidota	Bacteroidia	Flavobacteriales	Flavobacteriaceae	Olleya	Olleya sp.	AFS	2.01863	0.0405791	0.0405791
a9d9df3930b9d4b33cba022ce083d6db	Proteobacteria	Gammaproteobacteria	Oceanospirillales	Marinomonadaceae	Marinomonas		AFS	0.924874	0.0121326	0.0121326
1b10c821c0e5103fdb68d1ea1efb3b44	Proteobacteria	Gammaproteobacteria	Pseudomonadales	Moraxellaceae	Psychrobacter		AFS	4.29929	3.54697e-77	3.54697e-77
719f1884bf0ddd61bb36ebfdeb5c6701	Proteobacteria	Gammaproteobacteria	Pseudomonadales	Moraxellaceae	Psychrobacter	Psychrobacter cibarius	AFS	1.47429	2.40467e-24	2.40467e-24
4d9acc668efc08e2d951c942c62a63bc	Proteobacteria	Gammaproteobacteria	Pseudomonadales	Pseudomonadaceae	Pseudomonas		AFS	1.85465	5.91428e-16	5.91428e-16
e8f3a842a66e19bb037d0a478b76cb8f	Proteobacteria	Gammaproteobacteria	Pseudomonadales	Pseudomonadaceae	Pseudomonas		AFS	2.09425	3.23803e-15	3.23803e-15
a94172f45dccfcefeafcebbc722336ef	Proteobacteria	Gammaproteobacteria	Pseudomonadales	Moraxellaceae	Psychrobacter		AFS	1.74958	4.12226e-15	4.12226e-15
9c001a2868d5a10432086af4fb43ce43	Proteobacteria	Gammaproteobacteria	Pseudomonadales	Moraxellaceae	Psychrobacter	Psychrobacter cibarius	AFS	1.62018	3.54698e-13	3.54698e-13
000cd8ff4a46486a1eddf0ad2dbd7d16	Proteobacteria	Gammaproteobacteria	Pseudomonadales	Pseudomonadaceae	Pseudomonas		PSh	-3.48118	0.000941879	0.000941879
d3bc059b54dac39686dfab4d7d066cf3	Proteobacteria	Gammaproteobacteria	Pseudomonadales	Moraxellaceae	Psychrobacter		PSh	-0.458004	0.00139429	0.00139429
7f3a252c671b14479626dd9ea5796b84	Proteobacteria	Alphaproteobacteria	Rhodobacterales	Rhodobacteraceae	Albirhodobacter		PSh	-0.662998	5.78282e-07	5.78282e-07
7c9dcb480320e21bd85ba8df2255aee2	Proteobacteria	Gammaproteobacteria	Pseudomonadales	Moraxellaceae	Psychrobacter		AFS	1.76366	4.25357e-09	4.25357e-09
3895c84c5326bef4961ab5d8dc364b73	Proteobacteria	Gammaproteobacteria	Pseudomonadales	Moraxellaceae	Psychrobacter		AFS	0.997503	1.21403e-07	1.21403e-07
d9aefac9619adbf93d3ab28fcd7072a8	Proteobacteria	Gammaproteobacteria	Pseudomonadales	Moraxellaceae	Psychrobacter		AFS	4.44592	1.55189e-06	1.55189e-06
c2b74ca33619aa4cbb4ab1af4b0f28b0	Proteobacteria	Gammaproteobacteria	Pseudomonadales	Pseudomonadaceae	Pseudomonas		AFS	2.3103	7.92739e-05	7.92739e-05
cafc81cb2f064b33e25c7d7c37265d0a	Proteobacteria	Gammaproteobacteria	Pseudomonadales	Pseudomonadaceae	Pseudomonas	Pseudomonas marincola	AFS	3.68944	0.000156956	0.000156956
0f3f26b18a3a8e40027a2b1e225ae2eb	Proteobacteria	Gammaproteobacteria	Pseudomonadales	Moraxellaceae	Psychrobacter		AFS	2.80702	0.00555357	0.00555357
03f31a8b4fa2d5087530854d4b9652e8	Proteobacteria	Gammaproteobacteria	Pseudomonadales	Moraxellaceae	Psychrobacter	unidentified marine	AFS	0.383758	0.0116949	0.0116949
102a740ea783518191b6281eff60c72e	Proteobacteria	Alphaproteobacteria	Rhodobacterales	Rhodobacteraceae	Albirhodobacter		AFS	4.89802	4.64656e-39	4.64656e-39
b6f0c1483082c09bfc4f9027a60d2af6	Proteobacteria	Alphaproteobacteria	Rhodobacterales	Rhodobacteraceae	Albirhodobacter		AFS	4.83391	2.21401e-30	2.21401e-30
c748d9b9c48ee89ec0f7437bcabc043a	Proteobacteria	Alphaproteobacteria	Rhodobacterales	Rhodobacteraceae	Paracoccus		AFS	2.1388	0.0137383	0.0137383
