# Supplementary material for: Impact of salmon farming in the antibiotic resistance and structure of marine bacterial communities from surface seawater of a northern Patagonian area of Chile
Source: Biol Res. 2024 Nov 10;57:84. doi: 10.1186/s40659-024-00556-4 (PMC11552226; doi:10.1186/s40659-024-00556-4)
Supplement: Supplementary file 5 — Additional file 5: Table S4. Metagenome, ARG prediction and classification, contains the ARG prediction using CARD of the PSh and AFS metagenomes, their abundance and classification. [file 40659_2024_556_MOESM5_ESM.xlsx]

## Sheet: PSh_all
Contig ORF	Length	Bases	Coverage	Reads	RPKM	Frags	FPKM	TPM	ARG in contig?	Best hit (ARO term)	Best identities (percent)	Antibiotic family	Resistance Mechanism	AMR Gene Family
NODE_127022_length_663_cov_3.730263_1	660	15223	23.0652	102	1.5577	51	1.5577	1.34977	yes	TEM-116	100	betalactamics	antibiotic inactivation	TEM beta-lactamase
NODE_147012_length_597_cov_1.859779_1	597	3981	6.6683	27	0.4559	13	0.439	0.395043	yes	Erm(43)	100	MLS	antibiotic target alteration	Erm 23S ribosomal RNA methyltransferase
NODE_1594_length_10887_cov_5.424852_7	1056	29012	27.4735	194	1.8517	97	1.8517	1.60452	yes	Streptococcus suis chloramphenicol acetyltransferase	100	phenicol	antibiotic inactivation	chloramphenicol acetyltransferase (CAT)
NODE_17381_length_2669_cov_18.740245_2	1098	109303	99.5474	725	6.6554	362	6.6462	5.76699	yes	OprA	100	multidrug	antibiotic efflux	resistance-nodulation-cell division (RND) antibiotic efflux pump
NODE_18238_length_2589_cov_23.671271_2	1020	104055	102.015	692	6.8382	346	6.8382	5.92539	yes	OprA	100	multidrug	antibiotic efflux	resistance-nodulation-cell division (RND) antibiotic efflux pump
NODE_23973_length_2180_cov_5.845647_3	552	8685	15.7337	58	1.0591	29	1.0591	0.917724	yes	ermZ	100	MLS	antibiotic target alteration	Erm 23S ribosomal RNA methyltransferase
NODE_27083_length_2010_cov_8.160614_2	1215	57718	47.5045	384	3.1856	192	3.1856	2.76036	yes	OprA	100	multidrug	antibiotic efflux	resistance-nodulation-cell division (RND) antibiotic efflux pump
NODE_3738_length_6711_cov_14.413762_5	1284	129252	100.664	858	6.7353	429	6.7353	5.83622	yes	OprA	100	multidrug	antibiotic efflux	resistance-nodulation-cell division (RND) antibiotic efflux pump
NODE_46020_length_1388_cov_3.789947_1	1338	24382	18.2227	162	1.2204	81	1.2204	1.05749	yes	Acinetobacter baumannii AbaQ	100	fluoroquinolone	antibiotic efflux	major facilitator superfamily (MFS) antibiotic efflux pump
NODE_66649_length_1063_cov_6.380952_1	1059	31333	29.5873	208	1.9797	104	1.9797	1.71544	yes	emrR	100	fluoroquinolone	antibiotic efflux	major facilitator superfamily (MFS) antibiotic efflux pump
NODE_71975_length_1006_cov_5.987382_1	891	29828	33.477	198	2.2399	99	2.2399	1.9409	yes	smeF	100	multidrug	antibiotic efflux	resistance-nodulation-cell division (RND) antibiotic efflux pump
NODE_88603_length_864_cov_13.542645_2	492	23176	47.1057	154	3.1549	77	3.1549	2.73376	yes	AIM-1	100	betalactamics	antibiotic inactivation	AIM beta-lactamase
NODE_56981_length_1192_cov_3.521548_2	507	9714	19.1598	65	1.2922	32	1.2724	1.11971	yes	VIM-18	90.91	betalactamics	antibiotic inactivation	VIM beta-lactamase
NODE_70660_length_1020_cov_3.096373_1	1020	14432	14.149	96	0.9487	48	0.9487	0.822061	yes	lsaB	90.91	multidrug	antibiotic target protection	ABC-F ATP-binding cassette ribosomal protection protein
NODE_129141_length_655_cov_3.345000_2	456	7799	17.1031	52	1.1494	26	1.1494	0.99597	yes	PC1 beta-lactamase (blaZ)	90	betalactamics	antibiotic inactivation	blaZ beta-lactamase
NODE_72316_length_1003_cov_4.092827_2	696	10117	14.5359	67	0.9703	33	0.9558	0.840778	yes	ADC-6	90	betalactamics	antibiotic inactivation	ADC beta-lactamase without carbapenemase activity
NODE_93080_length_834_cov_2.898588_1	831	21597	25.9892	145	1.7587	72	1.7466	1.52394	yes	FRI-3	90	betalactamics	antibiotic inactivation	FRI beta-lactamase
NODE_171491_length_534_cov_2.705637_1	534	4476	8.382	30	0.5663	15	0.5663	0.490706	yes	RSA-2	88.89	betalactamics	antibiotic inactivation	RSA beta-lactamase
NODE_45835_length_1392_cov_4.005236_1	1389	24442	17.5968	163	1.1828	81	1.1756	1.02491	yes	Streptococcus agalactiae mprF	88.89	peptide	antibiotic target alteration	defensin resistant mprF
NODE_54936_length_1223_cov_3.013699_1	351	6601	18.8063	45	1.2922	22	1.2635	1.11971	yes	dfrB3	88.89	diaminopyrimidine	antibiotic target replacement	trimethoprim resistant dihydrofolate reductase dfr
NODE_43453_length_1446_cov_4.670740_2	1350	32423	24.017	215	1.6052	107	1.5978	1.39093	yes	PDC-85	85.71	betalactamics	antibiotic inactivation	PDC beta-lactamase
NODE_5554_length_5305_cov_31.709143_1	5304	780854	147.22	5183	9.8495	2591	9.8476	8.53472	yes	Vibrio anguillarum chloramphenicol acetyltransferase	85.71	phenicol	antibiotic inactivation	chloramphenicol acetyltransferase (CAT)
NODE_94646_length_823_cov_5.498698_1	819	17473	21.3346	117	1.4399	58	1.4276	1.24769	yes	tet(59)	85.71	tetracycline	antibiotic efflux	major facilitator superfamily (MFS) antibiotic efflux pump
NODE_153418_length_579_cov_1.854962_1	576	2817	4.8906	19	0.3325	9	0.315	0.288116	yes	ANT(4')-IIb	84.62	aminoglycoside	antibiotic inactivation	ANT(4')
NODE_39118_length_1559_cov_5.600399_2	657	11226	17.0868	75	1.1506	37	1.1353	0.99701	yes	EreA2	84.62	macrolide	antibiotic inactivation	macrolide esterase
NODE_875_length_14907_cov_52.638433_1	1452	316114	217.709	2101	14.5846	1050	14.5777	12.6377	yes	OpmH	84.62	triclosan	antibiotic efflux	resistance-nodulation-cell division (RND) antibiotic efflux pump
NODE_112536_length_724_cov_6.142003_1	684	15704	22.9591	104	1.5325	52	1.5325	1.32793	yes	mefE	83.33	macrolide	antibiotic efflux	major facilitator superfamily (MFS) antibiotic efflux pump
NODE_25053_length_2117_cov_4.514064_1	1419	35241	24.8351	234	1.6621	117	1.6621	1.44023	yes	IMP-48	83.33	betalactamics	antibiotic inactivation	IMP beta-lactamase
NODE_25151_length_2111_cov_12.223249_2	1002	58559	58.4421	389	3.9131	194	3.903	3.39075	yes	EreB	83.33	macrolide	antibiotic inactivation	macrolide esterase
NODE_39348_length_1552_cov_7.171677_2	504	21040	41.746	140	2.7998	70	2.7998	2.42606	yes	EBR-1 beta-lactamase	83.33	betalactamics	antibiotic inactivation	EBR beta-lactamase
NODE_51165_length_1285_cov_7.952846_2	915	33716	36.8481	225	2.4785	112	2.4675	2.14765	yes	blaR1	83.33	betalactamics	antibiotic inactivation	blaZ beta-lactamase
NODE_55418_length_1215_cov_3.092241_1	516	3643	7.0601	25	0.4883	12	0.4688	0.423118	yes	ErmR	83.33	MLS	antibiotic target alteration	Erm 23S ribosomal RNA methyltransferase
NODE_140867_length_615_cov_4.319643_1	612	13568	22.1699	91	1.4987	45	1.4823	1.29864	yes	OXA-75	81.82	betalactamics	antibiotic inactivation	OXA beta-lactamase
NODE_146862_length_597_cov_3.529520_1	531	10160	19.1337	68	1.2908	34	1.2908	1.11849	yes	FosA4	81.82	fosfomycin	antibiotic inactivation	fosfomycin thiol transferase
NODE_44121_length_1430_cov_6.562182_2	903	41083	45.4961	273	3.0473	136	3.0361	2.64052	yes	MCR-4.4	81.82	peptide	antibiotic target alteration	MCR phosphoethanolamine transferase
NODE_51428_length_1281_cov_3.665579_2	546	9110	16.685	61	1.1261	30	1.1076	0.97578	yes	CAM-1	81.82	betalactamics	antibiotic inactivation	CAM beta-lactamase
NODE_3225_length_7317_cov_7.608510_1	1023	40423	39.5142	270	2.6603	135	2.6603	2.30518	yes	msrC	81.25	multidrug	antibiotic target protection	ABC-F ATP-binding cassette ribosomal protection protein
NODE_10065_length_3704_cov_10.353796_1	705	29849	42.339	200	2.8594	100	2.8594	2.47771	yes	CGB-1	80	betalactamics	antibiotic inactivation	CGB beta-lactamase
NODE_101096_length_784_cov_4.665295_1	783	16162	20.6411	108	1.3903	54	1.3903	1.20471	yes	vanXYE	80	vancomycin	antibiotic target alteration	glycopeptide resistance gene cluster; vanXY
NODE_129866_length_652_cov_4.788945_1	651	28509	43.7926	189	2.9263	94	2.9108	2.53568	yes	cmlB1	80	phenicol	antibiotic efflux	major facilitator superfamily (MFS) antibiotic efflux pump
NODE_137937_length_625_cov_2.233333_1	624	6302	10.0994	42	0.6784	21	0.6784	0.587842	yes	Tet(47)	80	tetracycline	antibiotic target protection	tetracycline-resistant ribosomal protection protein
NODE_173513_length_529_cov_5.276371_1	360	7535	20.9306	50	1.3999	25	1.3999	1.21303	yes	lnuA	80	lincosamide	antibiotic inactivation	lincosamide nucleotidyltransferase (LNU)
NODE_186506_length_502_cov_5.255034_1	498	9234	18.5422	62	1.2549	31	1.2549	1.08739	yes	FusF	80	fusidic acid	antibiotic inactivation	fusidic acid inactivation enzyme
NODE_18927_length_2534_cov_5.518758_3	729	13415	18.4019	89	1.2305	44	1.2167	1.06624	yes	catB10	80	phenicol	antibiotic inactivation	chloramphenicol acetyltransferase (CAT)
NODE_2509_length_8462_cov_14.845962_6	1089	81101	74.4729	539	4.9888	269	4.9796	4.32286	yes	msrA	80	multidrug	antibiotic target protection	ABC-F ATP-binding cassette ribosomal protection protein
NODE_39860_length_1538_cov_4.411328_1	1401	39621	28.2805	263	1.8921	131	1.8849	1.63953	yes	srmB	80	multidrug	antibiotic target protection	ABC-F ATP-binding cassette ribosomal protection protein
NODE_4721_length_5836_cov_31.230410_2	396	39287	99.2096	262	6.6687	131	6.6687	5.77851	yes	CRP	80	multidrug	antibiotic efflux	resistance-nodulation-cell division (RND) antibiotic efflux pump
NODE_5110_length_5569_cov_5.524302_3	1449	44587	30.7709	296	2.059	148	2.059	1.78415	yes	emrY	80	tetracycline	antibiotic efflux	major facilitator superfamily (MFS) antibiotic efflux pump
NODE_56919_length_1193_cov_2.425308_3	423	3849	9.0993	26	0.6195	13	0.6195	0.536805	yes	Erm(43)	80	MLS	antibiotic target alteration	Erm 23S ribosomal RNA methyltransferase
NODE_59286_length_1158_cov_5.481414_2	996	46483	46.6697	310	3.1372	155	3.1372	2.71842	yes	srmB	80	multidrug	antibiotic target protection	ABC-F ATP-binding cassette ribosomal protection protein
NODE_61845_length_1124_cov_1.742750_3	303	4269	14.0891	29	0.9647	14	0.9314	0.835925	yes	AAC(3)-Ia	80	aminoglycoside	antibiotic inactivation	AAC(3)
NODE_62331_length_1116_cov_41.325165_2	411	37090	90.2433	248	6.082	124	6.082	5.27013	yes	OXA-33	80	betalactamics	antibiotic inactivation	OXA beta-lactamase
NODE_65639_length_1076_cov_3.130264_1	1074	15477	14.4106	104	0.976	52	0.976	0.845717	yes	FusF	80	fusidic acid	antibiotic inactivation	fusidic acid inactivation enzyme
NODE_76108_length_966_cov_3.311745_1	909	23350	25.6876	155	1.7187	77	1.7076	1.48928	yes	srmB	80	multidrug	antibiotic target protection	ABC-F ATP-binding cassette ribosomal protection protein
NODE_78432_length_945_cov_4.513483_2	798	13726	17.2005	91	1.1494	45	1.1368	0.99597	yes	SMB-1	80	betalactamics	antibiotic inactivation	SMB beta-lactamase
NODE_867_length_14996_cov_7.720434_11	450	16056	35.68	107	2.3967	53	2.3743	2.07677	yes	OXA-459	80	betalactamics	antibiotic inactivation	OXA beta-lactamase
NODE_963_length_14230_cov_10.111252_2	228	4549	19.9518	31	1.3704	15	1.3262	1.18747	yes	EdeQ	80	peptide	antibiotic inactivation	Edeine acetyltransferase
NODE_21904_length_2308_cov_4.802486_2	882	18456	20.9252	124	1.4171	62	1.4171	1.22794	yes	tet(V)	78.57	tetracycline	antibiotic efflux	major facilitator superfamily (MFS) antibiotic efflux pump
NODE_26428_length_2041_cov_7.933535_1	1683	117705	69.9376	782	4.6834	391	4.6834	4.05823	yes	vgaB	78.57	multidrug	antibiotic target protection	ABC-F ATP-binding cassette ribosomal protection protein
NODE_42_length_58834_cov_32.750438_13	456	64925	142.379	437	9.6595	218	9.6374	8.37008	yes	ACI-1	78.57	betalactamics	antibiotic inactivation	ACI beta-lactamase
NODE_8488_length_4105_cov_7.013827_3	789	20411	25.8695	137	1.7502	68	1.7374	1.51657	yes	CBP-1	78.57	betalactamics	antibiotic inactivation	CBP beta-lactamase
NODE_90303_length_852_cov_18.613551_1	849	66536	78.3698	441	5.2356	220	5.2237	4.53672	yes	vgaB	78.57	multidrug	antibiotic target protection	ABC-F ATP-binding cassette ribosomal protection protein
NODE_142352_length_610_cov_33.945946_1	474	79159	167.002	525	11.1639	262	11.1427	9.67366	yes	AAC(6')-34	77.78	aminoglycoside	antibiotic inactivation	AAC(6')
NODE_151098_length_585_cov_3.283019_1	582	10704	18.3918	72	1.2469	36	1.2469	1.08045	yes	efrB	77.78	multidrug	antibiotic efflux	ATP-binding cassette (ABC) antibiotic efflux pump
NODE_22031_length_2300_cov_5.566147_1	894	24959	27.9183	166	1.8716	83	1.8716	1.62177	yes	carA	77.78	multidrug	antibiotic target protection	ABC-F ATP-binding cassette ribosomal protection protein
NODE_22440_length_2274_cov_5.818387_3	213	2697	12.662	19	0.8991	9	0.8518	0.779082	yes	marA	77.78	multidrug	antibiotic efflux; reduced permeability to antibiotic	resistance-nodulation-cell division (RND) antibiotic efflux pump; General Bacterial Porin with reduced permeability to beta-lactams
NODE_3438_length_7059_cov_9.072387_4	651	34275	52.6498	230	3.5611	115	3.5611	3.08574	yes	vanWB	77.78	vancomycin	antibiotic target alteration	vanW; glycopeptide resistance gene cluster
NODE_37800_length_1598_cov_7.630590_3	372	9400	25.2688	63	1.707	31	1.6799	1.47914	yes	AAC(6')-Isa	77.78	aminoglycoside	antibiotic inactivation	AAC(6')
NODE_9493_length_3835_cov_7.167725_2	1074	49519	46.1071	329	3.0876	164	3.0783	2.67545	yes	msrA	77.78	multidrug	antibiotic target protection	ABC-F ATP-binding cassette ribosomal protection protein
NODE_100119_length_790_cov_2.872109_1	786	15176	19.3079	101	1.2952	50	1.2824	1.12231	yes	vga(E) Staphylococcus cohnii	76.92	multidrug	antibiotic target protection	ABC-F ATP-binding cassette ribosomal protection protein
NODE_10480_length_3615_cov_10.201404_4	714	25781	36.1078	172	2.4281	86	2.4281	2.10398	yes	catB9	76.92	phenicol	antibiotic inactivation	chloramphenicol acetyltransferase (CAT)
NODE_106925_length_752_cov_3.340029_1	750	10244	13.6587	68	0.9139	34	0.9139	0.791906	yes	msrC	76.92	multidrug	antibiotic target protection	ABC-F ATP-binding cassette ribosomal protection protein
NODE_107168_length_751_cov_1.739943_1	588	8452	14.3741	56	0.9599	28	0.9599	0.831766	yes	LRA-18	76.92	betalactamics	antibiotic inactivation	class C LRA beta-lactamase
NODE_12732_length_3219_cov_31.961441_5	717	121473	169.418	808	11.3587	404	11.3587	9.84246	yes	gadX	76.92	multidrug	antibiotic efflux	resistance-nodulation-cell division (RND) antibiotic efflux pump
NODE_128780_length_656_cov_4.955075_1	576	10676	18.5347	71	1.2424	35	1.2249	1.07656	yes	ERP-1	76.92	betalactamics	antibiotic inactivation	ERP beta-lactamase
NODE_135574_length_632_cov_36.195841_1	630	136369	216.459	908	14.5272	454	14.5272	12.588	yes	vanWB	76.92	vancomycin	antibiotic target alteration	vanW; glycopeptide resistance gene cluster
NODE_14005_length_3040_cov_31.678727_1	597	93286	156.258	619	10.4509	309	10.434	9.05584	yes	ANT(9)-Ia	76.92	aminoglycoside	antibiotic inactivation	ANT(9)
NODE_15520_length_2860_cov_4.691266_1	981	28407	28.9572	190	1.9522	95	1.9522	1.69161	yes	LRA-10	76.92	betalactamics	antibiotic inactivation	class C LRA beta-lactamase
NODE_15715_length_2838_cov_4.415738_3	672	22307	33.1949	148	2.2199	74	2.2199	1.92357	yes	tap	76.92	tetracycline	antibiotic efflux	major facilitator superfamily (MFS) antibiotic efflux pump
NODE_1763_length_10337_cov_10.771251_5	942	57884	61.448	387	4.1409	193	4.1302	3.58814	yes	MexA	76.92	multidrug	antibiotic efflux	resistance-nodulation-cell division (RND) antibiotic efflux pump
NODE_1781_length_10300_cov_13.271547_9	726	30633	42.1942	204	2.8322	102	2.8322	2.45414	yes	mepA	76.92	tetracycline	antibiotic efflux	multidrug and toxic compound extrusion (MATE) transporter
NODE_18244_length_2589_cov_6.179163_2	798	22247	27.8784	148	1.8694	74	1.8694	1.61986	yes	CIA-2	76.92	betalactamics	antibiotic inactivation	CIA beta-lactamase
NODE_2556_length_8380_cov_13.286126_7	1101	60585	55.0272	403	3.6894	201	3.6802	3.19691	yes	vmlR	76.92	multidrug	antibiotic target protection	ABC-F ATP-binding cassette ribosomal protection protein
NODE_28674_length_1937_cov_6.569607_1	609	18782	30.8407	125	2.0688	62	2.0523	1.79264	yes	mfpA	76.92	fluoroquinolone	antibiotic target protection	quinolone resistance protein (qnr)
NODE_32388_length_1782_cov_4.428489_3	714	8305	11.6317	55	0.7764	27	0.7623	0.672761	yes	LpeA	76.92	macrolide	antibiotic efflux	resistance-nodulation-cell division (RND) antibiotic efflux pump
NODE_36528_length_1637_cov_2.816056_1	1266	16127	12.7385	107	0.8519	53	0.8439	0.738182	yes	mdtE	76.92	multidrug	antibiotic efflux	resistance-nodulation-cell division (RND) antibiotic efflux pump
NODE_36924_length_1624_cov_4.462078_2	468	12736	27.2137	85	1.8307	42	1.8091	1.58633	yes	OXA-295	76.92	betalactamics	antibiotic inactivation	OXA beta-lactamase
NODE_38338_length_1583_cov_5.772906_1	1167	32663	27.9889	219	1.8915	109	1.8829	1.63901	yes	vanRC	76.92	vancomycin	antibiotic target alteration	glycopeptide resistance gene cluster; vanR
NODE_40775_length_1513_cov_3.414952_3	558	6246	11.1935	42	0.7587	21	0.7587	0.657423	yes	MexJ	76.92	multidrug	antibiotic efflux	resistance-nodulation-cell division (RND) antibiotic efflux pump
NODE_4632_length_5901_cov_6.103147_4	1575	27669	17.5676	184	1.1775	92	1.1775	1.02032	yes	CPS-1	76.92	betalactamics	antibiotic inactivation	CPS beta-lactamase
NODE_495_length_20413_cov_24.285539_1	837	105516	126.064	702	8.4537	351	8.4537	7.32524	yes	CMY-21	76.92	betalactamics	antibiotic inactivation	CMY beta-lactamase
NODE_57201_length_1189_cov_2.471781_2	717	7535	10.5091	50	0.7029	25	0.7029	0.609072	yes	GOB-11	76.92	betalactamics	antibiotic inactivation	GOB beta-lactamase
NODE_57494_length_1184_cov_6.326838_2	630	20073	31.8619	133	2.1279	66	2.1119	1.84385	yes	AAC(6')-Iag	76.92	aminoglycoside	antibiotic inactivation	AAC(6')
NODE_704_length_17010_cov_13.655736_9	1398	78838	56.3934	523	3.7708	261	3.7636	3.26745	yes	MexJ	76.92	multidrug	antibiotic efflux	resistance-nodulation-cell division (RND) antibiotic efflux pump
NODE_78441_length_945_cov_4.207865_1	597	12501	20.9397	83	1.4013	41	1.3844	1.21424	yes	Klebsiella pneumoniae KpnG	76.92	multidrug	antibiotic efflux	major facilitator superfamily (MFS) antibiotic efflux pump
NODE_93173_length_833_cov_4.375321_1	750	14372	19.1627	96	1.2902	48	1.2902	1.11797	yes	tet(50)	76.92	tetracycline	antibiotic target protection	tetracycline-resistant ribosomal protection protein
NODE_6432_length_4852_cov_44.764853_4	1461	324535	222.132	2156	14.8742	1078	14.8742	12.8887	yes	vgaC	76.47	multidrug	antibiotic target protection	ABC-F ATP-binding cassette ribosomal protection protein
NODE_75448_length_972_cov_4.462377_2	807	18704	23.1772	126	1.5737	63	1.5737	1.36363	yes	PEDO-1	76.47	betalactamics	antibiotic inactivation	subclass B3 PEDO beta-lactamase
NODE_87119_length_876_cov_3.159562_1	873	10168	11.6472	68	0.7851	34	0.7851	0.680299	yes	carA	76.47	multidrug	antibiotic target protection	ABC-F ATP-binding cassette ribosomal protection protein
NODE_100238_length_789_cov_4.036785_1	723	13230	18.2988	88	1.2268	44	1.2268	1.06304	yes	arlS	75	fluoroquinolone	antibiotic efflux	major facilitator superfamily (MFS) antibiotic efflux pump
NODE_1004_length_13859_cov_14.028832_2	1272	97639	76.7602	649	5.1427	324	5.1348	4.45622	yes	ANT(9)-Ia	75	aminoglycoside	antibiotic inactivation	ANT(9)
NODE_10435_length_3625_cov_6.973950_3	807	21579	26.7398	143	1.7861	71	1.7736	1.54768	yes	aadS	75	aminoglycoside	antibiotic inactivation	ANT(6)
NODE_108954_length_741_cov_5.591837_1	738	20788	28.168	139	1.8984	69	1.8848	1.64499	yes	vanSE	75	vancomycin	antibiotic target alteration	vanS; glycopeptide resistance gene cluster
NODE_1324_length_12029_cov_5.777685_4	621	10117	16.2915	67	1.0875	33	1.0712	0.942333	yes	erm(32)	75	MLS	antibiotic target alteration	Erm 23S ribosomal RNA methyltransferase
NODE_13705_length_3081_cov_6.202578_3	612	15295	24.9918	102	1.6799	51	1.6799	1.45566	yes	vanXYC	75	vancomycin	antibiotic target alteration	glycopeptide resistance gene cluster; vanXY
NODE_13827_length_3061_cov_11.939454_3	345	25974	75.287	174	5.0835	87	5.0835	4.40492	yes	mtrA	75	multidrug	antibiotic efflux	resistance-nodulation-cell division (RND) antibiotic efflux pump
NODE_145679_length_600_cov_7.011009_1	597	23999	40.1993	161	2.7182	80	2.7014	2.35536	yes	PER-1	75	betalactamics	antibiotic inactivation	PER beta-lactamase
NODE_14767_length_2946_cov_7.884123_1	966	28166	29.1573	187	1.9512	93	1.9408	1.69074	yes	ARL-3	75	betalactamics	antibiotic inactivation	ARL Beta-lactamase
NODE_162174_length_556_cov_4.069860_1	312	1057	3.3878	7	0.2261	3	0.1938	0.195919	yes	FosC	75	fosfomycin	antibiotic inactivation	fosC phosphotransferase family
NODE_16743_length_2729_cov_9.405385_2	945	51160	54.1376	340	3.6265	170	3.6265	3.14241	yes	catV	75	phenicol	antibiotic inactivation	chloramphenicol acetyltransferase (CAT)
NODE_173706_length_529_cov_3.050633_1	456	5291	11.6031	36	0.7957	18	0.7957	0.689484	yes	aadA10	75	aminoglycoside	antibiotic inactivation	ANT(3'')
NODE_176634_length_522_cov_11.980728_1	519	120433	232.048	799	15.5173	399	15.4979	13.4459	yes	AAC(6')-If	75	aminoglycoside	antibiotic inactivation	AAC(6')
NODE_20598_length_2399_cov_11.274317_1	1128	92653	82.1392	616	5.5044	308	5.5044	4.76963	yes	AAC(2')-Ic	75	aminoglycoside	antibiotic inactivation	AAC(2')
NODE_21188_length_2356_cov_3.823120_2	1134	23453	20.6817	156	1.3866	78	1.3866	1.20151	yes	patB	75	fluoroquinolone	antibiotic efflux	ATP-binding cassette (ABC) antibiotic efflux pump
NODE_21270_length_2351_cov_4.550958_4	363	4983	13.7273	33	0.9163	16	0.8885	0.793986	yes	lnuA	75	lincosamide	antibiotic inactivation	lincosamide nucleotidyltransferase (LNU)
NODE_23209_length_2226_cov_4.819899_1	705	11457	16.2511	76	1.0866	38	1.0866	0.941553	yes	CAM-1	75	betalactamics	antibiotic inactivation	CAM beta-lactamase
NODE_28640_length_1938_cov_8.041954_2	867	37814	43.6148	251	2.918	125	2.9064	2.52848	yes	ugd	75	peptide	antibiotic target alteration	pmr phosphoethanolamine transferase
NODE_28642_length_1938_cov_7.285714_2	1044	38909	37.2692	259	2.5005	129	2.4909	2.16672	yes	tet(31)	75	tetracycline	antibiotic efflux	major facilitator superfamily (MFS) antibiotic efflux pump
NODE_2866_length_7798_cov_6.996642_3	1260	31126	24.7032	207	1.6559	103	1.6479	1.43486	yes	TaeA	75	pleuromutilin	antibiotic efflux	ATP-binding cassette (ABC) antibiotic efflux pump
NODE_32072_length_1793_cov_7.604718_3	474	13952	29.4346	93	1.9776	46	1.9563	1.71362	yes	AAC(3)-IXa	75	aminoglycoside	antibiotic inactivation	AAC(3)
NODE_3476_length_7015_cov_44.724713_4	825	105591	127.989	703	8.5889	351	8.5767	7.44239	yes	vanXD	75	vancomycin	antibiotic target alteration	vanX; glycopeptide resistance gene cluster
NODE_390_length_23079_cov_10.456046_11	900	55792	61.9911	372	4.1662	186	4.1662	3.61007	yes	FosC	75	fosfomycin	antibiotic inactivation	fosC phosphotransferase family
NODE_45682_length_1395_cov_4.828358_2	1305	26185	20.0651	174	1.3439	87	1.3439	1.16451	yes	CatU	75	phenicol	antibiotic inactivation	chloramphenicol acetyltransferase (CAT)
NODE_50_length_55618_cov_21.910138_42	1698	212820	125.336	1413	8.3877	706	8.3817	7.26805	yes	Klebsiella pneumoniae KpnG	75	multidrug	antibiotic efflux	major facilitator superfamily (MFS) antibiotic efflux pump
NODE_54036_length_1236_cov_25.079594_1	696	64965	93.3405	434	6.2852	217	6.2852	5.44621	yes	hp1181	75	multidrug	antibiotic efflux	major facilitator superfamily (MFS) antibiotic efflux pump
NODE_567_length_19026_cov_9.213642_16	1404	47398	33.7593	316	2.2686	158	2.2686	1.96577	yes	srmB	75	multidrug	antibiotic target protection	ABC-F ATP-binding cassette ribosomal protection protein
NODE_61408_length_1129_cov_7.864991_1	873	38365	43.9462	255	2.9442	127	2.9326	2.55119	yes	CAM-1	75	betalactamics	antibiotic inactivation	CAM beta-lactamase
NODE_62198_length_1118_cov_10.583255_1	651	31337	48.1367	209	3.2359	104	3.2205	2.80395	yes	ARL-3	75	betalactamics	antibiotic inactivation	ARL Beta-lactamase
NODE_63218_length_1105_cov_6.482857_2	954	22153	23.2212	147	1.5531	73	1.5426	1.34578	yes	ARL-3	75	betalactamics	antibiotic inactivation	ARL Beta-lactamase
NODE_6914_length_4633_cov_17.893185_1	786	118965	151.355	789	10.1179	394	10.1051	8.76729	yes	Pseudomonas aeruginosa soxR	75	multidrug	antibiotic target alteration; antibiotic efflux	ATP-binding cassette (ABC) antibiotic efflux pump; major facilitator superfamily (MFS) antibiotic efflux pump; resistance-nodulation-cell division (RND) antibiotic efflux pump
NODE_69737_length_1029_cov_77.287474_1	1026	370377	360.991	2460	24.1671	1230	24.1671	20.9411	yes	tsnR	75	peptide	antibiotic target alteration	non-erm 23S ribosomal RNA methyltransferase (A1067)
NODE_73013_length_996_cov_3.960680_1	951	21761	22.8822	146	1.5474	73	1.5474	1.34084	yes	mtrA	75	multidrug	antibiotic efflux	resistance-nodulation-cell division (RND) antibiotic efflux pump
NODE_7321_length_4484_cov_88.170467_1	654	286906	438.694	1914	29.4985	957	29.4985	25.5608	yes	tetA(58)	75	tetracycline	antibiotic efflux	major facilitator superfamily (MFS) antibiotic efflux pump
NODE_77063_length_957_cov_6.065410_1	954	32377	33.9382	215	2.2716	107	2.261	1.96837	yes	NDM-18	75	betalactamics	antibiotic inactivation	NDM beta-lactamase
NODE_8423_length_4124_cov_4.780290_6	480	7539	15.7062	50	1.0499	25	1.0499	0.909752	yes	OXY-2-6	75	betalactamics	antibiotic inactivation	OXY beta-lactamase
NODE_8489_length_4105_cov_5.185185_2	846	20324	24.0236	135	1.6084	67	1.5965	1.3937	yes	OXA-295	75	betalactamics	antibiotic inactivation	OXA beta-lactamase
NODE_8875_length_3993_cov_6.341036_5	1002	37336	37.2615	248	2.4947	124	2.4947	2.16169	yes	SPG-1	75	betalactamics	antibiotic inactivation	SPG beta-lacatamase
NODE_9310_length_3880_cov_6.112680_2	1317	48401	36.7509	323	2.472	161	2.4644	2.14202	yes	sgm	75	aminoglycoside	antibiotic target alteration	16S rRNA methyltransferase (G1405)
NODE_97855_length_803_cov_6.012032_2	411	17915	43.5888	120	2.9429	60	2.9429	2.55006	yes	catQ	75	phenicol	antibiotic inactivation	chloramphenicol acetyltransferase (CAT)
NODE_129223_length_655_cov_2.305000_1	654	5596	8.5566	38	0.5857	19	0.5857	0.507517	yes	ugd	73.85	peptide	antibiotic target alteration	pmr phosphoethanolamine transferase
NODE_101548_length_781_cov_6.940771_1	780	30707	39.3679	204	2.6362	102	2.6362	2.2843	yes	tet(48)	73.68	tetracycline	antibiotic target protection	tetracycline-resistant ribosomal protection protein
NODE_27679_length_1982_cov_4.524650_3	597	16402	27.474	109	1.8403	54	1.8234	1.59464	yes	PC1 beta-lactamase (blaZ)	73.68	betalactamics	antibiotic inactivation	blaZ beta-lactamase
NODE_30581_length_1854_cov_3.951640_1	1260	26596	21.1079	177	1.4159	88	1.4079	1.2269	yes	tet(48)	73.68	tetracycline	antibiotic target protection	tetracycline-resistant ribosomal protection protein
NODE_4550_length_5968_cov_27.115170_6	717	64714	90.2566	431	6.0589	215	6.0448	5.25012	yes	tet(48)	73.68	tetracycline	antibiotic target protection	tetracycline-resistant ribosomal protection protein
NODE_105707_length_758_cov_6.870555_1	756	24258	32.0873	161	2.1465	80	2.1332	1.85997	yes	TEM-123	73.33	betalactamics	antibiotic inactivation	TEM beta-lactamase
NODE_11352_length_3444_cov_4.565654_2	1089	25840	23.7282	172	1.592	86	1.592	1.37949	yes	msrA	73.33	multidrug	antibiotic target protection	ABC-F ATP-binding cassette ribosomal protection protein
NODE_120071_length_691_cov_3.907233_1	687	11021	16.0422	73	1.071	36	1.0564	0.928035	yes	LRA-18	73.33	betalactamics	antibiotic inactivation	class C LRA beta-lactamase
NODE_123744_length_676_cov_2.874396_1	675	5634	8.3467	38	0.5674	19	0.5674	0.491659	yes	CARB-10	73.33	betalactamics	antibiotic inactivation	CARB beta-lactamase
NODE_1359_length_11856_cov_9.630540_5	1080	49393	45.7343	329	3.0705	164	3.0612	2.66063	yes	srmB	73.33	multidrug	antibiotic target protection	ABC-F ATP-binding cassette ribosomal protection protein
NODE_174529_length_527_cov_4.283898_1	525	4790	9.1238	32	0.6144	16	0.6144	0.532386	yes	vanHO	73.33	vancomycin	antibiotic target alteration	vanH; glycopeptide resistance gene cluster
NODE_175815_length_524_cov_4.938166_1	522	6749	12.9291	45	0.8689	22	0.8496	0.752913	yes	APH(2'')-Ig	73.33	aminoglycoside	antibiotic inactivation	APH(2'')
NODE_2_length_202518_cov_30.821834_57	993	124451	125.328	828	8.4046	414	8.4046	7.28269	yes	APH(3'')-Ib	73.33	aminoglycoside	antibiotic inactivation	APH(3'')
NODE_227_length_29358_cov_64.642630_26	438	77132	176.101	516	11.8744	258	11.8744	10.2893	yes	OXY-2-3	73.33	betalactamics	antibiotic inactivation	OXY beta-lactamase
NODE_3191_length_7353_cov_8.191696_5	447	16545	37.0134	110	2.4804	55	2.4804	2.1493	yes	vph	73.33	peptide	antibiotic inactivation	viomycin phosphotransferase
NODE_32468_length_1778_cov_8.045270_2	870	72700	83.5632	483	5.5958	241	5.5842	4.84883	yes	iri	73.33	rifamycin	antibiotic inactivation	rifampin monooxygenase
NODE_33932_length_1725_cov_3.483832_2	744	10975	14.7513	73	0.989	36	0.9754	0.856981	yes	tetA(58)	73.33	tetracycline	antibiotic efflux	major facilitator superfamily (MFS) antibiotic efflux pump
NODE_42992_length_1457_cov_3.721113_2	831	14327	17.2407	95	1.1523	47	1.1402	0.998483	yes	sul4	73.33	sulfonamide	antibiotic target replacement	sulfonamide resistant sul
NODE_46672_length_1374_cov_9.787718_1	729	26922	36.93	181	2.5026	90	2.4887	2.16854	yes	VIM-7	73.33	betalactamics	antibiotic inactivation	VIM beta-lactamase
NODE_61993_length_1121_cov_10.904315_2	927	63987	69.0259	426	4.632	213	4.632	4.01369	yes	AAC(3)-VIIIa	73.33	aminoglycoside	antibiotic inactivation	AAC(3)
NODE_62004_length_1121_cov_6.432458_1	1119	36353	32.487	241	2.1708	120	2.1618	1.88103	yes	cmeC	73.33	multidrug	antibiotic efflux	resistance-nodulation-cell division (RND) antibiotic efflux pump
NODE_72682_length_999_cov_5.893008_1	999	25265	25.2903	168	1.695	84	1.695	1.46874	yes	TEM-123	73.33	betalactamics	antibiotic inactivation	TEM beta-lactamase
NODE_786_length_15956_cov_67.088422_6	1203	380375	316.189	2533	21.2229	1266	21.2146	18.3899	yes	cmeR	73.33	multidrug	antibiotic efflux	resistance-nodulation-cell division (RND) antibiotic efflux pump
NODE_10493_length_3612_cov_27.279730_2	654	74143	113.368	492	7.5827	246	7.5827	6.57051	yes	pmrA	72.73	fluoroquinolone	antibiotic efflux	major facilitator superfamily (MFS) antibiotic efflux pump
NODE_119713_length_692_cov_15.916797_2	552	123916	224.486	822	15.0096	411	15.0096	13.006	yes	CAU-1	72.73	betalactamics	antibiotic inactivation	CAU beta-lactamase
NODE_123456_length_677_cov_3.192926_1	675	9672	14.3289	65	0.9706	32	0.9557	0.841037	yes	CARB-6	72.73	betalactamics	antibiotic inactivation	CARB beta-lactamase
NODE_136_length_36174_cov_263.589136_23	579	674156	1164.35	4487	78.1112	2243	78.0938	67.6844	yes	TRU-1	72.73	betalactamics	antibiotic inactivation	TRU beta-lactamase
NODE_136991_length_628_cov_2.261780_1	627	4285	6.8341	29	0.4662	14	0.4501	0.403968	yes	ugd	72.73	peptide	antibiotic target alteration	pmr phosphoethanolamine transferase
NODE_144344_length_604_cov_8.058288_1	600	40981	68.3017	272	4.5693	136	4.5693	3.95936	yes	OCH-5	72.73	betalactamics	antibiotic inactivation	OCH beta-lactamase
NODE_14619_length_2964_cov_50.085940_3	1179	218841	185.616	1463	12.5074	731	12.4988	10.8378	yes	fusD	72.73	fusidic acid	antibiotic inactivation	fusidic acid inactivation enzyme
NODE_153063_length_579_cov_40.196565_1	579	106400	183.765	707	12.3077	353	12.2903	10.6648	yes	OXA-444	72.73	betalactamics	antibiotic inactivation	OXA beta-lactamase
NODE_156690_length_570_cov_3.341748_1	570	8819	15.4719	59	1.0433	29	1.0256	0.904033	yes	AAC(6')-Iy	72.73	aminoglycoside	antibiotic inactivation	AAC(6')
NODE_159620_length_563_cov_1.753937_1	561	2647	4.7184	18	0.3234	9	0.3234	0.28023	yes	vanXYN	72.73	vancomycin	antibiotic target alteration	glycopeptide resistance gene cluster; vanXY
NODE_164656_length_550_cov_3.533333_2	429	4608	10.7413	31	0.7284	15	0.7049	0.631168	yes	OXA-459	72.73	betalactamics	antibiotic inactivation	OXA beta-lactamase
NODE_166239_length_546_cov_4.771894_1	543	9687	17.8398	65	1.2066	32	1.188	1.04553	yes	vanRM	72.73	vancomycin	antibiotic target alteration	glycopeptide resistance gene cluster; vanR
NODE_171942_length_533_cov_2.656904_1	531	7104	13.3785	48	0.9111	24	0.9111	0.78948	yes	mphE	72.73	macrolide	antibiotic inactivation	macrolide phosphotransferase (MPH)
NODE_18995_length_2528_cov_5.740396_2	432	8223	19.0347	55	1.2833	27	1.2599	1.112	yes	erm(32)	72.73	MLS	antibiotic target alteration	Erm 23S ribosomal RNA methyltransferase
NODE_20_length_73118_cov_11.247827_28	510	21844	42.8314	145	2.8657	72	2.846	2.48317	yes	vatA	72.73	streptogramin	antibiotic inactivation	streptogramin vat acetyltransferase
NODE_28926_length_1926_cov_6.245858_3	447	10219	22.8613	68	1.5333	34	1.5333	1.32862	yes	apmA	72.73	aminoglycoside	antibiotic inactivation	amp acetyltransferase
NODE_29212_length_1913_cov_6.374058_2	990	25923	26.1848	172	1.7512	86	1.7512	1.51744	yes	APH(6)-Ic	72.73	aminoglycoside	antibiotic inactivation	APH(6)
NODE_3219_length_7322_cov_32.468144_5	411	78904	191.981	529	12.9733	264	12.9488	11.2415	yes	RbpA	72.73	rifamycin	antibiotic target protection	RbpA bacterial RNA polymerase-binding protein
NODE_492_length_20538_cov_13.131377_2	273	9666	35.4066	65	2.3999	32	2.3629	2.07954	yes	FosA2	72.73	fosfomycin	antibiotic inactivation	fosfomycin thiol transferase
NODE_56958_length_1192_cov_4.707124_2	402	10049	24.9975	68	1.705	34	1.705	1.4774	yes	tmrB	72.73	nucleoside	reduced permeability to antibiotic	tunicamycin resistance protein
NODE_58484_length_1170_cov_4.732735_2	477	9846	20.6415	66	1.3946	33	1.3946	1.20844	yes	OXA-296	72.73	betalactamics	antibiotic inactivation	OXA beta-lactamase
NODE_64020_length_1095_cov_5.530769_1	633	12059	19.0506	80	1.2739	40	1.2739	1.10385	yes	Erm(47)	72.73	MLS	antibiotic target alteration	Erm 23S ribosomal RNA methyltransferase
NODE_8367_length_4142_cov_48.123807_7	285	42837	150.305	287	10.1502	143	10.1148	8.79528	yes	SAT-4	72.73	nucleoside	antibiotic inactivation	streptothricin acetyltransferase (SAT)
NODE_95162_length_820_cov_3.986928_1	708	8724	12.322	58	0.8257	29	0.8257	0.71548	yes	BcI	72.73	betalactamics	antibiotic inactivation	Bc beta-lactamase
NODE_9904_length_3739_cov_5.449240_3	273	5281	19.3443	36	1.3292	18	1.3292	1.15177	yes	FosA2	72.73	fosfomycin	antibiotic inactivation	fosfomycin thiol transferase
NODE_99260_length_795_cov_3.791892_1	792	19644	24.803	131	1.6672	65	1.6545	1.44465	yes	OprA	72.73	multidrug	antibiotic efflux	resistance-nodulation-cell division (RND) antibiotic efflux pump
NODE_176490_length_523_cov_2.579060_1	522	6108	11.7011	41	0.7917	20	0.7724	0.686018	yes	qnrE2	72.22	fluoroquinolone	antibiotic target protection	quinolone resistance protein (qnr)
NODE_18353_length_2580_cov_5.468515_1	2577	75515	29.3035	503	1.9674	251	1.9635	1.70478	yes	vanSC	72.22	vancomycin	antibiotic target alteration	vanS; glycopeptide resistance gene cluster
NODE_103566_length_770_cov_4.356643_1	768	11131	14.4935	75	0.9843	37	0.9712	0.852909	yes	aadA10	71.43	aminoglycoside	antibiotic inactivation	ANT(3'')
NODE_116_length_39130_cov_10.990557_16	1575	70908	45.021	470	3.0078	235	3.0078	2.6063	yes	QnrVC5	71.43	fluoroquinolone	antibiotic target protection	quinolone resistance protein (qnr)
NODE_12062_length_3324_cov_8.678801_4	330	5090	15.4242	34	1.0385	17	1.0385	0.899874	yes	ANT(2'')-Ia	71.43	aminoglycoside	antibiotic inactivation	ANT(2'')
NODE_13059_length_3175_cov_22.595833_3	498	40186	80.6948	267	5.404	133	5.3838	4.68264	yes	GOB-16	71.43	betalactamics	antibiotic inactivation	GOB beta-lactamase
NODE_140629_length_616_cov_2.955437_1	576	9211	15.9913	61	1.0674	30	1.0499	0.924916	yes	AAC(3)-IIIa	71.43	aminoglycoside	antibiotic inactivation	AAC(3)
NODE_1424_length_11626_cov_9.789560_8	5445	295950	54.3526	1968	3.643	984	3.643	3.15671	yes	mdsB	71.43	multidrug	antibiotic efflux	resistance-nodulation-cell division (RND) antibiotic efflux pump
NODE_145528_length_601_cov_2.772894_1	453	3306	7.298	22	0.4895	11	0.4895	0.424158	yes	catB9	71.43	phenicol	antibiotic inactivation	chloramphenicol acetyltransferase (CAT)
NODE_14880_length_2929_cov_6.645442_2	735	28723	39.0789	191	2.6193	95	2.6056	2.26966	yes	APH(3')-Ia	71.43	aminoglycoside	antibiotic inactivation	APH(3')
NODE_150656_length_586_cov_3.651601_1	468	10117	21.6175	67	1.443	33	1.4215	1.25038	yes	TEM-216	71.43	betalactamics	antibiotic inactivation	TEM beta-lactamase
NODE_15347_length_2879_cov_6.308782_3	432	12436	28.787	83	1.9366	41	1.9132	1.67809	yes	OXA-265	71.43	betalactamics	antibiotic inactivation	OXA beta-lactamase
NODE_163736_length_552_cov_5.826962_1	549	7475	13.6157	50	0.918	25	0.918	0.795459	yes	EXO-1	71.43	betalactamics	antibiotic inactivation	EXO beta-lactamase
NODE_163843_length_552_cov_3.694165_1	378	7858	20.7884	53	1.4133	26	1.3866	1.22464	yes	AAC(2')-Ie	71.43	aminoglycoside	antibiotic inactivation	AAC(2')
NODE_16714_length_2732_cov_11.485992_3	792	44279	55.9078	295	3.7543	147	3.7416	3.25315	yes	vatB	71.43	streptogramin	antibiotic inactivation	streptogramin vat acetyltransferase
NODE_18811_length_2543_cov_6.536977_2	924	41155	44.54	274	2.9889	137	2.9889	2.58992	yes	mtrE	71.43	multidrug	antibiotic efflux	resistance-nodulation-cell division (RND) antibiotic efflux pump
NODE_20403_length_2414_cov_15.250954_2	1161	120620	103.893	800	6.9453	400	6.9453	6.01819	yes	vanTE	71.43	vancomycin	antibiotic target alteration	glycopeptide resistance gene cluster; vanT
NODE_259_length_27760_cov_191.810648_24	1395	1070836	767.624	7119	51.4376	3559	51.4304	44.5713	yes	BahA	71.43	peptide	antibiotic inactivation	Bah amidohydrolase
NODE_29456_length_1902_cov_5.104494_1	1047	24845	23.7297	165	1.5884	82	1.5788	1.37637	yes	tet(50)	71.43	tetracycline	antibiotic target protection	tetracycline-resistant ribosomal protection protein
NODE_31121_length_1832_cov_3.719190_1	924	17393	18.8236	116	1.2654	58	1.2654	1.09649	yes	cdeA	71.43	fluoroquinolone	antibiotic efflux	multidrug and toxic compound extrusion (MATE) transporter
NODE_32278_length_1786_cov_12.636626_1	474	35836	75.6034	238	5.061	119	5.061	4.38542	yes	QnrVC1	71.43	fluoroquinolone	antibiotic target protection	quinolone resistance protein (qnr)
NODE_42596_length_1467_cov_4.312323_1	849	28632	33.7244	190	2.2557	95	2.2557	1.95459	yes	ErmU	71.43	MLS	antibiotic target alteration	Erm 23S ribosomal RNA methyltransferase
NODE_428_length_22047_cov_12.158876_4	1620	118795	73.3302	789	4.9091	394	4.9028	4.2538	yes	OXA-486	71.43	betalactamics	antibiotic inactivation	OXA beta-lactamase
NODE_46522_length_1377_cov_15.762481_1	534	21868	40.9513	145	2.7369	72	2.718	2.37156	yes	TEM-130	71.43	betalactamics	antibiotic inactivation	TEM beta-lactamase
NODE_50038_length_1306_cov_5.495604_2	867	17482	20.1638	119	1.3835	59	1.3718	1.19882	yes	aadA10	71.43	aminoglycoside	antibiotic inactivation	ANT(3'')
NODE_59793_length_1151_cov_3.391423_1	1077	12550	11.6527	84	0.7861	42	0.7861	0.681166	yes	AAC(6')-Ib11	71.43	aminoglycoside	antibiotic inactivation	AAC(6')
NODE_62995_length_1108_cov_5.014245_2	441	15390	34.898	102	2.3313	51	2.3313	2.0201	yes	OXA-364	71.43	betalactamics	antibiotic inactivation	OXA beta-lactamase
NODE_67263_length_1057_cov_3.221557_1	1056	16663	15.7794	111	1.0595	55	1.0499	0.91807	yes	blaF	71.43	betalactamics	antibiotic inactivation	blaF family beta-lactamase
NODE_7262_length_4504_cov_8.573612_1	522	27914	53.4751	187	3.6108	93	3.5915	3.1288	yes	ANT(4')-IIa	71.43	aminoglycoside	antibiotic inactivation	ANT(4')
NODE_87495_length_873_cov_3.165037_1	873	10600	12.142	71	0.8197	35	0.8082	0.710281	yes	APH(3')-VIa	71.43	aminoglycoside	antibiotic inactivation	APH(3')
NODE_8955_length_3973_cov_6.606687_3	675	20318	30.1007	135	2.0159	67	2.001	1.7468	yes	MOX-5	71.43	betalactamics	antibiotic inactivation	MOX beta-lactamase
NODE_92121_length_840_cov_5.597452_1	837	28590	34.1577	190	2.288	95	2.288	1.98258	yes	mdsC	71.43	multidrug	antibiotic efflux	resistance-nodulation-cell division (RND) antibiotic efflux pump
NODE_95493_length_818_cov_3.245085_2	468	7529	16.0876	50	1.0769	25	1.0769	0.933148	yes	sul1	71.43	sulfonamide	antibiotic target replacement	sulfonamide resistant sul
NODE_96181_length_813_cov_38.539578_1	810	161764	199.709	1079	13.4268	539	13.4144	11.6345	yes	tcr3	71.43	tetracycline	antibiotic efflux	major facilitator superfamily (MFS) antibiotic efflux pump
NODE_10775_length_3554_cov_5.969420_1	1905	67325	35.3412	447	2.3651	223	2.3598	2.04939	yes	MexG	70.59	multidrug	antibiotic efflux	resistance-nodulation-cell division (RND) antibiotic efflux pump
NODE_12768_length_3213_cov_45.335022_3	582	82781	142.235	552	9.5599	276	9.5599	8.28378	yes	tet(Z)	70.59	tetracycline	antibiotic efflux	major facilitator superfamily (MFS) antibiotic efflux pump
NODE_14417_length_2987_cov_5.377899_4	1371	44295	32.3085	295	2.1688	147	2.1615	1.87929	yes	dfrA29	70.59	diaminopyrimidine	antibiotic target replacement	trimethoprim resistant dihydrofolate reductase dfr
NODE_1718_length_10473_cov_38.388462_5	1092	198233	181.532	1315	12.1378	657	12.1285	10.5176	yes	poxtA	70.59	multidrug	antibiotic target protection	ABC-F ATP-binding cassette ribosomal protection protein
NODE_1724_length_10446_cov_8.132807_5	717	14138	19.7183	95	1.3355	47	1.3214	1.15723	yes	vanXD	70.59	vancomycin	antibiotic target alteration	vanX; glycopeptide resistance gene cluster
NODE_28043_length_1966_cov_7.589220_3	1092	31872	29.1868	212	1.9568	106	1.9568	1.69559	yes	poxtA	70.59	multidrug	antibiotic target protection	ABC-F ATP-binding cassette ribosomal protection protein
NODE_3161_length_7386_cov_6.281544_1	768	31760	41.3542	211	2.7692	105	2.7561	2.39955	yes	TEM-209	70.59	betalactamics	antibiotic inactivation	TEM beta-lactamase
NODE_34658_length_1698_cov_4.155813_1	906	22787	25.1512	152	1.691	76	1.691	1.46527	yes	Escherichia coli ampH beta-lactamase	70.59	betalactamics	antibiotic inactivation	ampC-type beta-lactamase
NODE_6883_length_4646_cov_5.707907_3	2208	55836	25.288	371	1.6936	185	1.689	1.46753	yes	PC1 beta-lactamase (blaZ)	70.59	betalactamics	antibiotic inactivation	blaZ beta-lactamase
NODE_79030_length_940_cov_3.702825_1	858	22957	26.7564	153	1.7974	76	1.7856	1.55747	yes	srmB	70.59	multidrug	antibiotic target protection	ABC-F ATP-binding cassette ribosomal protection protein
NODE_81432_length_920_cov_3.190751_2	417	13837	33.1823	92	2.2238	46	2.2238	1.92695	yes	dfrA24	70.59	diaminopyrimidine	antibiotic target replacement	trimethoprim resistant dihydrofolate reductase dfr
NODE_86671_length_879_cov_4.378641_1	777	18387	23.6641	122	1.5826	61	1.5826	1.37134	yes	vanHD	70.59	vancomycin	antibiotic target alteration	vanH; glycopeptide resistance gene cluster
NODE_8880_length_3991_cov_29.891514_3	2538	369782	145.698	2455	9.7498	1227	9.7458	8.44833	yes	IMP-56	70.59	betalactamics	antibiotic inactivation	IMP beta-lactamase
NODE_21590_length_2329_cov_6.186456_2	1041	33412	32.0961	222	2.1495	111	2.1495	1.86257	yes	OXA-372	70	betalactamics	antibiotic inactivation	OXA beta-lactamase
NODE_29409_length_1905_cov_4.750270_1	654	13764	21.0459	92	1.4179	46	1.4179	1.22863	yes	APH(3'')-Ib	70	aminoglycoside	antibiotic inactivation	APH(3'')
NODE_45641_length_1396_cov_3.968680_2	630	16381	26.0016	109	1.7439	54	1.7279	1.51111	yes	IMP-8	70	betalactamics	antibiotic inactivation	IMP beta-lactamase
NODE_46528_length_1377_cov_7.808623_1	924	26795	28.9989	178	1.9417	89	1.9417	1.68251	yes	DHA-16	70	betalactamics	antibiotic inactivation	DHA beta-lactamase
NODE_62812_length_1110_cov_6.656872_1	603	21787	36.131	145	2.4237	72	2.407	2.10017	yes	tetA(58)	70	tetracycline	antibiotic efflux	major facilitator superfamily (MFS) antibiotic efflux pump
NODE_64251_length_1092_cov_5.926712_2	501	14798	29.5369	100	2.0119	50	2.0119	1.74334	yes	rmtH	70	aminoglycoside	antibiotic target alteration	16S rRNA methyltransferase (G1405)
NODE_100065_length_790_cov_4.194558_2	543	8317	15.3168	56	1.0395	28	1.0395	0.90074	yes	Chryseobacterium meningosepticum BlaB	69.23	betalactamics	antibiotic inactivation	BlaB beta-lactamase
NODE_100523_length_787_cov_7.814208_1	765	78833	103.05	524	6.9041	262	6.9041	5.98249	yes	OXA-20	69.23	betalactamics	antibiotic inactivation	OXA beta-lactamase
NODE_101870_length_780_cov_2.464828_1	777	12502	16.0901	84	1.0897	42	1.0897	0.944239	yes	Erm(42)	69.23	MLS	antibiotic target alteration	Erm 23S ribosomal RNA methyltransferase
NODE_102242_length_778_cov_2.395574_1	636	7967	12.5267	53	0.84	26	0.8241	0.727871	yes	emtA	69.23	multidrug	antibiotic target alteration	non-erm 23S ribosomal RNA methyltransferase (G748)
NODE_105430_length_760_cov_3.130496_2	615	8445	13.7317	56	0.9178	28	0.9178	0.795286	yes	LRA-1	69.23	betalactamics	antibiotic inactivation	class A LRA beta-lactamase
NODE_105574_length_759_cov_4.170455_2	462	10866	23.5195	72	1.5708	36	1.5708	1.36112	yes	AAC(2')-Ic	69.23	aminoglycoside	antibiotic inactivation	AAC(2')
NODE_107241_length_750_cov_4.657554_1	747	13528	18.1098	91	1.2279	45	1.2144	1.06399	yes	ErmU	69.23	MLS	antibiotic target alteration	Erm 23S ribosomal RNA methyltransferase
NODE_116546_length_706_cov_4.053763_1	651	6223	9.5591	42	0.6503	21	0.6503	0.563493	yes	HMB-1	69.23	betalactamics	antibiotic inactivation	HMB beta-lactamase
NODE_119801_length_692_cov_4.609105_1	690	15344	22.2377	103	1.5046	51	1.49	1.30376	yes	FEZ-1	69.23	betalactamics	antibiotic inactivation	FEZ beta-lactamase
NODE_123211_length_678_cov_3.566613_1	468	13539	28.9295	90	1.9384	45	1.9384	1.67965	yes	vatC	69.23	streptogramin	antibiotic inactivation	streptogramin vat acetyltransferase
NODE_123974_length_675_cov_3.335484_1	672	11122	16.5506	74	1.1099	37	1.1099	0.961743	yes	dfrB1	69.23	diaminopyrimidine	antibiotic target replacement	trimethoprim resistant dihydrofolate reductase dfr
NODE_124507_length_673_cov_2.938511_1	252	1661	6.5913	11	0.44	5	0.4	0.381266	yes	AAC(6')-Ir	69.23	aminoglycoside	antibiotic inactivation	AAC(6')
NODE_130865_length_649_cov_1.909091_1	318	2039	6.4119	14	0.4437	7	0.4437	0.384472	yes	AAC(2')-Id	69.23	aminoglycoside	antibiotic inactivation	AAC(2')
NODE_13235_length_3146_cov_30.172113_3	726	66456	91.5372	443	6.1504	221	6.1365	5.3294	yes	cipA	69.23	multidrug	antibiotic target alteration	Cfr 23S ribosomal RNA methyltransferase
NODE_138776_length_622_cov_3.319224_2	417	7482	17.9424	50	1.2086	25	1.2086	1.04727	yes	AAC(6')-Ian	69.23	aminoglycoside	antibiotic inactivation	AAC(6')
NODE_146487_length_598_cov_3.839779_2	327	6037	18.4618	40	1.233	20	1.233	1.06841	yes	dfrA26	69.23	diaminopyrimidine	antibiotic target replacement	trimethoprim resistant dihydrofolate reductase dfr
NODE_148911_length_591_cov_3.660448_1	486	6339	13.0432	42	0.8711	21	0.8711	0.754819	yes	lnuF	69.23	lincosamide	antibiotic inactivation	lincosamide nucleotidyltransferase (LNU)
NODE_154696_length_575_cov_4.900000_1	573	7618	13.2949	52	0.9147	26	0.9147	0.792599	yes	dfrA18	69.23	diaminopyrimidine	antibiotic target replacement	trimethoprim resistant dihydrofolate reductase dfr
NODE_155952_length_572_cov_3.259188_1	570	6532	11.4596	44	0.7781	22	0.7781	0.674234	yes	OXA-97	69.23	betalactamics	antibiotic inactivation	OXA beta-lactamase
NODE_157851_length_567_cov_3.478516_1	567	6905	12.1781	46	0.8177	23	0.8177	0.708548	yes	OXA-29	69.23	betalactamics	antibiotic inactivation	OXA beta-lactamase
NODE_158349_length_566_cov_2.219178_1	564	6479	11.4876	44	0.7863	22	0.7863	0.681339	yes	OXA-140	69.23	betalactamics	antibiotic inactivation	OXA beta-lactamase
NODE_162774_length_555_cov_2.558000_1	504	5357	10.629	36	0.72	18	0.72	0.623889	yes	Streptococcus suis chloramphenicol acetyltransferase	69.23	phenicol	antibiotic inactivation	chloramphenicol acetyltransferase (CAT)
NODE_177282_length_521_cov_4.002146_1	519	6877	13.2505	46	0.8934	23	0.8934	0.774143	yes	OXA-323	69.23	betalactamics	antibiotic inactivation	OXA beta-lactamase
NODE_19313_length_2498_cov_6.101105_4	390	9323	23.9051	64	1.6541	32	1.6541	1.4333	yes	CGB-1	69.23	betalactamics	antibiotic inactivation	CGB beta-lactamase
NODE_2_length_202518_cov_30.821834_37	909	96768	106.455	645	7.1521	322	7.141	6.19739	yes	tet(Z)	69.23	tetracycline	antibiotic efflux	major facilitator superfamily (MFS) antibiotic efflux pump
NODE_2076_length_9436_cov_17.027183_7	1341	112339	83.7726	746	5.6072	373	5.6072	4.85871	yes	carA	69.23	multidrug	antibiotic target protection	ABC-F ATP-binding cassette ribosomal protection protein
NODE_22039_length_2300_cov_3.220490_2	1113	20579	18.4897	137	1.2407	68	1.2316	1.07508	yes	CMY-21	69.23	betalactamics	antibiotic inactivation	CMY beta-lactamase
NODE_2285_length_8901_cov_7.816753_4	1350	66674	49.3881	442	3.3001	221	3.3001	2.85958	yes	OXA-182	69.23	betalactamics	antibiotic inactivation	OXA beta-lactamase
NODE_2331_length_8818_cov_8.484423_1	420	21599	51.4262	145	3.4798	72	3.4558	3.01529	yes	Clostridium butyricum catB	69.23	phenicol	antibiotic inactivation	chloramphenicol acetyltransferase (CAT)
NODE_2480_length_8520_cov_32.075724_4	1401	223532	159.552	1488	10.7054	744	10.7054	9.27637	yes	vgaE	69.23	multidrug	antibiotic target protection	ABC-F ATP-binding cassette ribosomal protection protein
NODE_268_length_27033_cov_17.851805_7	861	72632	84.3577	486	5.6894	243	5.6894	4.92994	yes	OXA-305	69.23	betalactamics	antibiotic inactivation	OXA beta-lactamase
NODE_26962_length_2016_cov_7.234574_2	1377	57837	42.0022	384	2.8108	192	2.8108	2.43559	yes	emrY	69.23	tetracycline	antibiotic efflux	major facilitator superfamily (MFS) antibiotic efflux pump
NODE_3_length_174122_cov_34.774684_12	1245	164568	132.183	1096	8.8731	548	8.8731	7.68866	yes	cfrC	69.23	multidrug	antibiotic target alteration	Cfr 23S ribosomal RNA methyltransferase
NODE_307_length_25222_cov_48.627568_18	957	334631	349.667	2223	23.4134	1111	23.4028	20.288	yes	vanO	69.23	vancomycin	antibiotic target alteration	glycopeptide resistance gene cluster; van ligase
NODE_33063_length_1756_cov_7.990006_2	948	47860	50.4852	319	3.3917	159	3.3811	2.93895	yes	mtrE	69.23	multidrug	antibiotic efflux	resistance-nodulation-cell division (RND) antibiotic efflux pump
NODE_35850_length_1658_cov_4.948222_2	243	3725	15.3292	25	1.037	12	0.9955	0.898574	yes	AAC(6')-Ic	69.23	aminoglycoside	antibiotic inactivation	AAC(6')
NODE_3760_length_6694_cov_7.763820_1	1314	39193	29.8272	260	1.9944	130	1.9944	1.72817	yes	APH(3')-IVa	69.23	aminoglycoside	antibiotic inactivation	APH(3')
NODE_38196_length_1587_cov_4.725849_2	441	7567	17.1587	51	1.1656	25	1.1428	1.01001	yes	vph	69.23	peptide	antibiotic inactivation	viomycin phosphotransferase
NODE_39579_length_1545_cov_11.548322_2	600	33904	56.5067	227	3.8134	113	3.7966	3.30436	yes	TEM-133	69.23	betalactamics	antibiotic inactivation	TEM beta-lactamase
NODE_40098_length_1531_cov_4.775068_1	600	10687	17.8117	71	1.1927	35	1.1759	1.03349	yes	vanHM	69.23	vancomycin	antibiotic target alteration	vanH; glycopeptide resistance gene cluster
NODE_42421_length_1471_cov_5.834746_1	1356	38554	28.4322	256	1.9029	128	1.9029	1.64889	yes	GOB-18	69.23	betalactamics	antibiotic inactivation	GOB beta-lactamase
NODE_45107_length_1408_cov_5.986696_1	1062	27599	25.9878	184	1.7463	92	1.7463	1.51319	yes	GES-9	69.23	betalactamics	antibiotic inactivation	GES beta-lactamase
NODE_5259_length_5480_cov_18.641290_6	675	82834	122.717	550	8.2129	275	8.2129	7.11658	yes	OXA-45	69.23	betalactamics	antibiotic inactivation	OXA beta-lactamase
NODE_52595_length_1261_cov_3.951907_2	1044	20239	19.386	135	1.3034	67	1.2937	1.12941	yes	ROB-1	69.23	betalactamics	antibiotic inactivation	ROB beta-lactamase
NODE_602_length_18612_cov_222.244975_4	702	467259	665.611	3113	44.697	1556	44.6826	38.7305	yes	pexA	69.23	phenicol	antibiotic efflux	major facilitator superfamily (MFS) antibiotic efflux pump
NODE_60506_length_1141_cov_4.697053_2	423	6977	16.4941	47	1.1199	23	1.0961	0.970408	yes	Pseudomonas aeruginosa CpxR	69.23	multidrug	antibiotic efflux	resistance-nodulation-cell division (RND) antibiotic efflux pump
NODE_61498_length_1128_cov_6.561044_2	618	15680	25.3722	105	1.7125	52	1.6962	1.4839	yes	MOX-4	69.23	betalactamics	antibiotic inactivation	MOX beta-lactamase
NODE_62035_length_1121_cov_3.915572_1	717	24501	34.1715	164	2.3055	82	2.3055	1.99775	yes	Erm(K)	69.23	MLS	antibiotic target alteration	Erm 23S ribosomal RNA methyltransferase
NODE_65218_length_1081_cov_2.325536_1	852	17461	20.4941	116	1.3723	58	1.3723	1.18912	yes	ErmS	69.23	MLS	antibiotic target alteration	Erm 23S ribosomal RNA methyltransferase
NODE_74872_length_977_cov_18.350325_1	672	134676	200.411	893	13.3942	446	13.3792	11.6062	yes	dfrA10	69.23	diaminopyrimidine	antibiotic target replacement	trimethoprim resistant dihydrofolate reductase dfr
NODE_78079_length_948_cov_5.917133_1	903	19186	21.247	128	1.4288	64	1.4288	1.23807	yes	OXA-18	69.23	betalactamics	antibiotic inactivation	OXA beta-lactamase
NODE_78708_length_943_cov_2.370495_1	939	11375	12.114	77	0.8265	38	0.8158	0.716173	yes	AER-1	69.23	betalactamics	antibiotic inactivation	AER beta-lactamase
NODE_8109_length_4217_cov_4.742191_2	846	25061	29.6229	167	1.9897	83	1.9778	1.7241	yes	adeS	69.23	tetracycline	antibiotic efflux	resistance-nodulation-cell division (RND) antibiotic efflux pump
NODE_82700_length_910_cov_2.163743_1	906	6459	7.1291	43	0.4784	21	0.4673	0.41454	yes	clbC	69.23	multidrug	antibiotic target alteration	Cfr 23S ribosomal RNA methyltransferase
NODE_83707_length_901_cov_62.949173_1	900	610267	678.074	4051	45.3686	2025	45.3574	39.3125	yes	myrA	69.23	multidrug	antibiotic target alteration	non-erm 23S ribosomal RNA methyltransferase (G748)
NODE_85006_length_891_cov_7.521531_1	888	42819	48.2196	286	3.2463	143	3.2463	2.81296	yes	vgaE	69.23	multidrug	antibiotic target protection	ABC-F ATP-binding cassette ribosomal protection protein
NODE_87133_length_876_cov_2.266748_1	876	7596	8.6712	51	0.5868	25	0.5753	0.50847	yes	OXA-9	69.23	betalactamics	antibiotic inactivation	OXA beta-lactamase
NODE_87799_length_870_cov_11.065031_1	561	34990	62.3708	232	4.1683	116	4.1683	3.61189	yes	OXA-63	69.23	betalactamics	antibiotic inactivation	OXA beta-lactamase
NODE_91372_length_845_cov_6.237975_1	417	13007	31.1918	88	2.1271	44	2.1271	1.84316	yes	AAC(6')-Ig	69.23	aminoglycoside	antibiotic inactivation	AAC(6')
NODE_92678_length_836_cov_8.769526_1	804	57131	71.0585	381	4.7764	190	4.7639	4.13881	yes	basS	69.23	peptide	antibiotic target alteration	pmr phosphoethanolamine transferase
NODE_92732_length_836_cov_4.614597_2	612	7231	11.8154	48	0.7905	24	0.7905	0.684978	yes	vanC	69.23	vancomycin	antibiotic target alteration	glycopeptide resistance gene cluster; van ligase
NODE_94419_length_825_cov_3.529870_1	621	6342	10.2126	42	0.6817	21	0.6817	0.590702	yes	tet(33)	69.23	tetracycline	antibiotic efflux	major facilitator superfamily (MFS) antibiotic efflux pump
NODE_95813_length_816_cov_3.110381_2	453	2265	5	15	0.3338	7	0.3115	0.289242	yes	SCO-1	69.23	betalactamics	antibiotic inactivation	SCO beta-lactamase
NODE_9648_length_3797_cov_18.273650_2	1401	139185	99.3469	923	6.6405	461	6.6333	5.75408	yes	vgaE	69.23	multidrug	antibiotic target protection	ABC-F ATP-binding cassette ribosomal protection protein
NODE_102912_length_774_cov_2.372740_1	774	7777	10.0478	52	0.6772	26	0.6772	0.586803	yes	iri	68.75	rifamycin	antibiotic inactivation	rifampin monooxygenase
NODE_10427_length_3626_cov_16.525063_3	1275	83551	65.5302	554	4.3796	277	4.3796	3.79498	yes	ErmC	68.75	MLS	antibiotic target alteration	Erm 23S ribosomal RNA methyltransferase
NODE_113814_length_718_cov_4.770739_1	447	12245	27.3937	82	1.849	41	1.849	1.60218	yes	SMB-1	68.75	betalactamics	antibiotic inactivation	SMB beta-lactamase
NODE_12752_length_3216_cov_7.931351_2	1158	58693	50.6848	390	3.3946	195	3.3946	2.94146	yes	lmrC	68.75	multidrug	antibiotic target protection	ABC-F ATP-binding cassette ribosomal protection protein
NODE_13384_length_3125_cov_6.961238_2	666	19865	29.8273	132	1.9977	66	1.9977	1.73103	yes	OXA-150	68.75	betalactamics	antibiotic inactivation	OXA beta-lactamase
NODE_134027_length_638_cov_2.198971_2	516	6766	13.1124	46	0.8986	23	0.8986	0.778649	yes	mphI	68.75	macrolide	antibiotic inactivation	macrolide phosphotransferase (MPH)
NODE_141292_length_614_cov_2.914132_1	612	6710	10.9641	45	0.7411	22	0.7247	0.642173	yes	OXA-18	68.75	betalactamics	antibiotic inactivation	OXA beta-lactamase
NODE_141318_length_614_cov_2.661896_1	612	10616	17.3464	72	1.1858	36	1.1858	1.02751	yes	tet(D)	68.75	tetracycline	antibiotic efflux	major facilitator superfamily (MFS) antibiotic efflux pump
NODE_143309_length_608_cov_1.687161_1	519	4148	7.9923	28	0.5438	14	0.5438	0.47121	yes	SHV-104	68.75	betalactamics	antibiotic inactivation	SHV beta-lactamase
NODE_143948_length_606_cov_1.760436_1	507	3949	7.789	27	0.5368	13	0.5169	0.465144	yes	OXA-53	68.75	betalactamics	antibiotic inactivation	OXA beta-lactamase
NODE_153531_length_578_cov_5.418738_1	576	7715	13.3941	52	0.9099	26	0.9099	0.78844	yes	JOHN-1	68.75	betalactamics	antibiotic inactivation	JOHN beta-lactamase
NODE_1773_length_10306_cov_27.328261_3	1164	210368	180.728	1400	12.123	700	12.123	10.5047	yes	APH(3')-VI	68.75	aminoglycoside	antibiotic inactivation	APH(3')
NODE_18144_length_2598_cov_10.219819_3	1098	47960	43.6794	318	2.9192	159	2.9192	2.52952	yes	iri	68.75	rifamycin	antibiotic inactivation	rifampin monooxygenase
NODE_235_length_28991_cov_93.542888_9	3366	1300142	386.257	8629	25.8394	4314	25.8364	22.3902	yes	lmrP	68.75	multidrug	antibiotic efflux	major facilitator superfamily (MFS) antibiotic efflux pump
NODE_24264_length_2163_cov_5.164611_2	1101	34193	31.0563	229	2.0964	114	2.0873	1.81656	yes	OXY-3-1	68.75	betalactamics	antibiotic inactivation	OXY beta-lactamase
NODE_27309_length_2000_cov_5.393830_2	1233	33656	27.296	226	1.8475	113	1.8475	1.60088	yes	ErmU	68.75	MLS	antibiotic target alteration	Erm 23S ribosomal RNA methyltransferase
NODE_294_length_25894_cov_8.936337_7	534	25891	48.485	174	3.2843	87	3.2843	2.84589	yes	LRA-17	68.75	betalactamics	antibiotic inactivation	subclass B3 LRA beta-lactamase
NODE_30129_length_1872_cov_8.464502_2	951	19340	20.3365	129	1.3672	64	1.3566	1.1847	yes	AAC(3)-VIIIa	68.75	aminoglycoside	antibiotic inactivation	AAC(3)
NODE_30178_length_1870_cov_7.607163_2	756	34525	45.668	230	3.0665	115	3.0665	2.65716	yes	dfrB6	68.75	diaminopyrimidine	antibiotic target replacement	trimethoprim resistant dihydrofolate reductase dfr
NODE_30355_length_1863_cov_10.908739_1	588	25403	43.2024	169	2.897	84	2.8798	2.51029	yes	Klebsiella pneumoniae KpnG	68.75	multidrug	antibiotic efflux	major facilitator superfamily (MFS) antibiotic efflux pump
NODE_36698_length_1632_cov_2.795815_1	1128	16692	14.7979	111	0.9919	55	0.9829	0.859494	yes	imiS	68.75	betalactamics	antibiotic inactivation	CphA beta-lactamase
NODE_42954_length_1458_cov_5.118318_2	1305	32566	24.9548	216	1.6683	108	1.6683	1.4456	yes	vanC	68.75	vancomycin	antibiotic target alteration	glycopeptide resistance gene cluster; van ligase
NODE_43420_length_1447_cov_2.244971_2	1314	12211	9.293	81	0.6213	40	0.6137	0.538364	yes	srmB	68.75	multidrug	antibiotic target protection	ABC-F ATP-binding cassette ribosomal protection protein
NODE_44935_length_1412_cov_4.623434_2	1152	26345	22.8689	175	1.5312	87	1.5224	1.3268	yes	CAM-1	68.75	betalactamics	antibiotic inactivation	CAM beta-lactamase
NODE_45121_length_1408_cov_4.729490_1	393	2963	7.5394	20	0.5129	10	0.5129	0.444434	yes	AcrS	68.75	multidrug	antibiotic efflux	resistance-nodulation-cell division (RND) antibiotic efflux pump
NODE_46742_length_1373_cov_4.835357_1	1305	29276	22.4337	195	1.5061	97	1.4984	1.30506	yes	iri	68.75	rifamycin	antibiotic inactivation	rifampin monooxygenase
NODE_51799_length_1274_cov_7.480722_1	1272	60575	47.6219	402	3.1855	201	3.1855	2.76028	yes	AAC(3)-IIe	68.75	aminoglycoside	antibiotic inactivation	AAC(3)
NODE_53944_length_1238_cov_4.380389_1	1236	27013	21.8552	181	1.476	90	1.4679	1.27897	yes	iri	68.75	rifamycin	antibiotic inactivation	rifampin monooxygenase
NODE_54043_length_1236_cov_9.362405_1	786	39469	50.215	262	3.3598	131	3.3598	2.91131	yes	ErmC	68.75	MLS	antibiotic target alteration	Erm 23S ribosomal RNA methyltransferase
NODE_64522_length_1089_cov_5.519342_1	993	34297	34.5388	228	2.3143	114	2.3143	2.00537	yes	FRI-3	68.75	betalactamics	antibiotic inactivation	FRI beta-lactamase
NODE_66737_length_1062_cov_5.203575_1	918	18617	20.28	124	1.3615	62	1.3615	1.17976	yes	OXA-62	68.75	betalactamics	antibiotic inactivation	OXA beta-lactamase
NODE_70247_length_1024_cov_4.465428_1	1023	24129	23.5865	161	1.5863	80	1.5765	1.37455	yes	OpmH	68.75	triclosan	antibiotic efflux	resistance-nodulation-cell division (RND) antibiotic efflux pump
NODE_7105_length_4558_cov_14.965801_4	2067	178064	86.1461	1182	5.7639	591	5.7639	4.99449	yes	iri	68.75	rifamycin	antibiotic inactivation	rifampin monooxygenase
NODE_7537_length_4410_cov_16.940758_2	534	37793	70.7734	252	4.7566	126	4.7566	4.12166	yes	rmtE2	68.75	aminoglycoside	antibiotic target alteration	16S rRNA methyltransferase (G1405)
NODE_7650_length_4372_cov_5.712300_5	909	26082	28.6931	174	1.9294	87	1.9294	1.67185	yes	otr(B)	68.75	tetracycline	antibiotic efflux	major facilitator superfamily (MFS) antibiotic efflux pump
NODE_77521_length_953_cov_6.102450_1	600	29493	49.155	197	3.3094	98	3.2926	2.86764	yes	vanHF	68.75	vancomycin	antibiotic target alteration	vanH; glycopeptide resistance gene cluster
NODE_7866_length_4290_cov_28.341913_3	441	37986	86.1361	254	5.8054	127	5.8054	5.03045	yes	sul4	68.75	sulfonamide	antibiotic target replacement	sulfonamide resistant sul
NODE_9549_length_3818_cov_12.410577_5	780	49286	63.1872	328	4.2385	164	4.2385	3.67272	yes	Vibrio cholerae varG	68.75	betalactamics	antibiotic inactivation	subclass B1 Vibrio cholerae varG beta-lactamase
NODE_109834_length_737_cov_4.659824_1	735	13456	18.3075	91	1.2479	45	1.2342	1.08132	yes	CKO-1	68.42	betalactamics	antibiotic inactivation	CKO beta-lactamase
NODE_1311_length_12079_cov_32.054558_8	1260	172438	136.856	1145	9.1595	572	9.1515	7.93683	yes	vanHM	68.42	vancomycin	antibiotic target alteration	vanH; glycopeptide resistance gene cluster
NODE_15603_length_2852_cov_7.148016_1	2742	166361	60.6714	1103	4.0546	551	4.0509	3.51336	yes	srmB	68.42	multidrug	antibiotic target protection	ABC-F ATP-binding cassette ribosomal protection protein
NODE_20739_length_2388_cov_4.841835_4	723	15166	20.9765	101	1.4081	50	1.3941	1.22014	yes	FONA-6	68.42	betalactamics	antibiotic inactivation	FONA beta-lactamase
NODE_2684_length_8130_cov_7.970774_5	1314	59332	45.1537	394	3.0223	197	3.0223	2.61886	yes	efrA	68.42	multidrug	antibiotic efflux	ATP-binding cassette (ABC) antibiotic efflux pump
NODE_3775_length_6669_cov_5.336710_7	1008	29392	29.1587	195	1.9499	97	1.9399	1.68961	yes	mtrE	68.42	multidrug	antibiotic efflux	resistance-nodulation-cell division (RND) antibiotic efflux pump
NODE_479_length_20744_cov_28.068442_16	1080	123647	114.488	825	7.6996	412	7.6902	6.6718	yes	msrA	68.42	multidrug	antibiotic target protection	ABC-F ATP-binding cassette ribosomal protection protein
NODE_5627_length_5259_cov_6.638547_4	858	24669	28.7517	164	1.9266	82	1.9266	1.66942	yes	OXA-353	68.42	betalactamics	antibiotic inactivation	OXA beta-lactamase
NODE_79961_length_932_cov_4.917902_1	804	21234	26.4104	141	1.7677	70	1.7551	1.53173	yes	APH(2'')-Ig	68.42	aminoglycoside	antibiotic inactivation	APH(2'')
NODE_9981_length_3723_cov_6.924209_2	1548	61357	39.6363	408	2.6566	204	2.6566	2.30198	yes	tet(48)	68.42	tetracycline	antibiotic target protection	tetracycline-resistant ribosomal protection protein
NODE_100150_length_790_cov_1.763265_1	789	6261	7.9354	42	0.5365	21	0.5365	0.464884	yes	tet(L)	66.67	tetracycline	antibiotic efflux	major facilitator superfamily (MFS) antibiotic efflux pump
NODE_10339_length_3645_cov_8.991086_5	519	16360	31.5222	109	2.1169	54	2.0975	1.83432	yes	Erm(36)	66.67	MLS	antibiotic target alteration	Erm 23S ribosomal RNA methyltransferase
NODE_104267_length_766_cov_4.803094_1	555	11132	20.0577	74	1.3439	37	1.3439	1.16451	yes	PER-6	66.67	betalactamics	antibiotic inactivation	PER beta-lactamase
NODE_104323_length_766_cov_3.587904_1	765	13921	18.1974	93	1.2253	46	1.2122	1.06174	yes	mtrC	66.67	multidrug	antibiotic efflux	resistance-nodulation-cell division (RND) antibiotic efflux pump
NODE_105157_length_761_cov_6.279037_1	636	20780	32.673	138	2.187	69	2.187	1.89506	yes	OXA-55	66.67	betalactamics	antibiotic inactivation	OXA beta-lactamase
NODE_105717_length_758_cov_6.302987_2	504	14331	28.4345	95	1.8999	47	1.8799	1.64629	yes	dfrA3b	66.67	diaminopyrimidine	antibiotic target replacement	trimethoprim resistant dihydrofolate reductase dfr
NODE_10631_length_3585_cov_6.238527_4	498	15611	31.3474	105	2.1252	52	2.1049	1.84151	yes	OXA-455	66.67	betalactamics	antibiotic inactivation	OXA beta-lactamase
NODE_112891_length_723_cov_2.580838_2	462	16667	36.0758	111	2.4217	55	2.3999	2.09843	yes	AAC(6')-34	66.67	aminoglycoside	antibiotic inactivation	AAC(6')
NODE_11298_length_3453_cov_7.045615_2	1287	54841	42.6115	365	2.8586	182	2.8507	2.47701	yes	vanSB	66.67	vancomycin	antibiotic target alteration	vanS; glycopeptide resistance gene cluster
NODE_11330_length_3447_cov_11.016804_2	378	14379	38.0397	96	2.5599	48	2.5599	2.21819	yes	vatA	66.67	streptogramin	antibiotic inactivation	streptogramin vat acetyltransferase
NODE_114460_length_715_cov_7.363636_1	714	22453	31.4468	151	2.1316	75	2.1175	1.84706	yes	Pseudomonas aeruginosa catB7	66.67	phenicol	antibiotic inactivation	chloramphenicol acetyltransferase (CAT)
NODE_114731_length_714_cov_4.512898_1	711	10673	15.0113	71	1.0065	35	0.9923	0.872145	yes	armA	66.67	aminoglycoside	antibiotic target alteration	16S rRNA methyltransferase (G1405)
NODE_11586_length_3401_cov_35.334429_3	792	175173	221.178	1169	14.8773	584	14.8646	12.8914	yes	ErmA	66.67	MLS	antibiotic target alteration	Erm 23S ribosomal RNA methyltransferase
NODE_11888_length_3354_cov_5.198242_1	909	40408	44.4532	268	2.9717	134	2.9717	2.57502	yes	AAC(2')-IIa	66.67	aminoglycoside	antibiotic inactivation	AAC(2')
NODE_12074_length_3323_cov_5.962974_4	1239	47733	38.5254	317	2.5788	158	2.5707	2.23456	yes	mphK	66.67	macrolide	antibiotic inactivation	macrolide phosphotransferase (MPH)
NODE_121937_length_683_cov_4.401274_1	681	10957	16.0896	74	1.0953	37	1.0953	0.949092	yes	FRI-1	66.67	betalactamics	antibiotic inactivation	FRI beta-lactamase
NODE_125890_length_667_cov_6.589869_1	579	14464	24.981	96	1.6712	48	1.6712	1.44812	yes	SME-2	66.67	betalactamics	antibiotic inactivation	SME beta-lactamase
NODE_12723_length_3221_cov_5.906191_3	906	36319	40.0872	241	2.6812	120	2.67	2.32329	yes	AAC(2')-IIa	66.67	aminoglycoside	antibiotic inactivation	AAC(2')
NODE_128136_length_659_cov_2.341060_1	387	2535	6.5504	17	0.4428	8	0.4167	0.383692	yes	catB8	66.67	phenicol	antibiotic inactivation	chloramphenicol acetyltransferase (CAT)
NODE_128317_length_658_cov_3.572139_1	654	11132	17.0214	74	1.1405	37	1.1405	0.988258	yes	OKP-B-10	66.67	betalactamics	antibiotic inactivation	OKP beta-lactamase
NODE_130668_length_649_cov_6.316498_1	648	16036	24.7469	107	1.6644	53	1.6488	1.44222	yes	mphK	66.67	macrolide	antibiotic inactivation	macrolide phosphotransferase (MPH)
NODE_130757_length_649_cov_3.681818_1	645	7462	11.569	51	0.797	25	0.7814	0.690611	yes	kdpE	66.67	aminoglycoside	antibiotic efflux	kdpDE
NODE_132534_length_643_cov_2.823129_1	642	7761	12.0888	52	0.8164	26	0.8164	0.707421	yes	Escherichia coli acrA	66.67	multidrug	antibiotic efflux	resistance-nodulation-cell division (RND) antibiotic efflux pump
NODE_13787_length_3067_cov_5.671315_1	777	19554	25.166	130	1.6864	65	1.6864	1.46129	yes	AAC(2')-IIa	66.67	aminoglycoside	antibiotic inactivation	AAC(2')
NODE_138152_length_624_cov_3.386643_1	624	9668	15.4936	65	1.0499	32	1.0338	0.909752	yes	AAC(2')-IIa	66.67	aminoglycoside	antibiotic inactivation	AAC(2')
NODE_138210_length_624_cov_2.558875_1	621	10096	16.2576	68	1.1037	34	1.1037	0.95637	yes	vanYB	66.67	vancomycin	antibiotic target alteration	vanY; glycopeptide resistance gene cluster
NODE_138464_length_623_cov_3.338028_1	621	9750	15.7005	66	1.0712	33	1.0712	0.928209	yes	ANT(3'')-IIb	66.67	aminoglycoside	antibiotic inactivation	ANT(3'')
NODE_139610_length_619_cov_4.026596_1	615	9949	16.1772	67	1.0981	33	1.0817	0.951518	yes	Erm(36)	66.67	MLS	antibiotic target alteration	Erm 23S ribosomal RNA methyltransferase
NODE_141396_length_614_cov_1.447227_2	387	2739	7.0775	19	0.4949	9	0.4688	0.428837	yes	baeR	66.67	multidrug	antibiotic efflux	resistance-nodulation-cell division (RND) antibiotic efflux pump
NODE_142765_length_609_cov_5.579422_1	609	21007	34.4943	141	2.3337	70	2.3171	2.02218	yes	BRO-2	66.67	betalactamics	antibiotic inactivation	BRO Beta-lactamase
NODE_143340_length_607_cov_13.456522_1	471	51465	109.267	342	7.3188	171	7.3188	6.34183	yes	vanRG	66.67	vancomycin	antibiotic target alteration	glycopeptide resistance gene cluster; vanR
NODE_14373_length_2992_cov_6.004086_2	891	38097	42.7576	254	2.8734	127	2.8734	2.48984	yes	AAC(2')-IIa	66.67	aminoglycoside	antibiotic inactivation	AAC(2')
NODE_143915_length_606_cov_2.283122_1	603	3777	6.2637	26	0.4346	13	0.4346	0.376587	yes	AAC(3)-IIe	66.67	aminoglycoside	antibiotic inactivation	AAC(3)
NODE_146482_length_598_cov_3.871087_1	381	13260	34.8031	90	2.381	45	2.381	2.06317	yes	sta	66.67	nucleoside	antibiotic inactivation	streptothricin acetyltransferase (SAT)
NODE_146678_length_598_cov_1.952118_1	510	6199	12.1549	42	0.8301	21	0.8301	0.719292	yes	APH(3')-Vb	66.67	aminoglycoside	antibiotic inactivation	APH(3')
NODE_14714_length_2952_cov_8.585088_3	1515	113147	74.6845	751	4.9965	375	4.9898	4.32953	yes	MdtK	66.67	fluoroquinolone	antibiotic efflux	multidrug and toxic compound extrusion (MATE) transporter
NODE_15227_length_2892_cov_35.927388_4	396	39266	99.1566	261	6.6433	130	6.6178	5.75651	yes	AAC(6')-Ij	66.67	aminoglycoside	antibiotic inactivation	AAC(6')
NODE_153624_length_578_cov_3.986616_1	576	9318	16.1771	63	1.1024	31	1.0849	0.955244	yes	arr-1	66.67	rifamycin	antibiotic inactivation	rifampin ADP-ribosyltransferase (Arr)
NODE_15399_length_2874_cov_6.103938_2	654	12611	19.2829	84	1.2946	42	1.2946	1.12179	yes	emtA	66.67	multidrug	antibiotic target alteration	non-erm 23S ribosomal RNA methyltransferase (G748)
NODE_156_length_33680_cov_13.233844_7	765	67381	88.0797	450	5.9291	225	5.9291	5.13764	yes	NDM-2	66.67	betalactamics	antibiotic inactivation	NDM beta-lactamase
NODE_157264_length_568_cov_9.660819_1	357	7329	20.5294	49	1.3835	24	1.3552	1.19882	yes	qnrE2	66.67	fluoroquinolone	antibiotic target protection	quinolone resistance protein (qnr)
NODE_1604_length_10850_cov_12.109217_10	933	59133	63.3794	394	4.2565	197	4.2565	3.68831	yes	adeA	66.67	tetracycline	antibiotic efflux	resistance-nodulation-cell division (RND) antibiotic efflux pump
NODE_161791_length_557_cov_3.884462_1	555	5946	10.7135	40	0.7264	20	0.7264	0.629435	yes	ANT(4')-IIb	66.67	aminoglycoside	antibiotic inactivation	ANT(4')
NODE_163_length_33080_cov_196.552157_32	759	759536	1000.71	5057	67.1564	2528	67.1431	58.1919	yes	pgpB	66.67	peptide	antibiotic target alteration	lipid A phosphatase
NODE_163860_length_552_cov_3.422535_1	486	6183	12.7222	41	0.8503	20	0.8296	0.736796	yes	SHV-137	66.67	betalactamics	antibiotic inactivation	SHV beta-lactamase
NODE_164346_length_551_cov_2.548387_1	549	4440	8.0874	30	0.5508	15	0.5508	0.477275	yes	clbB	66.67	multidrug	antibiotic target alteration	Cfr 23S ribosomal RNA methyltransferase
NODE_165701_length_548_cov_1.137931_1	546	3439	6.2985	23	0.4246	11	0.4061	0.367921	yes	vanN	66.67	vancomycin	antibiotic target alteration	glycopeptide resistance gene cluster; van ligase
NODE_16831_length_2723_cov_5.493253_4	423	13551	32.0355	90	2.1446	45	2.1446	1.85832	yes	Erm(36)	66.67	MLS	antibiotic target alteration	Erm 23S ribosomal RNA methyltransferase
NODE_169887_length_538_cov_1.898551_1	537	2698	5.0242	18	0.3379	9	0.3379	0.292795	yes	APH(6)-Ia	66.67	aminoglycoside	antibiotic inactivation	APH(6)
NODE_170012_length_537_cov_5.195021_1	534	9449	17.6948	64	1.208	32	1.208	1.04675	yes	Erm(36)	66.67	MLS	antibiotic target alteration	Erm 23S ribosomal RNA methyltransferase
NODE_172294_length_532_cov_3.448637_1	489	5314	10.8671	36	0.742	18	0.742	0.642953	yes	APH(3')-VI	66.67	aminoglycoside	antibiotic inactivation	APH(3')
NODE_17249_length_2682_cov_7.374952_1	1860	62692	33.7054	416	2.2543	208	2.2543	1.95338	yes	aadA16	66.67	aminoglycoside	antibiotic inactivation	ANT(3'')
NODE_17355_length_2671_cov_6.155581_2	1410	47308	33.5518	314	2.2446	157	2.2446	1.94497	yes	OXA-226	66.67	betalactamics	antibiotic inactivation	OXA beta-lactamase
NODE_173810_length_529_cov_2.172996_1	528	6159	11.6648	41	0.7827	20	0.7636	0.67822	yes	aacA43	66.67	aminoglycoside	antibiotic inactivation	AAC(6')
NODE_175081_length_526_cov_3.430998_1	384	3845	10.013	26	0.6825	13	0.6825	0.591395	yes	OXA-85	66.67	betalactamics	antibiotic inactivation	OXA beta-lactamase
NODE_17651_length_2645_cov_10.458301_4	885	42947	48.5277	286	3.2573	143	3.2573	2.82249	yes	vanSB	66.67	vancomycin	antibiotic target alteration	vanS; glycopeptide resistance gene cluster
NODE_177695_length_520_cov_4.825806_1	441	6914	15.678	46	1.0514	23	1.0514	0.911052	yes	CIA-1	66.67	betalactamics	antibiotic inactivation	CIA beta-lactamase
NODE_178850_length_518_cov_2.298056_1	516	6493	12.5833	43	0.84	21	0.8204	0.727871	yes	Erm(36)	66.67	MLS	antibiotic target alteration	Erm 23S ribosomal RNA methyltransferase
NODE_179591_length_516_cov_4.219089_1	447	7370	16.4877	50	1.1275	25	1.1275	0.976993	yes	FosA7	66.67	fosfomycin	antibiotic inactivation	fosfomycin thiol transferase
NODE_1809_length_10222_cov_15.697256_4	3252	289653	89.0692	1922	5.9572	961	5.9572	5.16199	yes	floR	66.67	phenicol	antibiotic efflux	major facilitator superfamily (MFS) antibiotic efflux pump
NODE_184780_length_506_cov_2.110865_1	504	4059	8.0536	28	0.56	14	0.56	0.485247	yes	sul2	66.67	sulfonamide	antibiotic target replacement	sulfonamide resistant sul
NODE_185140_length_505_cov_3.220000_1	501	6999	13.9701	47	0.9456	23	0.9255	0.819375	yes	mepR	66.67	tetracycline	antibiotic efflux	multidrug and toxic compound extrusion (MATE) transporter
NODE_18705_length_2552_cov_4.762115_3	747	15261	20.4297	102	1.3763	51	1.3763	1.19258	yes	Erm(36)	66.67	MLS	antibiotic target alteration	Erm 23S ribosomal RNA methyltransferase
NODE_193_length_31263_cov_27.164605_28	1614	380138	235.525	2524	15.7624	1262	15.7624	13.6583	yes	mdsC	66.67	multidrug	antibiotic efflux	resistance-nodulation-cell division (RND) antibiotic efflux pump
NODE_19342_length_2496_cov_7.260959_1	474	19683	41.5253	131	2.7857	65	2.7644	2.41385	yes	lnuE	66.67	lincosamide	antibiotic inactivation	lincosamide nucleotidyltransferase (LNU)
NODE_1966_length_9732_cov_31.275189_14	1146	202294	176.522	1344	11.8209	672	11.8209	10.243	yes	iri	66.67	rifamycin	antibiotic inactivation	rifampin monooxygenase
NODE_20817_length_2383_cov_6.132732_2	396	6883	17.3813	46	1.1708	23	1.1708	1.01451	yes	vanYM	66.67	vancomycin	antibiotic target alteration	vanY; glycopeptide resistance gene cluster
NODE_20878_length_2378_cov_6.645717_3	852	16337	19.1749	109	1.2895	54	1.2777	1.11737	yes	mphC	66.67	macrolide	antibiotic inactivation	macrolide phosphotransferase (MPH)
NODE_212_length_29929_cov_27.858372_26	537	54329	101.171	366	6.8698	183	6.8698	5.95277	yes	CARB-7	66.67	betalactamics	antibiotic inactivation	CARB beta-lactamase
NODE_217_length_29748_cov_32.323174_13	417	57074	136.868	384	9.2818	192	9.2818	8.0428	yes	OXA-209	66.67	betalactamics	antibiotic inactivation	OXA beta-lactamase
NODE_22294_length_2284_cov_4.905787_2	789	18194	23.0596	121	1.5458	60	1.533	1.33946	yes	HERA-1	66.67	betalactamics	antibiotic inactivation	HERA beta-lactamase
NODE_231_length_29048_cov_10.890422_1	864	55308	64.0139	369	4.3048	184	4.2931	3.73016	yes	LRA-2	66.67	betalactamics	antibiotic inactivation	subclass B3 LRA beta-lactamase
NODE_23333_length_2218_cov_6.449376_3	606	21416	35.3399	142	2.3618	71	2.3618	2.04653	yes	OXA-298	66.67	betalactamics	antibiotic inactivation	OXA beta-lactamase
NODE_23458_length_2210_cov_6.805568_3	552	9296	16.8406	62	1.1321	31	1.1321	0.980979	yes	Erm(36)	66.67	MLS	antibiotic target alteration	Erm 23S ribosomal RNA methyltransferase
NODE_24468_length_2153_cov_5.880839_1	720	21172	29.4056	141	1.9739	70	1.9599	1.71041	yes	AAC(3)-IIIb	66.67	aminoglycoside	antibiotic inactivation	AAC(3)
NODE_256_length_27859_cov_9.492411_9	498	15949	32.0261	107	2.1657	53	2.1454	1.87661	yes	APH(3')-Va	66.67	aminoglycoside	antibiotic inactivation	APH(3')
NODE_25634_length_2085_cov_6.381773_1	579	13349	23.0553	90	1.5668	45	1.5668	1.35765	yes	SFB-1	66.67	betalactamics	antibiotic inactivation	SHW beta-lactamase
NODE_2617_length_8258_cov_23.939534_1	2757	299585	108.663	1988	7.268	994	7.268	6.29782	yes	tetB(P)	66.67	tetracycline	antibiotic target protection	tetracycline-resistant ribosomal protection protein
NODE_26368_length_2044_cov_6.601307_2	429	13573	31.6387	91	2.1381	45	2.1146	1.85269	yes	dfrA14	66.67	diaminopyrimidine	antibiotic target replacement	trimethoprim resistant dihydrofolate reductase dfr
NODE_288_length_26289_cov_16.571548_15	540	48928	90.6074	328	6.1223	164	6.1223	5.30505	yes	aadA5	66.67	aminoglycoside	antibiotic inactivation	ANT(3'')
NODE_2890_length_7763_cov_19.661261_3	2289	249416	108.963	1656	7.2921	828	7.2921	6.3187	yes	optrA	66.67	multidrug	antibiotic target protection	ABC-F ATP-binding cassette ribosomal protection protein
NODE_290_length_26128_cov_23.060369_3	810	123297	152.219	820	10.2039	410	10.2039	8.84181	yes	cphA4	66.67	betalactamics	antibiotic inactivation	CphA beta-lactamase
NODE_29065_length_1919_cov_7.573498_4	249	6319	25.3775	43	1.7406	21	1.7001	1.50825	yes	AAC(6')-29b	66.67	aminoglycoside	antibiotic inactivation	AAC(6')
NODE_29109_length_1918_cov_4.319914_1	1023	22461	21.956	150	1.4779	75	1.4779	1.28062	yes	LRA-7	66.67	betalactamics	antibiotic inactivation	subclass B3 LRA beta-lactamase
NODE_29968_length_1879_cov_7.333882_1	1746	65983	37.791	440	2.5401	220	2.5401	2.20103	yes	tva(A)	66.67	multidrug	antibiotic target protection	ABC-F ATP-binding cassette ribosomal protection protein
NODE_31983_length_1797_cov_6.840987_1	1296	40151	30.9807	269	2.0921	134	2.0843	1.81283	yes	IMP-12	66.67	betalactamics	antibiotic inactivation	IMP beta-lactamase
NODE_32_length_65555_cov_98.271695_12	717	319542	445.665	2130	29.9431	1065	29.9431	25.9461	yes	farA	66.67	multidrug	antibiotic efflux	major facilitator superfamily (MFS) antibiotic efflux pump
NODE_33228_length_1751_cov_3.814858_2	627	16006	25.5279	106	1.704	53	1.704	1.47654	yes	RlmA(II)	66.67	multidrug	antibiotic target alteration	non-erm 23S ribosomal RNA methyltransferase (G748)
NODE_34050_length_1720_cov_2.387387_2	531	14080	26.516	94	1.7843	47	1.7843	1.54612	yes	dfrA12	66.67	diaminopyrimidine	antibiotic target replacement	trimethoprim resistant dihydrofolate reductase dfr
NODE_34332_length_1709_cov_5.732769_3	1041	34894	33.5197	232	2.2463	116	2.2463	1.94645	yes	IND-4	66.67	betalactamics	antibiotic inactivation	IND beta-lactamase
NODE_34767_length_1693_cov_7.215507_2	798	20322	25.4662	137	1.7304	68	1.7178	1.49941	yes	PEDO-3	66.67	betalactamics	antibiotic inactivation	subclass B1 PEDO beta-lactamase
NODE_35236_length_1677_cov_10.951295_1	612	30051	49.1029	200	3.2939	100	3.2939	2.85421	yes	APH(6)-Id	66.67	aminoglycoside	antibiotic inactivation	APH(6)
NODE_35857_length_1658_cov_4.351840_1	246	6243	25.378	43	1.7619	21	1.7209	1.52671	yes	AAC(6')-Ij	66.67	aminoglycoside	antibiotic inactivation	AAC(6')
NODE_36216_length_1646_cov_6.616593_2	450	8082	17.96	54	1.2095	27	1.2095	1.04805	yes	APH(3')-VIIa	66.67	aminoglycoside	antibiotic inactivation	APH(3')
NODE_36345_length_1642_cov_6.275362_1	1110	26305	23.6982	176	1.5982	88	1.5982	1.38486	yes	ARL-1	66.67	betalactamics	antibiotic inactivation	ARL Beta-lactamase
NODE_36873_length_1626_cov_3.768937_2	918	16869	18.3758	113	1.2407	56	1.2297	1.07508	yes	vanHM	66.67	vancomycin	antibiotic target alteration	vanH; glycopeptide resistance gene cluster
NODE_37249_length_1614_cov_7.221296_2	852	26788	31.4413	178	2.1058	89	2.1058	1.8247	yes	myrA	66.67	multidrug	antibiotic target alteration	non-erm 23S ribosomal RNA methyltransferase (G748)
NODE_38050_length_1591_cov_6.784505_1	939	37174	39.5889	247	2.6514	123	2.6406	2.29747	yes	APH(3')-IIa	66.67	aminoglycoside	antibiotic inactivation	APH(3')
NODE_3947_length_6495_cov_9.162733_3	903	37443	41.4651	249	2.7794	124	2.7682	2.40839	yes	efrB	66.67	multidrug	antibiotic efflux	ATP-binding cassette (ABC) antibiotic efflux pump
NODE_41055_length_1505_cov_5.193793_3	543	6562	12.0847	45	0.8353	22	0.8167	0.723798	yes	CAU-1	66.67	betalactamics	antibiotic inactivation	CAU beta-lactamase
NODE_44577_length_1420_cov_4.529670_1	471	8363	17.7558	56	1.1984	28	1.1984	1.03843	yes	NDM-10	66.67	betalactamics	antibiotic inactivation	NDM beta-lactamase
NODE_452_length_21371_cov_41.123147_13	678	82091	121.078	545	8.1022	272	8.0873	7.02066	yes	rmtE2	66.67	aminoglycoside	antibiotic target alteration	16S rRNA methyltransferase (G1405)
NODE_45907_length_1390_cov_5.867416_1	795	16276	20.473	109	1.382	54	1.3693	1.19752	yes	HERA-1	66.67	betalactamics	antibiotic inactivation	HERA beta-lactamase
NODE_46102_length_1386_cov_5.607062_2	786	15265	19.4211	102	1.308	51	1.308	1.1334	yes	OprN	66.67	multidrug	antibiotic efflux	resistance-nodulation-cell division (RND) antibiotic efflux pump
NODE_46768_length_1372_cov_23.390281_2	417	33801	81.0576	228	5.5111	114	5.5111	4.77544	yes	dfrA14	66.67	diaminopyrimidine	antibiotic target replacement	trimethoprim resistant dihydrofolate reductase dfr
NODE_4705_length_5848_cov_15.012601_1	3240	229496	70.8321	1522	4.7348	761	4.7348	4.10277	yes	PEDO-1	66.67	betalactamics	antibiotic inactivation	subclass B3 PEDO beta-lactamase
NODE_47807_length_1350_cov_7.311197_1	945	37975	40.1852	253	2.6985	126	2.6878	2.33829	yes	iri	66.67	rifamycin	antibiotic inactivation	rifampin monooxygenase
NODE_49564_length_1315_cov_8.780159_2	597	29121	48.7789	194	3.2754	97	3.2754	2.83818	yes	LRA-7	66.67	betalactamics	antibiotic inactivation	subclass B3 LRA beta-lactamase
NODE_49746_length_1312_cov_3.988862_2	477	7257	15.2138	49	1.0354	24	1.0143	0.897187	yes	APH(6)-Id	66.67	aminoglycoside	antibiotic inactivation	APH(6)
NODE_49806_length_1311_cov_3.969745_1	1167	18207	15.6015	122	1.0537	61	1.0537	0.913045	yes	Escherichia coli ampC beta-lactamase	66.67	betalactamics	antibiotic inactivation	ampC-type beta-lactamase
NODE_5159_length_5537_cov_22.761401_5	594	59735	100.564	399	6.7705	199	6.7536	5.86673	yes	Staphylococcus aureus norA	66.67	fluoroquinolone	antibiotic efflux	major facilitator superfamily (MFS) antibiotic efflux pump
NODE_5173_length_5529_cov_8.785714_3	699	30285	43.3262	202	2.9128	101	2.9128	2.52398	yes	tet(Z)	66.67	tetracycline	antibiotic efflux	major facilitator superfamily (MFS) antibiotic efflux pump
NODE_5217_length_5497_cov_25.764241_3	459	73077	159.209	488	10.7163	244	10.7163	9.28581	yes	AAC(2')-Ic	66.67	aminoglycoside	antibiotic inactivation	AAC(2')
NODE_52545_length_1262_cov_4.069594_1	672	14754	21.9554	100	1.4999	50	1.4999	1.29968	yes	catB11	66.67	phenicol	antibiotic inactivation	chloramphenicol acetyltransferase (CAT)
NODE_528_length_19847_cov_9.772635_6	1092	47742	43.7198	317	2.926	158	2.9168	2.53542	yes	OXA-60	66.67	betalactamics	antibiotic inactivation	OXA beta-lactamase
NODE_5482_length_5349_cov_13.550057_1	1986	208638	105.054	1385	7.0292	692	7.0241	6.09089	yes	vgbA	66.67	streptogramin	antibiotic inactivation	streptogramin vgb lyase
NODE_55127_length_1220_cov_2.675536_1	411	5557	13.5207	37	0.9074	18	0.8829	0.786274	yes	vanRB	66.67	vancomycin	antibiotic target alteration	glycopeptide resistance gene cluster; vanR
NODE_5559_length_5301_cov_24.084445_3	2124	272379	128.239	1807	8.5751	903	8.5704	7.43044	yes	GOB-16	66.67	betalactamics	antibiotic inactivation	GOB beta-lactamase
NODE_55640_length_1211_cov_5.833910_1	930	40949	44.0312	273	2.9588	136	2.948	2.56384	yes	tetA(58)	66.67	tetracycline	antibiotic efflux	major facilitator superfamily (MFS) antibiotic efflux pump
NODE_56445_length_1200_cov_3.708297_1	492	5202	10.5732	35	0.717	17	0.6965	0.62129	yes	Erm(36)	66.67	MLS	antibiotic target alteration	Erm 23S ribosomal RNA methyltransferase
NODE_56574_length_1197_cov_13.532399_2	429	25131	58.5804	168	3.9472	84	3.9472	3.4203	yes	dfrA14	66.67	diaminopyrimidine	antibiotic target replacement	trimethoprim resistant dihydrofolate reductase dfr
NODE_56988_length_1192_cov_2.703606_2	234	1446	6.1795	10	0.4307	5	0.4307	0.373207	yes	vanYD	66.67	vancomycin	antibiotic target alteration	vanY; glycopeptide resistance gene cluster
NODE_5733_length_5196_cov_5.864229_4	834	28976	34.7434	193	2.3325	96	2.3204	2.02114	yes	arlS	66.67	fluoroquinolone	antibiotic efflux	major facilitator superfamily (MFS) antibiotic efflux pump
NODE_59_length_49339_cov_10.057970_11	459	15197	33.1089	102	2.2399	51	2.2399	1.9409	yes	IMP-35	66.67	betalactamics	antibiotic inactivation	IMP beta-lactamase
NODE_59368_length_1157_cov_4.054446_2	558	15287	27.3961	102	1.8425	51	1.8425	1.59655	yes	mphC	66.67	macrolide	antibiotic inactivation	macrolide phosphotransferase (MPH)
NODE_59426_length_1156_cov_4.653043_3	303	8125	26.8152	54	1.7963	27	1.7963	1.55652	yes	AAC(6')-Il	66.67	aminoglycoside	antibiotic inactivation	AAC(6')
NODE_61613_length_1127_cov_4.249067_2	837	17311	20.6822	116	1.3969	58	1.3969	1.21043	yes	ANT(4')-IIa	66.67	aminoglycoside	antibiotic inactivation	ANT(4')
NODE_64320_length_1091_cov_10.249035_2	420	20745	49.3929	139	3.3358	69	3.3118	2.89051	yes	LnuP	66.67	lincosamide	antibiotic inactivation	lincosamide nucleotidyltransferase (LNU)
NODE_6440_length_4846_cov_10.775412_1	951	32219	33.8791	214	2.2681	107	2.2681	1.96534	yes	msrE	66.67	multidrug	antibiotic target protection	ABC-F ATP-binding cassette ribosomal protection protein
NODE_66_length_47301_cov_120.443784_17	2868	1305079	455.048	8669	30.4667	4334	30.4632	26.3998	yes	tetB(P)	66.67	tetracycline	antibiotic target protection	tetracycline-resistant ribosomal protection protein
NODE_6721_length_4718_cov_5.826507_2	753	19982	26.5365	134	1.7937	67	1.7937	1.55426	yes	aadA8b	66.67	aminoglycoside	antibiotic inactivation	ANT(3'')
NODE_691_length_17137_cov_19.645241_11	786	60038	76.3842	399	5.1167	199	5.1038	4.43369	yes	OprN	66.67	multidrug	antibiotic efflux	resistance-nodulation-cell division (RND) antibiotic efflux pump
NODE_7066_length_4571_cov_8.379982_5	2238	124999	55.853	830	3.7381	415	3.7381	3.23911	yes	cmeA	66.67	multidrug	antibiotic efflux	resistance-nodulation-cell division (RND) antibiotic efflux pump
NODE_71048_length_1016_cov_2.670135_2	792	9177	11.5871	61	0.7763	30	0.7636	0.672674	yes	TriA	66.67	triclosan	antibiotic efflux	resistance-nodulation-cell division (RND) antibiotic efflux pump
NODE_7162_length_4543_cov_7.039216_6	1758	49869	28.3669	332	1.9035	166	1.9035	1.64941	yes	otr(B)	66.67	tetracycline	antibiotic efflux	major facilitator superfamily (MFS) antibiotic efflux pump
NODE_721_length_16694_cov_24.140513_14	903	84341	93.4009	561	6.262	280	6.2508	5.4261	yes	Acinetobacter baumannii AmvA	66.67	macrolide	antibiotic efflux	major facilitator superfamily (MFS) antibiotic efflux pump
NODE_73260_length_993_cov_5.118337_1	990	18689	18.8778	124	1.2625	62	1.2625	1.09397	yes	GOB-16	66.67	betalactamics	antibiotic inactivation	GOB beta-lactamase
NODE_73778_length_988_cov_5.168274_1	984	22514	22.8801	150	1.5365	75	1.5365	1.3314	yes	apmA	66.67	aminoglycoside	antibiotic inactivation	amp acetyltransferase
NODE_76194_length_965_cov_3.905495_2	666	11861	17.8093	79	1.1956	39	1.1805	1.036	yes	efrB	66.67	multidrug	antibiotic efflux	ATP-binding cassette (ABC) antibiotic efflux pump
NODE_76646_length_961_cov_3.336645_1	486	6539	13.4547	44	0.9125	22	0.9125	0.790693	yes	ACI-1	66.67	betalactamics	antibiotic inactivation	ACI beta-lactamase
NODE_78_length_45340_cov_143.297449_34	687	503163	732.406	3352	49.1794	1676	49.1794	42.6146	yes	Escherichia coli mdfA	66.67	multidrug	antibiotic efflux	major facilitator superfamily (MFS) antibiotic efflux pump
NODE_79267_length_938_cov_3.449604_1	510	9191	18.0216	61	1.2056	30	1.1858	1.04467	yes	IMP-27	66.67	betalactamics	antibiotic inactivation	IMP beta-lactamase
NODE_797_length_15820_cov_13.498763_4	2166	152504	70.4081	1012	4.7093	506	4.7093	4.08067	yes	vanRI	66.67	vancomycin	antibiotic target alteration	glycopeptide resistance gene cluster; vanR
NODE_8_length_117793_cov_32.783885_59	708	106513	150.442	709	10.0937	354	10.0794	8.74632	yes	farA	66.67	multidrug	antibiotic efflux	major facilitator superfamily (MFS) antibiotic efflux pump
NODE_80147_length_931_cov_3.174658_1	480	10786	22.4708	72	1.5119	36	1.5119	1.31008	yes	LRA-17	66.67	betalactamics	antibiotic inactivation	subclass B3 LRA beta-lactamase
NODE_80175_length_930_cov_22.062857_1	579	129871	224.302	863	15.0234	431	15.006	13.018	yes	LRA-3	66.67	betalactamics	antibiotic inactivation	subclass B3 LRA beta-lactamase
NODE_8123_length_4213_cov_7.020683_4	1212	46550	38.4076	311	2.5864	155	2.5781	2.24115	yes	VCC-1	66.67	betalactamics	antibiotic inactivation	VCC beta-lactamase
NODE_82591_length_910_cov_6.938012_2	345	4740	13.7391	32	0.9349	16	0.9349	0.810103	yes	dfrB6	66.67	diaminopyrimidine	antibiotic target replacement	trimethoprim resistant dihydrofolate reductase dfr
NODE_82977_length_907_cov_5.403756_1	903	22748	25.1916	152	1.6966	76	1.6966	1.47013	yes	dfrA12	66.67	diaminopyrimidine	antibiotic target replacement	trimethoprim resistant dihydrofolate reductase dfr
NODE_83_length_45216_cov_13.709329_13	1293	80613	62.3457	535	4.1705	267	4.1627	3.61379	yes	mphJ	66.67	macrolide	antibiotic inactivation	macrolide phosphotransferase (MPH)
NODE_83199_length_905_cov_7.115294_1	441	10977	24.8912	73	1.6685	36	1.6456	1.44578	yes	Erm(36)	66.67	MLS	antibiotic target alteration	Erm 23S ribosomal RNA methyltransferase
NODE_83513_length_903_cov_4.647406_1	348	4945	14.2098	33	0.9558	16	0.9268	0.828213	yes	tetU	66.67	tetracycline	antibiotic efflux	major facilitator superfamily (MFS) antibiotic efflux pump
NODE_83515_length_903_cov_4.583726_1	903	21217	23.4961	142	1.585	71	1.585	1.37342	yes	lsaB	66.67	multidrug	antibiotic target protection	ABC-F ATP-binding cassette ribosomal protection protein
NODE_8592_length_4079_cov_5.056660_4	663	32035	48.3183	213	3.2382	106	3.223	2.80594	yes	AAC(6')-31	66.67	aminoglycoside	antibiotic inactivation	AAC(6')
NODE_86326_length_881_cov_20.012107_1	279	13268	47.5556	89	3.2153	44	3.1792	2.7861	yes	dfrA18	66.67	diaminopyrimidine	antibiotic target replacement	trimethoprim resistant dihydrofolate reductase dfr
NODE_86355_length_881_cov_5.892252_1	879	18869	21.4664	127	1.4563	63	1.4448	1.2619	yes	catV	66.67	phenicol	antibiotic inactivation	chloramphenicol acetyltransferase (CAT)
NODE_8855_length_3999_cov_7.101166_3	771	22647	29.3735	151	1.9741	75	1.961	1.71058	yes	H-NS	66.67	multidrug	antibiotic efflux	major facilitator superfamily (MFS) antibiotic efflux pump; resistance-nodulation-cell division (RND) antibiotic efflux pump
NODE_89730_length_856_cov_24.590512_1	417	68587	164.477	458	11.0705	229	11.0705	9.59273	yes	IND-8	66.67	betalactamics	antibiotic inactivation	IND beta-lactamase
NODE_91949_length_841_cov_9.972010_1	840	30870	36.75	205	2.4599	102	2.4479	2.13154	yes	tetA(58)	66.67	tetracycline	antibiotic efflux	major facilitator superfamily (MFS) antibiotic efflux pump
NODE_9534_length_3822_cov_9.114149_1	1092	47592	43.5824	316	2.9168	158	2.9168	2.52744	yes	PEDO-1	66.67	betalactamics	antibiotic inactivation	subclass B3 PEDO beta-lactamase
NODE_9675_length_3791_cov_12.075749_2	915	56546	61.7989	375	4.1309	187	4.1199	3.57948	yes	efrB	66.67	multidrug	antibiotic efflux	ATP-binding cassette (ABC) antibiotic efflux pump
NODE_9689_length_3789_cov_5.914301_3	609	18976	31.1593	126	2.0854	63	2.0854	1.80703	yes	CTX-M-39	66.67	betalactamics	antibiotic inactivation	CTX-M beta-lactamase
NODE_9749_length_3774_cov_6.427803_2	2544	90393	35.5318	601	2.3812	300	2.3772	2.06334	yes	mphF	66.67	macrolide	antibiotic inactivation	macrolide phosphotransferase (MPH)
NODE_98317_length_801_cov_2.390080_1	801	6780	8.4644	45	0.5663	22	0.5537	0.490706	yes	LRA-5	66.67	betalactamics	antibiotic inactivation	class A LRA beta-lactamase
NODE_98514_length_799_cov_6.970430_1	798	25867	32.4148	174	2.1978	87	2.1978	1.90442	yes	Erm(36)	66.67	MLS	antibiotic target alteration	Erm 23S ribosomal RNA methyltransferase
NODE_98886_length_797_cov_3.818059_1	717	11602	16.1813	78	1.0965	39	1.0965	0.950131	yes	SRT-1	66.67	betalactamics	antibiotic inactivation	SRT beta-lactamase
NODE_99564_length_793_cov_4.144986_1	792	13481	17.0215	90	1.1454	45	1.1454	0.992504	yes	Erm(36)	66.67	MLS	antibiotic target alteration	Erm 23S ribosomal RNA methyltransferase
NODE_99881_length_791_cov_4.698370_1	789	30170	38.2383	201	2.5678	100	2.555	2.22503	yes	rmtB	66.67	aminoglycoside	antibiotic target alteration	16S rRNA methyltransferase (G1405)
NODE_36483_length_1638_cov_6.203411_2	432	9328	21.5926	62	1.4466	31	1.4466	1.2535	yes	CRP	65.56	multidrug	antibiotic efflux	resistance-nodulation-cell division (RND) antibiotic efflux pump
NODE_49859_length_1310_cov_2.501992_1	708	6024	8.5085	40	0.5695	20	0.5695	0.493479	yes	ugd	65.53	peptide	antibiotic target alteration	pmr phosphoethanolamine transferase
NODE_83139_length_906_cov_3.612221_1	759	14394	18.9644	96	1.2749	48	1.2749	1.10472	yes	CME-1	65.22	betalactamics	antibiotic inactivation	CME beta-lactamase
NODE_1_length_213430_cov_38.308893_135	1122	179181	159.698	1192	10.7083	596	10.7083	9.27888	yes	vgaALC	65	multidrug	antibiotic target protection	ABC-F ATP-binding cassette ribosomal protection protein
NODE_106072_length_756_cov_15.744650_1	648	52887	81.6157	353	5.4908	176	5.4752	4.75785	yes	vanRF	65	vancomycin	antibiotic target alteration	glycopeptide resistance gene cluster; vanR
NODE_125_length_37382_cov_10.321805_6	2259	116892	51.745	776	3.4624	388	3.4624	3.00021	yes	EreB	65	macrolide	antibiotic inactivation	macrolide esterase
NODE_126315_length_666_cov_2.824877_1	663	12913	19.4766	87	1.3226	43	1.3074	1.14605	yes	OXA-297	65	betalactamics	antibiotic inactivation	OXA beta-lactamase
NODE_13660_length_3086_cov_23.834708_1	2013	265546	131.916	1764	8.8326	882	8.8326	7.65356	yes	PC1 beta-lactamase (blaZ)	65	betalactamics	antibiotic inactivation	blaZ beta-lactamase
NODE_158107_length_566_cov_5.307241_1	414	9782	23.628	65	1.5825	32	1.5582	1.37126	yes	OXA-324	65	betalactamics	antibiotic inactivation	OXA beta-lactamase
NODE_17424_length_2665_cov_8.061686_3	696	28547	41.0158	191	2.7661	95	2.7516	2.39686	yes	emtA	65	multidrug	antibiotic target alteration	non-erm 23S ribosomal RNA methyltransferase (G748)
NODE_19239_length_2506_cov_3.903713_4	705	11570	16.4113	78	1.1152	39	1.1152	0.966335	yes	tet(A)	65	tetracycline	antibiotic efflux	major facilitator superfamily (MFS) antibiotic efflux pump
NODE_2974_length_7654_cov_9.271351_2	1095	57716	52.7087	385	3.5439	192	3.5347	3.07084	yes	FosA3	65	fosfomycin	antibiotic inactivation	fosfomycin thiol transferase
NODE_4126_length_6317_cov_8.913286_1	3207	118710	37.0159	788	2.4766	394	2.4766	2.14601	yes	ceoA	65	multidrug	antibiotic efflux	resistance-nodulation-cell division (RND) antibiotic efflux pump
NODE_4141_length_6305_cov_6.480320_1	1503	47591	31.664	318	2.1326	159	2.1326	1.84793	yes	CTX-M-67	65	betalactamics	antibiotic inactivation	CTX-M beta-lactamase
NODE_43480_length_1445_cov_6.797842_1	1443	39130	27.1171	260	1.8161	130	1.8161	1.57367	yes	OXA-93	65	betalactamics	antibiotic inactivation	OXA beta-lactamase
NODE_6605_length_4768_cov_11.197751_1	1020	61819	60.6069	411	4.0614	205	4.0515	3.51926	yes	vanWI	65	vancomycin	antibiotic target alteration	vanW; glycopeptide resistance gene cluster
NODE_79093_length_939_cov_6.065611_2	651	15215	23.3717	102	1.5793	51	1.5793	1.36848	yes	APH(3'')-Ib	65	aminoglycoside	antibiotic inactivation	APH(3'')
NODE_87554_length_872_cov_5.980416_1	870	31822	36.577	212	2.4561	106	2.4561	2.12824	yes	Rm3	65	betalactamics	antibiotic inactivation	Rm3 family beta-lactamase
NODE_10306_length_3654_cov_5.050292_3	1767	34415	19.4765	229	1.3063	114	1.3006	1.13193	yes	mel	64.71	multidrug	antibiotic target protection	ABC-F ATP-binding cassette ribosomal protection protein
NODE_116_length_39130_cov_10.990557_18	1593	64930	40.7596	431	2.7271	215	2.7208	2.36307	yes	rphB	64.71	rifamycin	antibiotic inactivation	rifampin phosphotransferase
NODE_12399_length_3269_cov_7.244244_2	735	22319	30.366	148	2.0296	74	2.0296	1.75867	yes	smeS	64.71	multidrug	antibiotic efflux	resistance-nodulation-cell division (RND) antibiotic efflux pump
NODE_15022_length_2914_cov_28.300105_2	1776	225951	127.225	1502	8.5244	751	8.5244	7.3865	yes	FEZ-1	64.71	betalactamics	antibiotic inactivation	FEZ beta-lactamase
NODE_154374_length_576_cov_4.124760_1	573	7345	12.8185	49	0.8619	24	0.8444	0.746848	yes	CTX-M-151	64.71	betalactamics	antibiotic inactivation	CTX-M beta-lactamase
NODE_16564_length_2747_cov_5.676077_2	822	23342	28.3966	155	1.9006	77	1.8884	1.64689	yes	tet(59)	64.71	tetracycline	antibiotic efflux	major facilitator superfamily (MFS) antibiotic efflux pump
NODE_166752_length_545_cov_3.440816_1	543	68669	126.462	458	8.5016	229	8.5016	7.36675	yes	adeL	64.71	multidrug	antibiotic efflux	resistance-nodulation-cell division (RND) antibiotic efflux pump
NODE_175581_length_525_cov_2.757447_1	465	7899	16.9871	53	1.1488	26	1.1272	0.99545	yes	Erm(K)	64.71	MLS	antibiotic target alteration	Erm 23S ribosomal RNA methyltransferase
NODE_179775_length_516_cov_2.809111_1	447	3322	7.4318	22	0.4961	11	0.4961	0.429877	yes	ErmD	64.71	MLS	antibiotic target alteration	Erm 23S ribosomal RNA methyltransferase
NODE_1946_length_9800_cov_8.351257_3	1332	65488	49.1652	436	3.2993	218	3.2993	2.85889	yes	Streptomyces rishiriensis parY mutant conferring resistance to aminocoumarin	64.71	aminocoumarin	antibiotic target alteration	aminocoumarin resistant parY
NODE_20_length_73118_cov_11.247827_51	1296	68235	52.6505	455	3.5387	227	3.5309	3.06633	yes	FEZ-1	64.71	betalactamics	antibiotic inactivation	FEZ beta-lactamase
NODE_20330_length_2420_cov_5.219873_4	486	12851	26.4424	86	1.7836	43	1.7836	1.54551	yes	CARB-17	64.71	betalactamics	antibiotic inactivation	CARB beta-lactamase
NODE_21213_length_2354_cov_6.033928_2	534	14875	27.8558	100	1.8875	50	1.8875	1.63554	yes	dfrA26	64.71	diaminopyrimidine	antibiotic target replacement	trimethoprim resistant dihydrofolate reductase dfr
NODE_2446_length_8584_cov_8.601829_2	1662	93432	56.2166	621	3.7661	310	3.7601	3.26337	yes	Rhodobacter sphaeroides ampC beta-lactamase	64.71	betalactamics	antibiotic inactivation	ampC-type beta-lactamase
NODE_31429_length_1819_cov_5.591270_1	510	6876	13.4824	46	0.9091	23	0.9091	0.787747	yes	tetB(58)	64.71	tetracycline	antibiotic efflux	major facilitator superfamily (MFS) antibiotic efflux pump
NODE_3263_length_7269_cov_8.294566_4	999	48679	48.7277	323	3.2589	161	3.2488	2.82388	yes	dfrA19	64.71	diaminopyrimidine	antibiotic target replacement	trimethoprim resistant dihydrofolate reductase dfr
NODE_329_length_24704_cov_8.351130_17	828	25672	31.0048	171	2.0816	85	2.0694	1.80373	yes	OprA	64.71	multidrug	antibiotic efflux	resistance-nodulation-cell division (RND) antibiotic efflux pump
NODE_35261_length_1677_cov_4.757090_1	1305	30228	23.1632	202	1.5602	101	1.5602	1.35193	yes	OpmB	64.71	multidrug	antibiotic efflux	resistance-nodulation-cell division (RND) antibiotic efflux pump
NODE_41270_length_1499_cov_29.963989_2	474	46909	98.9641	312	6.6346	156	6.6346	5.74897	yes	AAC(3)-IId	64.71	aminoglycoside	antibiotic inactivation	AAC(3)
NODE_4157_length_6292_cov_175.616322_2	1131	1016154	898.456	6750	60.1558	3375	60.1558	52.1258	yes	ErmU	64.71	MLS	antibiotic target alteration	Erm 23S ribosomal RNA methyltransferase
NODE_41800_length_1486_cov_5.844864_1	792	24081	30.4053	160	2.0362	80	2.0362	1.76439	yes	emtA	64.71	multidrug	antibiotic target alteration	non-erm 23S ribosomal RNA methyltransferase (G748)
NODE_46288_length_1382_cov_7.187641_2	510	25930	50.8431	173	3.4191	86	3.3993	2.96269	yes	CTX-M-78	64.71	betalactamics	antibiotic inactivation	CTX-M beta-lactamase
NODE_50196_length_1302_cov_39.919006_2	459	76728	167.163	514	11.2872	257	11.2872	9.7805	yes	AAC(3)-Ib	64.71	aminoglycoside	antibiotic inactivation	AAC(3)
NODE_51162_length_1285_cov_8.885366_2	708	33996	48.0169	226	3.2174	113	3.2174	2.78792	yes	MexL	64.71	multidrug	antibiotic efflux	resistance-nodulation-cell division (RND) antibiotic efflux pump
NODE_5183_length_5518_cov_12.275856_5	507	30979	61.1026	206	4.0954	103	4.0954	3.54872	yes	rmtG	64.71	aminoglycoside	antibiotic target alteration	16S rRNA methyltransferase (G1405)
NODE_52652_length_1260_cov_4.630705_1	1116	31307	28.0529	208	1.8786	104	1.8786	1.62783	yes	OXA-46	64.71	betalactamics	antibiotic inactivation	OXA beta-lactamase
NODE_58355_length_1172_cov_2.619517_1	1170	24982	21.3521	166	1.4301	83	1.4301	1.2392	yes	ErmE	64.71	MLS	antibiotic target alteration	Erm 23S ribosomal RNA methyltransferase
NODE_5854_length_5123_cov_7.151934_7	453	10229	22.5806	69	1.5353	34	1.513	1.33036	yes	APH(2'')-If	64.71	aminoglycoside	antibiotic inactivation	APH(2'')
NODE_611_length_18492_cov_20.565819_15	420	36602	87.1476	244	5.8557	122	5.8557	5.07404	yes	OXA-215	64.71	betalactamics	antibiotic inactivation	OXA beta-lactamase
NODE_6193_length_4962_cov_7.285307_3	1260	43543	34.5579	292	2.3359	146	2.3359	2.02409	yes	LRA-2	64.71	betalactamics	antibiotic inactivation	subclass B3 LRA beta-lactamase
NODE_63649_length_1099_cov_15.217433_1	360	15575	43.2639	105	2.9398	52	2.9118	2.54737	yes	AAC(6')-IIc	64.71	aminoglycoside	antibiotic inactivation	AAC(6')
NODE_648_length_17836_cov_8.751139_8	1671	90042	53.8851	598	3.6071	299	3.6071	3.1256	yes	dfrA30	64.71	diaminopyrimidine	antibiotic target replacement	trimethoprim resistant dihydrofolate reductase dfr
NODE_66413_length_1066_cov_11.554896_1	1065	138227	129.791	919	8.6977	459	8.6882	7.53667	yes	vanWB	64.71	vancomycin	antibiotic target alteration	vanW; glycopeptide resistance gene cluster
NODE_68918_length_1039_cov_2.850610_1	1038	19698	18.9769	131	1.2721	65	1.2624	1.10229	yes	vanWB	64.71	vancomycin	antibiotic target alteration	vanW; glycopeptide resistance gene cluster
NODE_740_length_16455_cov_25.826098_8	1491	214220	143.675	1426	9.64	713	9.64	8.35318	yes	qacB	64.71	fluoroquinolone	antibiotic efflux	major facilitator superfamily (MFS) antibiotic efflux pump
NODE_75581_length_971_cov_4.098253_2	858	14277	16.6399	95	1.116	47	1.1043	0.967028	yes	vgaA	64.71	multidrug	antibiotic target protection	ABC-F ATP-binding cassette ribosomal protection protein
NODE_77913_length_950_cov_3.287151_2	672	13490	20.0744	90	1.3499	45	1.3499	1.16971	yes	adeA	64.71	tetracycline	antibiotic efflux	resistance-nodulation-cell division (RND) antibiotic efflux pump
NODE_78625_length_943_cov_7.925676_1	903	32490	35.9801	216	2.411	108	2.411	2.08916	yes	MexL	64.71	multidrug	antibiotic efflux	resistance-nodulation-cell division (RND) antibiotic efflux pump
NODE_78728_length_942_cov_10.152198_1	501	18245	36.4172	122	2.4545	61	2.4545	2.12686	yes	MSI-OXA	64.71	betalactamics	antibiotic inactivation	MSI-OXA family beta-lactamase
NODE_84857_length_893_cov_2.730310_2	618	13137	21.2573	87	1.4189	43	1.4026	1.2295	yes	norA	64.71	fluoroquinolone	antibiotic efflux	major facilitator superfamily (MFS) antibiotic efflux pump
NODE_91621_length_844_cov_2.863118_2	609	5436	8.9261	36	0.5958	18	0.5958	0.516268	yes	pmrA	64.71	fluoroquinolone	antibiotic efflux	major facilitator superfamily (MFS) antibiotic efflux pump
NODE_96150_length_814_cov_2.981555_1	810	11368	14.0346	76	0.9457	38	0.9457	0.819461	yes	Bla2	64.71	betalactamics	antibiotic inactivation	subclass B1 Bacillus anthracis Bla beta-lactamase
NODE_984_length_14084_cov_50.803122_3	3102	840437	270.934	5575	18.115	2787	18.1118	15.6969	yes	otr(A)	64.71	tetracycline	antibiotic target protection	tetracycline-resistant ribosomal protection protein
NODE_142683_length_610_cov_1.753153_1	606	4811	7.9389	32	0.5322	16	0.5322	0.461158	yes	ugd	64.36	peptide	antibiotic target alteration	pmr phosphoethanolamine transferase
NODE_105831_length_758_cov_3.079659_2	585	7850	13.4188	52	0.8959	26	0.8959	0.776309	yes	BPU-1	64.29	betalactamics	antibiotic inactivation	BPU Beta-lactamase
NODE_107222_length_750_cov_5.797122_1	750	19521	26.028	131	1.7605	65	1.7471	1.5255	yes	catII from Escherichia coli K-12	64.29	phenicol	antibiotic inactivation	chloramphenicol acetyltransferase (CAT)
NODE_108_length_40384_cov_10.844380_23	774	53267	68.8204	354	4.61	177	4.61	3.99462	yes	PNGM-1	64.29	betalactamics	antibiotic inactivation	PNGM beta-lactamase
NODE_111341_length_730_cov_2.931852_2	678	12772	18.8378	85	1.2636	42	1.2488	1.09493	yes	AAC(6')-Ip	64.29	aminoglycoside	antibiotic inactivation	AAC(6')
NODE_111906_length_727_cov_6.136905_1	723	22451	31.0526	149	2.0772	74	2.0633	1.79992	yes	rmtF	64.29	aminoglycoside	antibiotic target alteration	16S rRNA methyltransferase (G1405)
NODE_11306_length_3451_cov_10.325088_3	930	64144	68.972	426	4.617	213	4.617	4.00069	yes	MCR-9.1	64.29	peptide	antibiotic target alteration	MCR phosphoethanolamine transferase
NODE_113146_length_721_cov_6.280781_1	720	15334	21.2972	103	1.4419	51	1.4279	1.24943	yes	mphL	64.29	macrolide	antibiotic inactivation	macrolide phosphotransferase (MPH)
NODE_113321_length_720_cov_53.278195_1	717	223946	312.337	1486	20.8899	743	20.8899	18.1014	yes	vanSN	64.29	vancomycin	antibiotic target alteration	vanS; glycopeptide resistance gene cluster
NODE_113406_length_720_cov_4.263158_1	708	11688	16.5085	79	1.1247	39	1.1104	0.974567	yes	baeS	64.29	multidrug	antibiotic efflux	resistance-nodulation-cell division (RND) antibiotic efflux pump
NODE_1156_length_12909_cov_9.220787_1	588	19937	33.9065	133	2.2799	66	2.2627	1.97556	yes	GOB-16	64.29	betalactamics	antibiotic inactivation	GOB beta-lactamase
NODE_115742_length_710_cov_1.523664_1	708	4477	6.3234	30	0.4271	15	0.4271	0.370088	yes	blt	64.29	fluoroquinolone	antibiotic efflux	major facilitator superfamily (MFS) antibiotic efflux pump
NODE_116066_length_708_cov_4.445636_1	684	15075	22.0395	100	1.4736	50	1.4736	1.27689	yes	MIR-14	64.29	betalactamics	antibiotic inactivation	MIR beta-lactamase
NODE_117218_length_703_cov_5.625000_1	699	18541	26.525	124	1.7881	62	1.7881	1.54941	yes	OXA-368	64.29	betalactamics	antibiotic inactivation	OXA beta-lactamase
NODE_117729_length_701_cov_4.486068_2	555	29525	53.1982	196	3.5596	98	3.5596	3.08444	yes	ACI-1	64.29	betalactamics	antibiotic inactivation	ACI beta-lactamase
NODE_119839_length_692_cov_3.767661_1	690	17285	25.0507	115	1.6799	57	1.6653	1.45566	yes	AAC(3)-VIa	64.29	aminoglycoside	antibiotic inactivation	AAC(3)
NODE_120188_length_691_cov_1.671384_1	690	5386	7.8058	36	0.5259	18	0.5259	0.455699	yes	arr-1	64.29	rifamycin	antibiotic inactivation	rifampin ADP-ribosyltransferase (Arr)
NODE_121_length_38006_cov_33.581487_1	732	129732	177.23	864	11.897	432	11.897	10.3089	yes	aadA16	64.29	aminoglycoside	antibiotic inactivation	ANT(3'')
NODE_122652_length_680_cov_4.646400_1	678	9823	14.4882	66	0.9812	33	0.9812	0.850222	yes	AAC(2')-Ib	64.29	aminoglycoside	antibiotic inactivation	AAC(2')
NODE_12645_length_3233_cov_5.283197_1	954	26480	27.7568	177	1.8701	88	1.8595	1.62047	yes	AAC(6')-Ig	64.29	aminoglycoside	antibiotic inactivation	AAC(6')
NODE_13_length_94294_cov_41.872728_54	342	34352	100.444	233	6.867	116	6.8375	5.95034	yes	dfrA28	64.29	diaminopyrimidine	antibiotic target replacement	trimethoprim resistant dihydrofolate reductase dfr
NODE_133769_length_638_cov_35.032590_1	636	98893	155.492	660	10.4598	330	10.4598	9.06355	yes	JOHN-1	64.29	betalactamics	antibiotic inactivation	JOHN beta-lactamase
NODE_134428_length_636_cov_5.018933_1	633	10344	16.3412	70	1.1146	35	1.1146	0.965815	yes	EreB	64.29	macrolide	antibiotic inactivation	macrolide esterase
NODE_13464_length_3113_cov_6.255069_2	2247	65927	29.34	437	1.9603	218	1.9558	1.69863	yes	emrY	64.29	tetracycline	antibiotic efflux	major facilitator superfamily (MFS) antibiotic efflux pump
NODE_13550_length_3102_cov_11.738103_3	630	64114	101.768	426	6.8156	213	6.8156	5.90581	yes	vanG	64.29	vancomycin	antibiotic target alteration	glycopeptide resistance gene cluster; van ligase
NODE_13680_length_3084_cov_4.999010_2	1221	41662	34.1212	276	2.2784	138	2.2784	1.97426	yes	msrA	64.29	multidrug	antibiotic target protection	ABC-F ATP-binding cassette ribosomal protection protein
NODE_139779_length_619_cov_1.368794_1	615	1610	2.6179	11	0.1803	5	0.1639	0.156232	yes	LRA-17	64.29	betalactamics	antibiotic inactivation	subclass B3 LRA beta-lactamase
NODE_142208_length_611_cov_3.591727_2	438	6200	14.1553	42	0.9665	21	0.9665	0.837485	yes	APH(3')-Vc	64.29	aminoglycoside	antibiotic inactivation	APH(3')
NODE_142520_length_610_cov_3.690090_1	438	4884	11.1507	33	0.7594	16	0.7364	0.65803	yes	Agrobacterium fabrum chloramphenicol acetyltransferase	64.29	phenicol	antibiotic inactivation	chloramphenicol acetyltransferase (CAT)
NODE_143085_length_608_cov_5.381555_1	606	24907	41.1007	165	2.7444	82	2.7278	2.37806	yes	Enterococcus faecalis chloramphenicol acetyltransferase	64.29	phenicol	antibiotic inactivation	chloramphenicol acetyltransferase (CAT)
NODE_14396_length_2989_cov_7.938650_1	1785	60310	33.7871	400	2.2587	200	2.2587	1.95719	yes	cipA	64.29	multidrug	antibiotic target alteration	Cfr 23S ribosomal RNA methyltransferase
NODE_144087_length_605_cov_4.320000_1	591	7337	12.4146	50	0.8527	25	0.8527	0.738876	yes	vanSD	64.29	vancomycin	antibiotic target alteration	vanS; glycopeptide resistance gene cluster
NODE_14587_length_2969_cov_6.113246_1	885	36667	41.4316	245	2.7904	122	2.779	2.41792	yes	GOB-11	64.29	betalactamics	antibiotic inactivation	GOB beta-lactamase
NODE_145989_length_600_cov_1.673394_1	309	3063	9.9126	21	0.685	10	0.6524	0.593561	yes	AAC(6')-Ih	64.29	aminoglycoside	antibiotic inactivation	AAC(6')
NODE_150006_length_588_cov_2.636023_1	588	8493	14.4439	57	0.9771	28	0.9599	0.84667	yes	OXA-29	64.29	betalactamics	antibiotic inactivation	OXA beta-lactamase
NODE_150867_length_585_cov_17.179245_1	582	146536	251.78	973	16.851	486	16.8337	14.6016	yes	catS	64.29	phenicol	antibiotic inactivation	chloramphenicol acetyltransferase (CAT)
NODE_15258_length_2889_cov_48.010586_3	1608	379432	235.965	2517	15.7773	1258	15.7711	13.6712	yes	YojI	64.29	peptide	antibiotic efflux	ATP-binding cassette (ABC) antibiotic efflux pump
NODE_1559_length_11043_cov_8.312068_8	504	18943	37.5853	128	2.5599	64	2.5599	2.21819	yes	APH(6)-Ic	64.29	aminoglycoside	antibiotic inactivation	APH(6)
NODE_156328_length_571_cov_3.094961_1	567	5319	9.381	36	0.64	18	0.64	0.554568	yes	CTX-M-152	64.29	betalactamics	antibiotic inactivation	CTX-M beta-lactamase
NODE_158749_length_565_cov_2.345098_1	519	6644	12.8015	44	0.8545	22	0.8545	0.740435	yes	IMP-21	64.29	betalactamics	antibiotic inactivation	IMP beta-lactamase
NODE_160411_length_560_cov_13.023762_1	333	15791	47.4204	105	3.1782	52	3.1479	2.75395	yes	catS	64.29	phenicol	antibiotic inactivation	chloramphenicol acetyltransferase (CAT)
NODE_161365_length_558_cov_4.093439_1	555	8783	15.8252	59	1.0715	29	1.0533	0.928469	yes	FRI-1	64.29	betalactamics	antibiotic inactivation	FRI beta-lactamase
NODE_162613_length_555_cov_3.886000_1	504	6342	12.5833	42	0.84	21	0.84	0.727871	yes	dfrA18	64.29	diaminopyrimidine	antibiotic target replacement	trimethoprim resistant dihydrofolate reductase dfr
NODE_165856_length_547_cov_3.949187_1	546	5443	9.9689	37	0.683	18	0.6646	0.591828	yes	vanSE	64.29	vancomycin	antibiotic target alteration	vanS; glycopeptide resistance gene cluster
NODE_167139_length_544_cov_3.478528_1	543	4462	8.2173	30	0.5569	15	0.5569	0.482561	yes	TEM-162	64.29	betalactamics	antibiotic inactivation	TEM beta-lactamase
NODE_170316_length_537_cov_2.016598_1	537	2838	5.2849	19	0.3566	9	0.3379	0.308999	yes	FPH-1	64.29	betalactamics	antibiotic inactivation	FPH beta-lactamase
NODE_172576_length_531_cov_6.447479_1	528	16519	31.286	110	2.0999	55	2.0999	1.81959	yes	APH(3')-Ib	64.29	aminoglycoside	antibiotic inactivation	APH(3')
NODE_173524_length_529_cov_5.113924_1	513	51900	101.17	345	6.7786	172	6.7589	5.87374	yes	AAC(6')-If	64.29	aminoglycoside	antibiotic inactivation	AAC(6')
NODE_174984_length_526_cov_4.299363_1	525	8931	17.0114	60	1.1519	30	1.1519	0.998136	yes	CTX-M-110	64.29	betalactamics	antibiotic inactivation	CTX-M beta-lactamase
NODE_176367_length_523_cov_3.700855_1	309	2473	8.0032	17	0.5545	8	0.5219	0.480481	yes	AAC(6')-32	64.29	aminoglycoside	antibiotic inactivation	AAC(6')
NODE_17787_length_2632_cov_5.706636_2	624	16353	26.2067	109	1.7607	54	1.7445	1.52567	yes	mgrA	64.29	multidrug	antibiotic efflux	ATP-binding cassette (ABC) antibiotic efflux pump; major facilitator superfamily (MFS) antibiotic efflux pump
NODE_18220_length_2591_cov_7.335962_1	672	26024	38.7262	175	2.6249	87	2.6099	2.27451	yes	LRA-17	64.29	betalactamics	antibiotic inactivation	subclass B3 LRA beta-lactamase
NODE_183394_length_509_cov_1.052863_2	435	1480	3.4023	10	0.2317	5	0.2317	0.200771	yes	arr-4	64.29	rifamycin	antibiotic inactivation	rifampin ADP-ribosyltransferase (Arr)
NODE_185675_length_504_cov_2.982183_1	438	4180	9.5434	28	0.6443	14	0.6443	0.558294	yes	vanSD	64.29	vancomycin	antibiotic target alteration	vanS; glycopeptide resistance gene cluster
NODE_1955_length_9783_cov_27.877981_3	495	56452	114.044	375	7.6359	187	7.6156	6.61661	yes	APH(6)-Ic	64.29	aminoglycoside	antibiotic inactivation	APH(6)
NODE_20658_length_2394_cov_11.164600_3	954	82365	86.3365	546	5.7687	273	5.7687	4.99865	yes	vatH	64.29	streptogramin	antibiotic inactivation	streptogramin vat acetyltransferase
NODE_20830_length_2382_cov_7.055436_3	969	25479	26.2941	169	1.7579	84	1.7475	1.52324	yes	mphJ	64.29	macrolide	antibiotic inactivation	macrolide phosphotransferase (MPH)
NODE_21092_length_2361_cov_13.915004_2	1434	85167	59.3912	566	3.9784	283	3.9784	3.44734	yes	APH(6)-Ia	64.29	aminoglycoside	antibiotic inactivation	APH(6)
NODE_21660_length_2325_cov_4.665198_4	924	18694	20.2316	125	1.3636	62	1.3527	1.18158	yes	rgt1438	64.29	rifamycin	antibiotic inactivation	rifampin glycosyltransferase
NODE_25236_length_2107_cov_5.462963_2	318	8042	25.2893	54	1.7116	27	1.7116	1.48312	yes	vanZA	64.29	vancomycin	antibiotic target alteration	vanZ; glycopeptide resistance gene cluster
NODE_2526_length_8424_cov_13.615366_5	1077	63518	58.9768	422	3.9494	211	3.9494	3.42221	yes	tet(31)	64.29	tetracycline	antibiotic efflux	major facilitator superfamily (MFS) antibiotic efflux pump
NODE_25344_length_2101_cov_11.092375_1	960	73684	76.7542	490	5.1447	245	5.1447	4.45795	yes	Acinetobacter baumannii AmvA	64.29	macrolide	antibiotic efflux	major facilitator superfamily (MFS) antibiotic efflux pump
NODE_2740_length_8028_cov_7.564907_3	1107	32396	29.2647	215	1.9576	107	1.9485	1.69629	yes	optrA	64.29	multidrug	antibiotic target protection	ABC-F ATP-binding cassette ribosomal protection protein
NODE_28195_length_1959_cov_4.801996_2	816	13655	16.7341	91	1.1241	45	1.1117	0.974047	yes	APH(9)-Ib	64.29	aminoglycoside	antibiotic inactivation	APH(9)
NODE_2970_length_7659_cov_20.103761_7	792	65735	82.9987	437	5.5615	218	5.5488	4.81911	yes	blt	64.29	fluoroquinolone	antibiotic efflux	major facilitator superfamily (MFS) antibiotic efflux pump
NODE_30766_length_1846_cov_6.219430_1	723	24090	33.3195	160	2.2306	80	2.2306	1.93284	yes	Erm(31)	64.29	MLS	antibiotic target alteration	Erm 23S ribosomal RNA methyltransferase
NODE_31352_length_1822_cov_6.233164_1	516	11844	22.9535	80	1.5627	40	1.5627	1.3541	yes	vanA	64.29	vancomycin	antibiotic target alteration	glycopeptide resistance gene cluster; van ligase
NODE_3773_length_6672_cov_8.958743_4	459	10231	22.2898	68	1.4932	34	1.4932	1.29388	yes	catB9	64.29	phenicol	antibiotic inactivation	chloramphenicol acetyltransferase (CAT)
NODE_38454_length_1579_cov_8.976378_2	501	30695	61.2675	205	4.1243	102	4.1042	3.57376	yes	IMP-37	64.29	betalactamics	antibiotic inactivation	IMP beta-lactamase
NODE_39514_length_1547_cov_9.765416_3	492	21081	42.8476	140	2.8681	70	2.8681	2.48525	yes	PEDO-1	64.29	betalactamics	antibiotic inactivation	subclass B3 PEDO beta-lactamase
NODE_41523_length_1493_cov_7.027816_2	465	8306	17.8624	55	1.1922	27	1.1705	1.03306	yes	ErmQ	64.29	MLS	antibiotic target alteration	Erm 23S ribosomal RNA methyltransferase
NODE_42274_length_1474_cov_12.894292_2	1065	82982	77.9174	551	5.2148	275	5.2053	4.51869	yes	YojI	64.29	peptide	antibiotic efflux	ATP-binding cassette (ABC) antibiotic efflux pump
NODE_42320_length_1473_cov_9.325106_2	831	32266	38.8279	215	2.6078	107	2.5957	2.25969	yes	TriA	64.29	triclosan	antibiotic efflux	resistance-nodulation-cell division (RND) antibiotic efflux pump
NODE_42846_length_1460_cov_7.705338_1	411	13755	33.4672	92	2.2562	46	2.2562	1.95503	yes	vatA	64.29	streptogramin	antibiotic inactivation	streptogramin vat acetyltransferase
NODE_47869_length_1349_cov_4.798300_1	447	4366	9.7673	29	0.6539	14	0.6314	0.566613	yes	SHV-103	64.29	betalactamics	antibiotic inactivation	SHV beta-lactamase
NODE_48700_length_1333_cov_4.161972_1	1332	28709	21.5533	192	1.4529	96	1.4529	1.25896	yes	FosA	64.29	fosfomycin	antibiotic inactivation	fosfomycin thiol transferase
NODE_50968_length_1289_cov_2.916532_1	918	23150	25.2179	154	1.6909	77	1.6909	1.46519	yes	YojI	64.29	peptide	antibiotic efflux	ATP-binding cassette (ABC) antibiotic efflux pump
NODE_525_length_19882_cov_17.612902_6	957	80175	83.7774	535	5.6348	267	5.6243	4.88263	yes	IMI-2	64.29	betalactamics	antibiotic inactivation	IMI beta-lactamase
NODE_52522_length_1262_cov_5.743993_1	975	20232	20.7508	137	1.4163	68	1.406	1.22724	yes	vanRD	64.29	vancomycin	antibiotic target alteration	glycopeptide resistance gene cluster; vanR
NODE_53181_length_1251_cov_4.769231_1	663	13353	20.1403	89	1.353	44	1.3378	1.17239	yes	LRA-18	64.29	betalactamics	antibiotic inactivation	class C LRA beta-lactamase
NODE_55071_length_1220_cov_10.757082_2	894	40093	44.8468	266	2.999	133	2.999	2.59867	yes	lnuA	64.29	lincosamide	antibiotic inactivation	lincosamide nucleotidyltransferase (LNU)
NODE_58261_length_1173_cov_5.389982_1	1134	41369	36.4806	275	2.4443	137	2.4354	2.11802	yes	APH(4)-Ia	64.29	aminoglycoside	antibiotic inactivation	APH(4)
NODE_6003_length_5046_cov_10.920858_6	1110	72987	65.7541	485	4.4041	242	4.395	3.81621	yes	ErmG	64.29	MLS	antibiotic target alteration	Erm 23S ribosomal RNA methyltransferase
NODE_61692_length_1126_cov_3.901027_2	417	7728	18.5324	52	1.2569	26	1.2569	1.08912	yes	ErmV	64.29	MLS	antibiotic target alteration	Erm 23S ribosomal RNA methyltransferase
NODE_61702_length_1126_cov_3.295051_1	840	11442	13.6214	77	0.9239	38	0.9119	0.800571	yes	TriB	64.29	triclosan	antibiotic efflux	resistance-nodulation-cell division (RND) antibiotic efflux pump
NODE_61785_length_1124_cov_10.181478_1	534	24568	46.0075	163	3.0767	81	3.0578	2.666	yes	clbC	64.29	multidrug	antibiotic target alteration	Cfr 23S ribosomal RNA methyltransferase
NODE_62782_length_1111_cov_2.824811_1	1110	17450	15.7207	116	1.0533	58	1.0533	0.912698	yes	LRA-5	64.29	betalactamics	antibiotic inactivation	class A LRA beta-lactamase
NODE_67740_length_1051_cov_26.036145_1	189	4191	22.1746	28	1.4932	14	1.4932	1.29388	yes	RbpA	64.29	rifamycin	antibiotic target protection	RbpA bacterial RNA polymerase-binding protein
NODE_70580_length_1021_cov_3.015528_1	1008	21828	21.6548	147	1.4699	73	1.4599	1.27369	yes	arnA	64.29	peptide	antibiotic target alteration	pmr phosphoethanolamine transferase
NODE_72950_length_996_cov_60.107333_1	993	234649	236.303	1560	15.8348	780	15.8348	13.7211	yes	ermZ	64.29	MLS	antibiotic target alteration	Erm 23S ribosomal RNA methyltransferase
NODE_73665_length_989_cov_5.116702_1	537	11619	21.6369	78	1.4641	39	1.4641	1.26866	yes	Rm3	64.29	betalactamics	antibiotic inactivation	Rm3 family beta-lactamase
NODE_75485_length_972_cov_3.412214_1	363	5951	16.3939	40	1.1107	20	1.1107	0.962436	yes	AAC(6')-Ic	64.29	aminoglycoside	antibiotic inactivation	AAC(6')
NODE_7605_length_4387_cov_7.825716_1	921	25892	28.1129	172	1.8824	86	1.8824	1.63112	yes	GES-15	64.29	betalactamics	antibiotic inactivation	GES beta-lactamase
NODE_77958_length_949_cov_6.042506_1	948	44396	46.8312	295	3.1365	147	3.1259	2.71782	yes	efrA	64.29	multidrug	antibiotic efflux	ATP-binding cassette (ABC) antibiotic efflux pump
NODE_7856_length_4295_cov_6.015566_2	858	22031	25.6772	147	1.7269	73	1.7151	1.49638	yes	CfxA5	64.29	betalactamics	antibiotic inactivation	CfxA beta-lactamase
NODE_82223_length_913_cov_7.188811_1	912	36954	40.5197	245	2.7077	122	2.6967	2.34626	yes	ESP-1	64.29	betalactamics	antibiotic inactivation	ESP beta-lactamase
NODE_83637_length_902_cov_4.335301_2	531	12013	22.6234	82	1.5565	41	1.5565	1.34873	yes	SPM-1	64.29	betalactamics	antibiotic inactivation	SPM beta-lactamase
NODE_842_length_15303_cov_38.158316_8	1293	261498	202.241	1738	13.5484	869	13.5484	11.7399	yes	vanXF	64.29	vancomycin	antibiotic target alteration	vanX; glycopeptide resistance gene cluster
NODE_84238_length_897_cov_7.945368_1	504	11693	23.2004	78	1.5599	39	1.5599	1.35167	yes	catB9	64.29	phenicol	antibiotic inactivation	chloramphenicol acetyltransferase (CAT)
NODE_8484_length_4106_cov_15.101950_2	798	54803	68.6754	365	4.6103	182	4.5976	3.99488	yes	emrY	64.29	tetracycline	antibiotic efflux	major facilitator superfamily (MFS) antibiotic efflux pump
NODE_85085_length_891_cov_3.593301_1	888	11212	12.6261	75	0.8513	37	0.84	0.737662	yes	msrA	64.29	multidrug	antibiotic target protection	ABC-F ATP-binding cassette ribosomal protection protein
NODE_8530_length_4095_cov_7.353218_1	582	13812	23.732	92	1.5933	46	1.5933	1.38062	yes	CARB-19	64.29	betalactamics	antibiotic inactivation	CARB beta-lactamase
NODE_90118_length_854_cov_2.728411_1	453	6480	14.3046	44	0.979	22	0.979	0.848316	yes	dfrA26	64.29	diaminopyrimidine	antibiotic target replacement	trimethoprim resistant dihydrofolate reductase dfr
NODE_9025_length_3954_cov_7.303924_5	555	19646	35.3982	131	2.3791	65	2.3609	2.06152	yes	GIM-1	64.29	betalactamics	antibiotic inactivation	GIM beta-lactamase
NODE_91233_length_846_cov_5.791403_2	570	12499	21.9281	83	1.4677	41	1.45	1.27178	yes	dfrA24	64.29	diaminopyrimidine	antibiotic target replacement	trimethoprim resistant dihydrofolate reductase dfr
NODE_91626_length_844_cov_2.593156_1	702	6953	9.9046	47	0.6748	23	0.6605	0.584723	yes	SFH-1	64.29	betalactamics	antibiotic inactivation	SFH beta-lactamase
NODE_95627_length_817_cov_4.000000_1	816	13554	16.6103	90	1.1117	45	1.1117	0.963302	yes	TriA	64.29	triclosan	antibiotic efflux	resistance-nodulation-cell division (RND) antibiotic efflux pump
NODE_9667_length_3793_cov_7.528625_4	1890	80124	42.3937	533	2.8425	266	2.8372	2.46306	yes	cipA	64.29	multidrug	antibiotic target alteration	Cfr 23S ribosomal RNA methyltransferase
NODE_98144_length_801_cov_25.971850_1	474	45696	96.4051	304	6.4644	152	6.4644	5.60149	yes	CcrA	64.29	betalactamics	antibiotic inactivation	CcrA beta-lactamase
NODE_9998_length_3719_cov_7.867904_5	570	13467	23.6263	90	1.5915	45	1.5915	1.37906	yes	QnrB22	64.29	fluoroquinolone	antibiotic target protection	quinolone resistance protein (qnr)
NODE_184271_length_507_cov_2.561947_1	504	6366	12.631	43	0.86	21	0.84	0.745201	yes	PmrF	64.07	peptide	antibiotic target alteration	pmr phosphoethanolamine transferase
NODE_34516_length_1703_cov_3.228762_2	435	4764	10.9517	32	0.7415	16	0.7415	0.642519	yes	OXA-12	64	betalactamics	antibiotic inactivation	OXA beta-lactamase
NODE_10473_length_3617_cov_5.725435_2	783	13900	17.7522	93	1.1972	46	1.1843	1.03739	yes	OXA-29	63.64	betalactamics	antibiotic inactivation	OXA beta-lactamase
NODE_106882_length_752_cov_4.380201_1	678	21414	31.5841	142	2.111	71	2.111	1.82921	yes	cfrA	63.64	multidrug	antibiotic target alteration	Cfr 23S ribosomal RNA methyltransferase
NODE_115042_length_713_cov_2.398176_1	213	2032	9.5399	14	0.6625	7	0.6625	0.574065	yes	vanYD	63.64	vancomycin	antibiotic target alteration	vanY; glycopeptide resistance gene cluster
NODE_120700_length_688_cov_6.296998_2	408	11556	28.3235	77	1.9022	38	1.8775	1.64828	yes	vanXYE	63.64	vancomycin	antibiotic target alteration	glycopeptide resistance gene cluster; vanXY
NODE_127275_length_662_cov_3.565074_1	660	8391	12.7136	56	0.8552	28	0.8552	0.741042	yes	Erm(44)v	63.64	MLS	antibiotic target alteration	Erm 23S ribosomal RNA methyltransferase
NODE_13616_length_3091_cov_11.700922_3	618	39430	63.8026	264	4.3058	132	4.3058	3.73103	yes	clbC	63.64	multidrug	antibiotic target alteration	Cfr 23S ribosomal RNA methyltransferase
NODE_165298_length_548_cov_9.904665_1	348	10490	30.1437	70	2.0275	35	2.0275	1.75685	yes	dfrA19	63.64	diaminopyrimidine	antibiotic target replacement	trimethoprim resistant dihydrofolate reductase dfr
NODE_172240_length_532_cov_4.054507_1	531	10888	20.5047	73	1.3857	36	1.3667	1.20073	yes	THIN-B	63.64	betalactamics	antibiotic inactivation	THIN-B beta-lactamase
NODE_1757_length_10347_cov_14.400894_10	468	18637	39.8226	125	2.6922	62	2.6706	2.33283	yes	QnrB2	63.64	fluoroquinolone	antibiotic target protection	quinolone resistance protein (qnr)
NODE_183855_length_508_cov_1.966887_1	504	3288	6.5238	22	0.44	11	0.44	0.381266	yes	fusD	63.64	fusidic acid	antibiotic inactivation	fusidic acid inactivation enzyme
NODE_20401_length_2414_cov_33.755405_2	609	84856	139.337	566	9.3677	283	9.3677	8.11723	yes	efrB	63.64	multidrug	antibiotic efflux	ATP-binding cassette (ABC) antibiotic efflux pump
NODE_22663_length_2259_cov_5.553993_1	270	3020	11.1852	20	0.7466	10	0.7466	0.646939	yes	AAC(6')-31	63.64	aminoglycoside	antibiotic inactivation	AAC(6')
NODE_22748_length_2253_cov_23.781620_3	456	29557	64.818	198	4.3766	99	4.3766	3.79238	yes	AAC(6')-Iae	63.64	aminoglycoside	antibiotic inactivation	AAC(6')
NODE_230_length_29134_cov_65.391073_19	1542	521256	338.039	3464	22.6428	1732	22.6428	19.6203	yes	tet(48)	63.64	tetracycline	antibiotic target protection	tetracycline-resistant ribosomal protection protein
NODE_27808_length_1976_cov_6.689745_3	381	6341	16.643	42	1.1111	21	1.1111	0.962783	yes	Erm(47)	63.64	MLS	antibiotic target alteration	Erm 23S ribosomal RNA methyltransferase
NODE_28040_length_1966_cov_8.926217_1	339	21621	63.7788	144	4.2815	72	4.2815	3.70998	yes	dfrA30	63.64	diaminopyrimidine	antibiotic target replacement	trimethoprim resistant dihydrofolate reductase dfr
NODE_284_length_26407_cov_22.184616_11	1023	106070	103.685	706	6.9561	353	6.9561	6.02755	yes	carA	63.64	multidrug	antibiotic target protection	ABC-F ATP-binding cassette ribosomal protection protein
NODE_3382_length_7124_cov_10.801811_4	693	20375	29.4012	137	1.9926	68	1.9781	1.72661	yes	floR	63.64	phenicol	antibiotic efflux	major facilitator superfamily (MFS) antibiotic efflux pump
NODE_3382_length_7124_cov_10.801811_5	693	16088	23.215	108	1.5708	54	1.5708	1.36112	yes	floR	63.64	phenicol	antibiotic efflux	major facilitator superfamily (MFS) antibiotic efflux pump
NODE_4959_length_5670_cov_7.985218_1	420	10802	25.719	72	1.7279	36	1.7279	1.49725	yes	AAC(6')-I30	63.64	aminoglycoside	antibiotic inactivation	AAC(6')
NODE_49678_length_1313_cov_5.563593_1	876	17083	19.5011	114	1.3117	57	1.3117	1.13661	yes	APH(9)-Ia	63.64	aminoglycoside	antibiotic inactivation	APH(9)
NODE_50131_length_1304_cov_5.766213_2	1005	44965	44.7413	299	2.9988	149	2.9887	2.5985	yes	AAC(3)-IIIb	63.64	aminoglycoside	antibiotic inactivation	AAC(3)
NODE_52_length_54633_cov_10.831416_15	1170	71596	61.1932	476	4.1007	238	4.1007	3.55331	yes	msbA	63.64	nitroimidazole	antibiotic efflux	ATP-binding cassette (ABC) antibiotic efflux pump
NODE_53345_length_1248_cov_5.277452_2	228	1510	6.6228	10	0.4421	5	0.4421	0.383085	yes	AAC(6')-Iad	63.64	aminoglycoside	antibiotic inactivation	AAC(6')
NODE_53846_length_1239_cov_5.782095_1	1209	35589	29.4367	236	1.9675	118	1.9675	1.70486	yes	tet(H)	63.64	tetracycline	antibiotic efflux	major facilitator superfamily (MFS) antibiotic efflux pump
NODE_57_length_50076_cov_28.933328_22	1332	189918	142.581	1263	9.5573	631	9.5497	8.28152	yes	lsaC	63.64	multidrug	antibiotic target protection	ABC-F ATP-binding cassette ribosomal protection protein
NODE_6000_length_5048_cov_5.646505_1	291	5441	18.6976	37	1.2816	18	1.2469	1.11052	yes	AAC(6')-Ic	63.64	aminoglycoside	antibiotic inactivation	AAC(6')
NODE_77183_length_956_cov_4.853496_1	954	19542	20.4843	131	1.3841	65	1.3735	1.19934	yes	OXA-198	63.64	betalactamics	antibiotic inactivation	OXA beta-lactamase
NODE_85136_length_890_cov_10.326946_1	888	62513	70.3975	417	4.7332	208	4.7219	4.10138	yes	tmrB	63.64	nucleoside	reduced permeability to antibiotic	tunicamycin resistance protein
NODE_97600_length_805_cov_3.650667_1	804	12453	15.4888	83	1.0405	41	1.028	0.901607	yes	adeH	63.64	multidrug	antibiotic efflux	resistance-nodulation-cell division (RND) antibiotic efflux pump
NODE_10276_length_3660_cov_5.425243_4	1065	40231	37.7756	268	2.5364	134	2.5364	2.19782	yes	LRA-2	63.16	betalactamics	antibiotic inactivation	subclass B3 LRA beta-lactamase
NODE_108105_length_746_cov_2.109986_1	564	2625	4.6543	18	0.3217	9	0.3217	0.278757	yes	FONA-1	63.16	betalactamics	antibiotic inactivation	FONA beta-lactamase
NODE_109784_length_737_cov_7.599707_1	633	24631	38.9115	165	2.6273	82	2.6114	2.27659	yes	APH(3')-VIIIb	63.16	aminoglycoside	antibiotic inactivation	APH(3')
NODE_11013_length_3505_cov_11.720290_4	573	16406	28.6318	110	1.935	55	1.935	1.6767	yes	PmrF	63.16	peptide	antibiotic target alteration	pmr phosphoethanolamine transferase
NODE_111671_length_728_cov_6.361070_1	726	35137	48.3981	233	3.2349	116	3.221	2.80308	yes	tet(56)	63.16	tetracycline	antibiotic target protection	tetracycline-resistant ribosomal protection protein
NODE_11244_length_3463_cov_4.126467_4	723	18465	25.5394	123	1.7148	61	1.7008	1.4859	yes	FONA-6	63.16	betalactamics	antibiotic inactivation	FONA beta-lactamase
NODE_120625_length_689_cov_2.495268_1	555	6954	12.5297	47	0.8536	23	0.8354	0.739655	yes	IMP-35	63.16	betalactamics	antibiotic inactivation	IMP beta-lactamase
NODE_121414_length_685_cov_5.112698_1	639	15992	25.0266	107	1.6878	53	1.672	1.4625	yes	OXA-453	63.16	betalactamics	antibiotic inactivation	OXA beta-lactamase
NODE_129078_length_655_cov_4.313333_1	651	15263	23.4455	103	1.5947	51	1.5793	1.38183	yes	RSA-1	63.16	betalactamics	antibiotic inactivation	RSA beta-lactamase
NODE_12961_length_3189_cov_7.225909_1	1524	65309	42.8537	433	2.8638	216	2.8572	2.48152	yes	MdtK	63.16	fluoroquinolone	antibiotic efflux	multidrug and toxic compound extrusion (MATE) transporter
NODE_14440_length_2985_cov_3.705802_4	474	5270	11.1181	35	0.7443	17	0.723	0.644946	yes	vanYB	63.16	vancomycin	antibiotic target alteration	vanY; glycopeptide resistance gene cluster
NODE_15167_length_2899_cov_6.574191_3	687	37980	55.2838	254	3.7266	127	3.7266	3.22915	yes	erm(40)	63.16	MLS	antibiotic target alteration	Erm 23S ribosomal RNA methyltransferase
NODE_1549_length_11087_cov_10.120015_11	1389	92523	66.6112	616	4.4701	308	4.4701	3.8734	yes	aadA7	63.16	aminoglycoside	antibiotic inactivation	ANT(3'')
NODE_16305_length_2772_cov_4.947736_1	828	18483	22.3225	123	1.4973	61	1.4851	1.29743	yes	OXA-274	63.16	betalactamics	antibiotic inactivation	OXA beta-lactamase
NODE_19960_length_2450_cov_6.578706_1	837	36189	43.2366	241	2.9022	120	2.8902	2.51479	yes	Klebsiella pneumoniae KpnE	63.16	multidrug	antibiotic efflux	major facilitator superfamily (MFS) antibiotic efflux pump
NODE_21189_length_2356_cov_3.325511_2	1611	36910	22.9112	245	1.5329	122	1.5266	1.32828	yes	iri	63.16	rifamycin	antibiotic inactivation	rifampin monooxygenase
NODE_21506_length_2335_cov_5.161404_3	516	5669	10.9864	38	0.7423	19	0.7423	0.643213	yes	kdpE	63.16	aminoglycoside	antibiotic efflux	kdpDE
NODE_22950_length_2241_cov_6.342635_1	915	28620	31.2787	191	2.104	95	2.093	1.82314	yes	SLB-1	63.16	betalactamics	antibiotic inactivation	SHW beta-lactamase
NODE_24579_length_2147_cov_6.211759_1	2121	91287	43.0396	607	2.8846	303	2.8798	2.49954	yes	macB	63.16	macrolide	antibiotic efflux	ATP-binding cassette (ABC) antibiotic efflux pump
NODE_258_length_27803_cov_10.738972_24	1080	57272	53.0296	381	3.5558	190	3.5465	3.08115	yes	msrA	63.16	multidrug	antibiotic target protection	ABC-F ATP-binding cassette ribosomal protection protein
NODE_26091_length_2059_cov_7.846806_2	1608	94774	58.9391	630	3.949	315	3.949	3.42186	yes	AxyX	63.16	multidrug	antibiotic efflux	resistance-nodulation-cell division (RND) antibiotic efflux pump
NODE_28962_length_1925_cov_4.137433_3	414	10556	25.4976	70	1.7043	35	1.7043	1.4768	yes	OXA-29	63.16	betalactamics	antibiotic inactivation	OXA beta-lactamase
NODE_31420_length_1819_cov_7.905896_1	1188	38782	32.6448	258	2.189	129	2.189	1.8968	yes	vanD	63.16	vancomycin	antibiotic target alteration	glycopeptide resistance gene cluster; van ligase
NODE_32_length_65555_cov_98.271695_35	3144	1321023	420.173	8779	28.1448	4389	28.1416	24.3878	yes	ErmX	63.16	MLS	antibiotic target alteration	Erm 23S ribosomal RNA methyltransferase
NODE_3313_length_7212_cov_13.866844_4	645	45830	71.0543	305	4.7662	152	4.7506	4.12997	yes	bcrC	63.16	peptide	antibiotic target alteration	undecaprenyl pyrophosphate related proteins
NODE_35352_length_1674_cov_8.465102_2	1161	59443	51.1998	395	3.4293	197	3.4206	2.97153	yes	ICR-Mo	63.16	peptide	antibiotic target alteration	intrinsic colistin resistant phosphoethanolamine transferase
NODE_37325_length_1612_cov_14.346179_1	1554	118780	76.435	789	5.1175	394	5.1111	4.43438	yes	mphI	63.16	macrolide	antibiotic inactivation	macrolide phosphotransferase (MPH)
NODE_43299_length_1449_cov_27.043759_2	513	56507	110.15	376	7.3877	188	7.3877	6.40154	yes	OXA-351	63.16	betalactamics	antibiotic inactivation	OXA beta-lactamase
NODE_45518_length_1399_cov_3.642857_1	633	12974	20.4961	87	1.3853	43	1.3694	1.20038	yes	APH(3')-VIIIa	63.16	aminoglycoside	antibiotic inactivation	APH(3')
NODE_48998_length_1327_cov_4.912736_1	1326	31260	23.5747	209	1.5887	104	1.5811	1.37663	yes	vga(E) Staphylococcus cohnii	63.16	multidrug	antibiotic target protection	ABC-F ATP-binding cassette ribosomal protection protein
NODE_5149_length_5544_cov_6.694662_2	915	27672	30.2426	185	2.0379	92	2.0269	1.76587	yes	vanJ	63.16	vancomycin	antibiotic target alteration	vanJ membrane protein
NODE_5275_length_5470_cov_10.206464_6	1080	33673	31.1787	226	2.1092	113	2.1092	1.82765	yes	msrA	63.16	multidrug	antibiotic target protection	ABC-F ATP-binding cassette ribosomal protection protein
NODE_54270_length_1233_cov_4.898981_2	642	16070	25.0312	107	1.6799	53	1.6642	1.45566	yes	FONA-6	63.16	betalactamics	antibiotic inactivation	FONA beta-lactamase
NODE_548_length_19481_cov_19.884845_17	1092	109233	100.03	727	6.7104	363	6.7012	5.81465	yes	poxtA	63.16	multidrug	antibiotic target protection	ABC-F ATP-binding cassette ribosomal protection protein
NODE_57038_length_1191_cov_4.087148_1	1029	16999	16.5199	113	1.1069	56	1.0971	0.959143	yes	msrA	63.16	multidrug	antibiotic target protection	ABC-F ATP-binding cassette ribosomal protection protein
NODE_62663_length_1112_cov_4.878903_1	1110	27299	24.5937	182	1.6527	91	1.6527	1.43209	yes	LRA-3	63.16	betalactamics	antibiotic inactivation	subclass B3 LRA beta-lactamase
NODE_7_length_120011_cov_22.207143_153	546	37096	67.9414	248	4.5782	124	4.5782	3.96707	yes	Pseudomonas aeruginosa CpxR	63.16	multidrug	antibiotic efflux	resistance-nodulation-cell division (RND) antibiotic efflux pump
NODE_7738_length_4344_cov_14.033807_2	930	101626	109.275	677	7.3374	338	7.3266	6.35795	yes	BES-1	63.16	betalactamics	antibiotic inactivation	BES Beta-lactamase
NODE_79478_length_936_cov_5.029512_1	933	32784	35.1383	218	2.3551	109	2.3551	2.04072	yes	dfrA22	63.16	diaminopyrimidine	antibiotic target replacement	trimethoprim resistant dihydrofolate reductase dfr
NODE_8655_length_4062_cov_4.987272_3	2730	91202	33.4073	605	2.2337	302	2.23	1.93553	yes	cmx	63.16	phenicol	antibiotic efflux	major facilitator superfamily (MFS) antibiotic efflux pump
NODE_86719_length_879_cov_2.707524_1	876	13261	15.1381	89	1.0241	44	1.0125	0.887396	yes	aadA7	63.16	aminoglycoside	antibiotic inactivation	ANT(3'')
NODE_9080_length_3940_cov_7.180438_2	2850	117997	41.4025	782	2.7657	391	2.7657	2.39651	yes	dfrI	63.16	diaminopyrimidine	antibiotic target replacement	trimethoprim resistant dihydrofolate reductase dfr
NODE_9098_length_3936_cov_5.731770_3	573	11426	19.9407	76	1.3369	38	1.3369	1.15844	yes	KPC-22	63.16	betalactamics	antibiotic inactivation	KPC beta-lactamase
NODE_89311_length_860_cov_1.963975_1	807	12205	15.1239	81	1.0117	40	0.9992	0.876651	yes	efrB	62.96	multidrug	antibiotic efflux	ATP-binding cassette (ABC) antibiotic efflux pump
NODE_129999_length_652_cov_2.713568_1	651	7590	11.659	51	0.7896	25	0.7741	0.684199	yes	Tet(X3)	62.86	tetracycline	antibiotic inactivation	tetracycline inactivation enzyme
NODE_101457_length_782_cov_3.386520_1	780	13189	16.909	88	1.1372	44	1.1372	0.985399	yes	DIM-1	62.5	betalactamics	antibiotic inactivation	DIM beta-lactamase
NODE_10191_length_3677_cov_13.773606_1	1005	99383	98.8886	660	6.6193	330	6.6193	5.73571	yes	tetX	62.5	tetracycline	antibiotic inactivation	tetracycline inactivation enzyme
NODE_103313_length_771_cov_8.374302_1	768	37676	49.0573	250	3.2811	125	3.2811	2.84312	yes	OprZ	62.5	multidrug	antibiotic efflux	resistance-nodulation-cell division (RND) antibiotic efflux pump
NODE_10500_length_3611_cov_11.703318_3	1209	119871	99.1489	798	6.6529	399	6.6529	5.76482	yes	tet(J)	62.5	tetracycline	antibiotic efflux	major facilitator superfamily (MFS) antibiotic efflux pump
NODE_10793_length_3551_cov_5.889588_3	1260	30133	23.9151	201	1.6079	100	1.5999	1.39327	yes	patA	62.5	fluoroquinolone	antibiotic efflux	ATP-binding cassette (ABC) antibiotic efflux pump
NODE_109924_length_737_cov_2.758065_1	540	9429	17.4611	63	1.1759	31	1.1573	1.01893	yes	LEN-1	62.5	betalactamics	antibiotic inactivation	LEN beta-lactamase
NODE_116172_length_708_cov_2.810107_1	576	7354	12.7674	49	0.8575	24	0.84	0.743035	yes	AAC(6')-Iq	62.5	aminoglycoside	antibiotic inactivation	AAC(6')
NODE_116301_length_707_cov_4.633436_1	690	12313	17.8449	83	1.2125	41	1.1978	1.05065	yes	cmx	62.5	phenicol	antibiotic efflux	major facilitator superfamily (MFS) antibiotic efflux pump
NODE_116729_length_705_cov_5.332308_2	558	30430	54.5341	203	3.6669	101	3.6488	3.17742	yes	DIM-1	62.5	betalactamics	antibiotic inactivation	DIM beta-lactamase
NODE_11830_length_3363_cov_7.796856_1	153	1007	6.5817	7	0.4612	3	0.3953	0.399636	yes	dfrB7	62.5	diaminopyrimidine	antibiotic target replacement	trimethoprim resistant dihydrofolate reductase dfr
NODE_12012_length_3332_cov_6.523650_2	1098	26355	24.0027	175	1.6065	87	1.5973	1.39205	yes	RSA-1	62.5	betalactamics	antibiotic inactivation	RSA beta-lactamase
NODE_120224_length_690_cov_8.924409_2	432	13556	31.3796	90	2.0999	45	2.0999	1.81959	yes	vanRM	62.5	vancomycin	antibiotic target alteration	glycopeptide resistance gene cluster; vanR
NODE_124804_length_672_cov_1.837925_1	453	3132	6.9139	21	0.4673	10	0.445	0.404921	yes	APH(3')-VIIIb	62.5	aminoglycoside	antibiotic inactivation	APH(3')
NODE_1254_length_12317_cov_13.771326_7	1179	78981	66.9898	527	4.5054	263	4.4968	3.90399	yes	AAC(6')-Iih	62.5	aminoglycoside	antibiotic inactivation	AAC(6')
NODE_125477_length_669_cov_4.213355_1	666	12877	19.3348	86	1.3015	43	1.3015	1.12777	yes	aadA4	62.5	aminoglycoside	antibiotic inactivation	ANT(3'')
NODE_1263_length_12282_cov_35.765274_2	720	120224	166.978	800	11.1994	400	11.1994	9.70443	yes	tet37	62.5	tetracycline	antibiotic inactivation	tetracycline inactivation enzyme
NODE_131053_length_648_cov_3.126476_1	471	6676	14.1741	45	0.963	22	0.9416	0.834452	yes	CARB-1	62.5	betalactamics	antibiotic inactivation	CARB beta-lactamase
NODE_133403_length_640_cov_2.926496_1	483	4823	9.9855	33	0.6887	16	0.6678	0.596767	yes	QnrS15	62.5	fluoroquinolone	antibiotic target protection	quinolone resistance protein (qnr)
NODE_133772_length_638_cov_27.430532_2	567	83609	147.459	554	9.8483	277	9.8483	8.53368	yes	OXA-20	62.5	betalactamics	antibiotic inactivation	OXA beta-lactamase
NODE_134696_length_635_cov_6.943103_1	633	25855	40.8452	172	2.7388	86	2.7388	2.37321	yes	AAC(3)-IIb	62.5	aminoglycoside	antibiotic inactivation	AAC(3)
NODE_13536_length_3104_cov_4.880617_2	1218	32342	26.5534	215	1.7792	107	1.7709	1.5417	yes	vgbA	62.5	streptogramin	antibiotic inactivation	streptogramin vgb lyase
NODE_135975_length_631_cov_4.640625_1	630	9239	14.6651	63	1.0079	31	0.9919	0.873358	yes	MOX-5	62.5	betalactamics	antibiotic inactivation	MOX beta-lactamase
NODE_138195_length_624_cov_2.704745_1	564	5925	10.5053	40	0.7149	20	0.7149	0.61947	yes	vanYM	62.5	vancomycin	antibiotic target alteration	vanY; glycopeptide resistance gene cluster
NODE_14176_length_3018_cov_8.061762_1	408	13048	31.9804	87	2.1493	43	2.1246	1.8624	yes	AAC(6')-Iq	62.5	aminoglycoside	antibiotic inactivation	AAC(6')
NODE_142455_length_610_cov_4.574775_1	600	12013	20.0217	80	1.3439	40	1.3439	1.16451	yes	ErmN	62.5	MLS	antibiotic target alteration	Erm 23S ribosomal RNA methyltransferase
NODE_14308_length_2999_cov_9.404891_4	1170	61948	52.947	412	3.5493	206	3.5493	3.07551	yes	basS	62.5	peptide	antibiotic target alteration	pmr phosphoethanolamine transferase
NODE_14359_length_2994_cov_4.516162_4	822	16759	20.3881	112	1.3734	56	1.3734	1.19007	yes	LEN-36	62.5	betalactamics	antibiotic inactivation	LEN beta-lactamase
NODE_144061_length_605_cov_4.769091_1	363	8209	22.6143	56	1.555	28	1.555	1.34743	yes	EBR-1 beta-lactamase	62.5	betalactamics	antibiotic inactivation	EBR beta-lactamase
NODE_14986_length_2919_cov_15.217528_3	1146	58427	50.9834	388	3.4126	194	3.4126	2.95706	yes	AAC(3)-IV	62.5	aminoglycoside	antibiotic inactivation	AAC(3)
NODE_15_length_84090_cov_58.862617_58	438	76726	175.173	516	11.8744	258	11.8744	10.2893	yes	aadS	62.5	aminoglycoside	antibiotic inactivation	ANT(6)
NODE_155545_length_573_cov_3.621622_2	453	3753	8.2848	25	0.5563	12	0.534	0.482041	yes	Bacillus pumilus cat86	62.5	phenicol	antibiotic inactivation	chloramphenicol acetyltransferase (CAT)
NODE_156_length_33680_cov_13.233844_24	354	18619	52.596	125	3.5591	62	3.5306	3.08401	yes	vanUG	62.5	vancomycin	antibiotic target alteration	glycopeptide resistance gene cluster; vanU
NODE_157876_length_567_cov_3.259766_1	564	5681	10.0727	38	0.6791	19	0.6791	0.588449	yes	vanXM	62.5	vancomycin	antibiotic target alteration	vanX; glycopeptide resistance gene cluster
NODE_162167_length_556_cov_4.179641_1	516	8543	16.5562	57	1.1134	28	1.0939	0.964776	yes	NmcR	62.5	betalactamics	antibiotic inactivation	NmcA beta-lactamase
NODE_16401_length_2763_cov_4.203471_2	627	19083	30.4354	127	2.0416	63	2.0255	1.76907	yes	RbpA	62.5	rifamycin	antibiotic target protection	RbpA bacterial RNA polymerase-binding protein
NODE_166073_length_547_cov_2.020325_1	543	3201	5.895	22	0.4084	11	0.4084	0.353884	yes	LnuP	62.5	lincosamide	antibiotic inactivation	lincosamide nucleotidyltransferase (LNU)
NODE_16913_length_2714_cov_8.865363_1	1593	65230	40.9479	434	2.7461	217	2.7461	2.37953	yes	OXA-209	62.5	betalactamics	antibiotic inactivation	OXA beta-lactamase
NODE_17215_length_2686_cov_5.162296_1	870	36928	42.446	245	2.8385	122	2.8269	2.4596	yes	FAR-1	62.5	betalactamics	antibiotic inactivation	FAR beta-lactamase
NODE_174_length_32525_cov_40.345088_8	2583	440934	170.706	2927	11.4218	1463	11.4179	9.89714	yes	srmB	62.5	multidrug	antibiotic target protection	ABC-F ATP-binding cassette ribosomal protection protein
NODE_17517_length_2656_cov_6.245675_2	1764	55233	31.3112	367	2.097	183	2.0913	1.81708	yes	FAR-1	62.5	betalactamics	antibiotic inactivation	FAR beta-lactamase
NODE_177899_length_520_cov_2.692473_1	516	7103	13.7655	48	0.9376	24	0.9376	0.812443	yes	vanXF	62.5	vancomycin	antibiotic target alteration	vanX; glycopeptide resistance gene cluster
NODE_17950_length_2616_cov_2.567747_1	1128	15209	13.4832	102	0.9114	51	0.9114	0.78974	yes	QepA4	62.5	fluoroquinolone	antibiotic efflux	major facilitator superfamily (MFS) antibiotic efflux pump
NODE_179865_length_516_cov_2.108460_1	513	4474	8.7212	30	0.5894	15	0.5894	0.510723	yes	OXA-302	62.5	betalactamics	antibiotic inactivation	OXA beta-lactamase
NODE_18060_length_2605_cov_10.485882_3	1179	77089	65.3851	511	4.3686	255	4.3601	3.78545	yes	patB	62.5	fluoroquinolone	antibiotic efflux	ATP-binding cassette (ABC) antibiotic efflux pump
NODE_18326_length_2582_cov_6.157499_2	804	26202	32.5896	174	2.1814	87	2.1814	1.89021	yes	cmeA	62.5	multidrug	antibiotic efflux	resistance-nodulation-cell division (RND) antibiotic efflux pump
NODE_186073_length_503_cov_3.977679_1	501	4883	9.7465	33	0.6639	16	0.6438	0.575278	yes	ANT(6)-Ia	62.5	aminoglycoside	antibiotic inactivation	ANT(6)
NODE_19501_length_2485_cov_10.162140_4	465	38886	83.6258	261	5.6575	130	5.6358	4.9023	yes	OXA-322	62.5	betalactamics	antibiotic inactivation	OXA beta-lactamase
NODE_198_length_30985_cov_32.841319_11	1032	154871	150.069	1033	10.0892	516	10.0794	8.74242	yes	FOX-7	62.5	betalactamics	antibiotic inactivation	FOX beta-lactamase
NODE_20168_length_2433_cov_7.751472_1	1422	51583	36.275	344	2.4383	172	2.4383	2.11282	yes	IND-5	62.5	betalactamics	antibiotic inactivation	IND beta-lactamase
NODE_21198_length_2355_cov_10.545217_1	939	49684	52.9116	332	3.5638	166	3.5638	3.08808	yes	tet37	62.5	tetracycline	antibiotic inactivation	tetracycline inactivation enzyme
NODE_21446_length_2338_cov_51.708279_2	1098	359681	327.578	2392	21.9581	1196	21.9581	19.027	yes	msrA	62.5	multidrug	antibiotic target protection	ABC-F ATP-binding cassette ribosomal protection protein
NODE_2240_length_9008_cov_21.681448_10	2151	235856	109.65	1567	7.3429	783	7.3382	6.36272	yes	MexW	62.5	multidrug	antibiotic efflux	resistance-nodulation-cell division (RND) antibiotic efflux pump
NODE_22795_length_2251_cov_6.525501_2	888	30624	34.4865	204	2.3155	102	2.3155	2.00641	yes	TriA	62.5	triclosan	antibiotic efflux	resistance-nodulation-cell division (RND) antibiotic efflux pump
NODE_2282_length_8905_cov_94.827571_3	849	362075	426.472	2410	28.6118	1205	28.6118	24.7925	yes	arr-1	62.5	rifamycin	antibiotic inactivation	rifampin ADP-ribosyltransferase (Arr)
NODE_2391_length_8705_cov_11.705549_7	954	64269	67.3679	428	4.522	214	4.522	3.91837	yes	FosA3	62.5	fosfomycin	antibiotic inactivation	fosfomycin thiol transferase
NODE_24236_length_2165_cov_6.189100_2	1239	38563	31.1243	256	2.0826	128	2.0826	1.8046	yes	tet(54)	62.5	tetracycline	antibiotic target protection	tetracycline-resistant ribosomal protection protein
NODE_25754_length_2079_cov_3.380929_1	885	11007	12.4373	74	0.8428	37	0.8428	0.730297	yes	CGB-1	62.5	betalactamics	antibiotic inactivation	CGB beta-lactamase
NODE_27153_length_2007_cov_4.267418_1	936	15492	16.5513	103	1.1092	51	1.0984	0.961136	yes	ADC-21	62.5	betalactamics	antibiotic inactivation	ADC beta-lactamase without carbapenemase activity
NODE_28064_length_1965_cov_9.487435_1	1947	111800	57.4217	742	3.8413	371	3.8413	3.32854	yes	srmB	62.5	multidrug	antibiotic target protection	ABC-F ATP-binding cassette ribosomal protection protein
NODE_28437_length_1948_cov_5.446910_2	1038	30049	28.9489	199	1.9324	99	1.9227	1.67445	yes	oleI	62.5	macrolide	antibiotic inactivation	ole glycosyltransferase
NODE_30341_length_1864_cov_4.873964_1	711	18397	25.8748	122	1.7295	61	1.7295	1.49863	yes	mphF	62.5	macrolide	antibiotic inactivation	macrolide phosphotransferase (MPH)
NODE_30419_length_1861_cov_4.566999_1	1860	46668	25.0903	311	1.6853	155	1.6799	1.46033	yes	Erm(36)	62.5	MLS	antibiotic target alteration	Erm 23S ribosomal RNA methyltransferase
NODE_30441_length_1859_cov_17.511641_1	1755	170941	97.4023	1134	6.5129	567	6.5129	5.64351	yes	vanRI	62.5	vancomycin	antibiotic target alteration	glycopeptide resistance gene cluster; vanR
NODE_3104_length_7451_cov_8.462547_8	609	12076	19.8292	82	1.3572	41	1.3572	1.17603	yes	Klebsiella pneumoniae KpnG	62.5	multidrug	antibiotic efflux	major facilitator superfamily (MFS) antibiotic efflux pump
NODE_31539_length_1814_cov_6.454804_2	636	22227	34.9481	148	2.3455	74	2.3455	2.03241	yes	OXA-296	62.5	betalactamics	antibiotic inactivation	OXA beta-lactamase
NODE_3267_length_7268_cov_5.572023_1	1140	27325	23.9693	182	1.6092	91	1.6092	1.39439	yes	tet32	62.5	tetracycline	antibiotic target protection	tetracycline-resistant ribosomal protection protein
NODE_33028_length_1757_cov_8.420682_2	1149	42975	37.4021	285	2.5001	142	2.4913	2.16637	yes	smeD	62.5	multidrug	antibiotic efflux	resistance-nodulation-cell division (RND) antibiotic efflux pump
NODE_33525_length_1740_cov_4.103858_2	1326	32821	24.7519	219	1.6647	109	1.6571	1.44248	yes	SPG-1	62.5	betalactamics	antibiotic inactivation	SPG beta-lacatamase
NODE_34894_length_1688_cov_10.690141_1	894	50283	56.245	336	3.7882	168	3.7882	3.28252	yes	ESP-1	62.5	betalactamics	antibiotic inactivation	ESP beta-lactamase
NODE_37471_length_1608_cov_6.392144_1	1038	41156	39.6493	273	2.6509	136	2.6412	2.29704	yes	arlS	62.5	fluoroquinolone	antibiotic efflux	major facilitator superfamily (MFS) antibiotic efflux pump
NODE_37725_length_1600_cov_10.254369_1	1236	101472	82.0971	673	5.4882	336	5.4801	4.7556	yes	ErmT	62.5	MLS	antibiotic target alteration	Erm 23S ribosomal RNA methyltransferase
NODE_3777_length_6667_cov_33.176649_7	915	155379	169.813	1034	11.3903	517	11.3903	9.86984	yes	AAC(3)-IIb	62.5	aminoglycoside	antibiotic inactivation	AAC(3)
NODE_3784_length_6658_cov_5.115099_7	957	20597	21.5225	137	1.4429	68	1.4324	1.25029	yes	salA	62.5	multidrug	antibiotic target protection	ABC-F ATP-binding cassette ribosomal protection protein
NODE_38885_length_1566_cov_5.896095_2	501	10647	21.2515	71	1.4284	35	1.4083	1.23773	yes	LRA-19	62.5	betalactamics	antibiotic inactivation	subclass B3 LRA beta-lactamase
NODE_4118_length_6323_cov_6.367422_6	876	20966	23.9338	140	1.6109	70	1.6109	1.39587	yes	mphL	62.5	macrolide	antibiotic inactivation	macrolide phosphotransferase (MPH)
NODE_4420_length_6087_cov_6.216678_3	1305	33645	25.7816	225	1.7378	112	1.7301	1.50583	yes	SPG-1	62.5	betalactamics	antibiotic inactivation	SPG beta-lacatamase
NODE_45198_length_1406_cov_4.066617_2	825	11238	13.6218	75	0.9163	37	0.9041	0.793986	yes	tet(H)	62.5	tetracycline	antibiotic efflux	major facilitator superfamily (MFS) antibiotic efflux pump
NODE_46535_length_1377_cov_5.857035_1	1374	37680	27.4236	250	1.834	125	1.834	1.58918	yes	dfrF	62.5	diaminopyrimidine	antibiotic target replacement	trimethoprim resistant dihydrofolate reductase dfr
NODE_4855_length_5743_cov_9.637307_6	513	18262	35.5984	123	2.4167	61	2.3971	2.0941	yes	AAC(6')-Ik	62.5	aminoglycoside	antibiotic inactivation	AAC(6')
NODE_48975_length_1327_cov_19.780660_1	507	37772	74.501	251	4.99	125	4.9701	4.3239	yes	OXA-359	62.5	betalactamics	antibiotic inactivation	OXA beta-lactamase
NODE_49702_length_1313_cov_3.411765_1	888	22324	25.1396	148	1.6799	74	1.6799	1.45566	yes	lnuG	62.5	lincosamide	antibiotic inactivation	lincosamide nucleotidyltransferase (LNU)
NODE_50624_length_1294_cov_9.569814_1	1269	81757	64.4263	544	4.3209	272	4.3209	3.74412	yes	SPG-1	62.5	betalactamics	antibiotic inactivation	SPG beta-lacatamase
NODE_52660_length_1260_cov_4.180913_2	693	17308	24.9755	117	1.7017	58	1.6872	1.47455	yes	Erm(47)	62.5	MLS	antibiotic target alteration	Erm 23S ribosomal RNA methyltransferase
NODE_55629_length_1211_cov_6.759516_2	762	26575	34.8753	177	2.3413	88	2.3281	2.02877	yes	Erm(K)	62.5	MLS	antibiotic target alteration	Erm 23S ribosomal RNA methyltransferase
NODE_59040_length_1162_cov_4.960253_1	462	8805	19.0584	59	1.2872	29	1.2654	1.11538	yes	AAC(6')-Iid	62.5	aminoglycoside	antibiotic inactivation	AAC(6')
NODE_60686_length_1139_cov_2.833948_2	840	13343	15.8845	89	1.0679	44	1.0559	0.925349	yes	lmrC	62.5	multidrug	antibiotic target protection	ABC-F ATP-binding cassette ribosomal protection protein
NODE_62261_length_1118_cov_2.897460_1	921	15513	16.8436	103	1.1272	51	1.1163	0.976733	yes	OXA-361	62.5	betalactamics	antibiotic inactivation	OXA beta-lactamase
NODE_69791_length_1029_cov_3.623203_2	825	26938	32.6521	180	2.1991	90	2.1991	1.90555	yes	YojI	62.5	peptide	antibiotic efflux	ATP-binding cassette (ABC) antibiotic efflux pump
NODE_69936_length_1027_cov_7.467078_1	1023	34456	33.6813	229	2.2563	114	2.2464	1.95511	yes	efpA	62.5	rifamycin	antibiotic efflux	major facilitator superfamily (MFS) antibiotic efflux pump
NODE_71567_length_1010_cov_7.215707_1	573	15319	26.7347	102	1.7942	51	1.7942	1.5547	yes	vanRF	62.5	vancomycin	antibiotic target alteration	glycopeptide resistance gene cluster; vanR
NODE_71663_length_1009_cov_17.128931_1	1008	84215	83.5466	559	5.5897	279	5.5797	4.84355	yes	Staphylococcus aureus LmrS	62.5	multidrug	antibiotic efflux	major facilitator superfamily (MFS) antibiotic efflux pump
NODE_72181_length_1004_cov_5.628030_1	906	22952	25.3333	152	1.691	76	1.691	1.46527	yes	YojI	62.5	peptide	antibiotic efflux	ATP-binding cassette (ABC) antibiotic efflux pump
NODE_74127_length_985_cov_3.187097_2	423	6311	14.9196	42	1.0008	21	1.0008	0.867206	yes	aadA12	62.5	aminoglycoside	antibiotic inactivation	ANT(3'')
NODE_75716_length_970_cov_2.227322_1	345	1812	5.2522	12	0.3506	6	0.3506	0.303799	yes	vanXI	62.5	vancomycin	antibiotic target alteration	vanX; glycopeptide resistance gene cluster
NODE_75763_length_969_cov_4.873085_1	966	21227	21.9741	142	1.4817	71	1.4817	1.28391	yes	iri	62.5	rifamycin	antibiotic inactivation	rifampin monooxygenase
NODE_76310_length_964_cov_3.433443_2	462	16934	36.6537	113	2.4653	56	2.4435	2.13621	yes	SHV-51	62.5	betalactamics	antibiotic inactivation	SHV beta-lactamase
NODE_76886_length_959_cov_3.173673_1	633	8658	13.6777	59	0.9395	29	0.9235	0.814089	yes	AAC(3)-IV	62.5	aminoglycoside	antibiotic inactivation	AAC(3)
NODE_77069_length_957_cov_5.723947_1	954	28761	30.1478	191	2.018	95	2.0074	1.74862	yes	FAR-1	62.5	betalactamics	antibiotic inactivation	FAR beta-lactamase
NODE_7753_length_4341_cov_9.808679_2	864	33916	39.2546	226	2.6365	113	2.6365	2.28456	yes	AAC(2')-Ia	62.5	aminoglycoside	antibiotic inactivation	AAC(2')
NODE_78379_length_946_cov_2.063973_1	945	13766	14.5672	92	0.9813	46	0.9813	0.850309	yes	srmB	62.5	multidrug	antibiotic target protection	ABC-F ATP-binding cassette ribosomal protection protein
NODE_78557_length_944_cov_4.256468_1	942	23054	24.4735	154	1.6478	77	1.6478	1.42784	yes	ramA	62.5	multidrug	antibiotic efflux; reduced permeability to antibiotic	resistance-nodulation-cell division (RND) antibiotic efflux pump; General Bacterial Porin with reduced permeability to beta-lactams
NODE_8002_length_4253_cov_5.389471_1	636	14121	22.2028	95	1.5056	47	1.4897	1.30462	yes	emrA	62.5	fluoroquinolone	antibiotic efflux	major facilitator superfamily (MFS) antibiotic efflux pump
NODE_80859_length_924_cov_10.279632_1	786	28850	36.7048	192	2.4622	96	2.4622	2.13353	yes	IND-15	62.5	betalactamics	antibiotic inactivation	IND beta-lactamase
NODE_80956_length_924_cov_2.857307_2	795	8439	10.6151	56	0.71	28	0.71	0.615224	yes	MexV	62.5	multidrug	antibiotic efflux	resistance-nodulation-cell division (RND) antibiotic efflux pump
NODE_81620_length_918_cov_6.730012_1	552	11805	21.3859	79	1.4425	39	1.4243	1.24994	yes	AAC(6')-Iw	62.5	aminoglycoside	antibiotic inactivation	AAC(6')
NODE_82932_length_908_cov_2.600234_1	906	12693	14.0099	86	0.9568	43	0.9568	0.82908	yes	tet(C)	62.5	tetracycline	antibiotic efflux	major facilitator superfamily (MFS) antibiotic efflux pump
NODE_82947_length_907_cov_11.793427_2	435	27905	64.1494	187	4.333	93	4.3098	3.7546	yes	TEM-89	62.5	betalactamics	antibiotic inactivation	TEM beta-lactamase
NODE_87616_length_872_cov_3.200734_2	624	9247	14.8189	62	1.0015	31	1.0015	0.867813	yes	mdtN	62.5	nucleoside	antibiotic efflux	major facilitator superfamily (MFS) antibiotic efflux pump
NODE_903_length_14611_cov_10.009275_12	657	38157	58.0776	254	3.8968	127	3.8968	3.37663	yes	vanRM	62.5	vancomycin	antibiotic target alteration	glycopeptide resistance gene cluster; vanR
NODE_9036_length_3951_cov_11.308522_1	1926	133511	69.3204	886	4.6367	443	4.6367	4.01776	yes	ANT(2'')-Ia	62.5	aminoglycoside	antibiotic inactivation	ANT(2'')
NODE_9229_length_3899_cov_10.163892_1	3897	151346	38.8365	1007	2.6046	503	2.602	2.25692	yes	salA	62.5	multidrug	antibiotic target protection	ABC-F ATP-binding cassette ribosomal protection protein
NODE_93766_length_829_cov_5.394057_1	789	19773	25.0608	131	1.6735	65	1.6607	1.45011	yes	PEDO-1	62.5	betalactamics	antibiotic inactivation	subclass B3 PEDO beta-lactamase
NODE_950_length_14290_cov_12.120126_4	1062	92871	87.4492	618	5.8654	309	5.8654	5.08244	yes	Chlamydia trachomatis intrinsic murA conferring resistance to fosfomycin	62.5	fosfomycin	antibiotic target alteration	murA transferase
NODE_95919_length_815_cov_4.652632_1	297	4507	15.1751	30	1.0181	15	1.0181	0.882197	yes	dfrA24	62.5	diaminopyrimidine	antibiotic target replacement	trimethoprim resistant dihydrofolate reductase dfr
NODE_96288_length_813_cov_3.846966_1	810	11291	13.9395	77	0.9582	38	0.9457	0.830293	yes	clbB	62.5	multidrug	antibiotic target alteration	Cfr 23S ribosomal RNA methyltransferase
NODE_9696_length_3787_cov_6.263934_5	690	17115	24.8043	114	1.6653	57	1.6653	1.443	yes	mexM	62.5	phenicol	antibiotic efflux	resistance-nodulation-cell division (RND) antibiotic efflux pump
NODE_9759_length_3771_cov_29.957481_3	1335	223549	167.452	1485	11.212	742	11.2044	9.71534	yes	adeG	62.5	multidrug	antibiotic efflux	resistance-nodulation-cell division (RND) antibiotic efflux pump
NODE_9819_length_3757_cov_10.812804_2	1281	52557	41.0281	349	2.7461	174	2.7382	2.37953	yes	aacA43	62.5	aminoglycoside	antibiotic inactivation	AAC(6')
NODE_98649_length_798_cov_6.908479_2	480	23392	48.7333	157	3.2968	78	3.2758	2.85672	yes	DIM-1	62.5	betalactamics	antibiotic inactivation	DIM beta-lactamase
NODE_9979_length_3724_cov_5.261652_5	642	14472	22.5421	96	1.5072	48	1.5072	1.30601	yes	vanSC	62.5	vancomycin	antibiotic target alteration	vanS; glycopeptide resistance gene cluster
NODE_129975_length_652_cov_3.120603_1	648	9180	14.1667	62	0.9644	31	0.9644	0.835665	yes	ugd	62.44	peptide	antibiotic target alteration	pmr phosphoethanolamine transferase
NODE_11087_length_3490_cov_4.327802_4	636	6029	9.4796	40	0.6339	20	0.6339	0.549283	yes	CRP	62.19	multidrug	antibiotic efflux	resistance-nodulation-cell division (RND) antibiotic efflux pump
NODE_8410_length_4128_cov_7.498159_3	1215	41721	34.3383	278	2.3062	139	2.3062	1.99835	yes	iri	61.97	rifamycin	antibiotic inactivation	rifampin monooxygenase
NODE_11289_length_3453_cov_14.086521_4	336	12441	37.0268	83	2.4899	41	2.4599	2.15753	yes	AAC(6')-I30	61.9	aminoglycoside	antibiotic inactivation	AAC(6')
NODE_11757_length_3375_cov_6.328916_3	654	15300	23.3945	102	1.572	51	1.572	1.36216	yes	LpeA	61.9	macrolide	antibiotic efflux	resistance-nodulation-cell division (RND) antibiotic efflux pump
NODE_136905_length_628_cov_3.272251_1	444	5696	12.8288	39	0.8854	19	0.8627	0.767211	yes	AAC(6')-Iad	61.9	aminoglycoside	antibiotic inactivation	AAC(6')
NODE_140054_length_618_cov_2.301954_1	615	3461	5.6276	23	0.377	11	0.3606	0.326675	yes	CMY-93	61.9	betalactamics	antibiotic inactivation	CMY beta-lactamase
NODE_147233_length_596_cov_3.293900_1	297	2866	9.6498	19	0.6448	9	0.6109	0.558728	yes	AAC(6')-Iad	61.9	aminoglycoside	antibiotic inactivation	AAC(6')
NODE_1473_length_11389_cov_11.514382_4	474	12230	25.8017	82	1.7437	41	1.7437	1.51094	yes	bcrC	61.9	peptide	antibiotic target alteration	undecaprenyl pyrophosphate related proteins
NODE_175366_length_525_cov_5.685106_1	525	9060	17.2571	60	1.1519	30	1.1519	0.998136	yes	OXA-18	61.9	betalactamics	antibiotic inactivation	OXA beta-lactamase
NODE_176228_length_523_cov_6.446581_1	519	36662	70.6397	243	4.7193	121	4.6999	4.08933	yes	VIM-18	61.9	betalactamics	antibiotic inactivation	VIM beta-lactamase
NODE_187983_length_500_cov_2.283146_1	498	3729	7.488	25	0.506	12	0.4858	0.438456	yes	BCL-1	61.9	betalactamics	antibiotic inactivation	BCL Beta-lactamase
NODE_25738_length_2079_cov_7.635870_1	2016	73546	36.4812	489	2.4449	244	2.4399	2.11854	yes	OKP-A-10	61.9	betalactamics	antibiotic inactivation	OKP beta-lactamase
NODE_3084_length_7475_cov_42.144070_6	870	157889	181.482	1050	12.1648	525	12.1648	10.541	yes	MexH	61.9	multidrug	antibiotic efflux	resistance-nodulation-cell division (RND) antibiotic efflux pump
NODE_41341_length_1498_cov_3.390159_1	1056	22337	21.1525	149	1.4222	74	1.4126	1.23235	yes	optrA	61.9	multidrug	antibiotic target protection	ABC-F ATP-binding cassette ribosomal protection protein
NODE_41563_length_1492_cov_8.972164_1	1488	91749	61.6593	609	4.1253	304	4.1185	3.57463	yes	otrC	61.9	tetracycline	antibiotic efflux	ATP-binding cassette (ABC) antibiotic efflux pump
NODE_4481_length_6026_cov_8.485513_6	417	13845	33.2014	92	2.2238	46	2.2238	1.92695	yes	JOHN-1	61.9	betalactamics	antibiotic inactivation	JOHN beta-lactamase
NODE_5614_length_5270_cov_8.857910_5	789	28756	36.4461	191	2.44	95	2.4272	2.11429	yes	aadS	61.9	aminoglycoside	antibiotic inactivation	ANT(6)
NODE_62514_length_1114_cov_5.461756_1	555	16660	30.018	111	2.0159	55	1.9977	1.7468	yes	AAC(6')-Iz	61.9	aminoglycoside	antibiotic inactivation	AAC(6')
NODE_69488_length_1032_cov_6.103378_1	1029	39339	38.2303	263	2.5762	131	2.5664	2.23231	yes	tet(50)	61.9	tetracycline	antibiotic target protection	tetracycline-resistant ribosomal protection protein
NODE_74619_length_980_cov_4.612973_1	957	21968	22.9551	146	1.5377	73	1.5377	1.33244	yes	oleB	61.9	multidrug	antibiotic target protection	ABC-F ATP-binding cassette ribosomal protection protein
NODE_84162_length_898_cov_3.833926_1	897	12316	13.7302	83	0.9327	41	0.9214	0.808197	yes	AAC(6')-Iad	61.9	aminoglycoside	antibiotic inactivation	AAC(6')
NODE_67254_length_1057_cov_3.631737_1	978	17031	17.4141	113	1.1646	56	1.1543	1.00914	yes	ugd	61.66	peptide	antibiotic target alteration	pmr phosphoethanolamine transferase
NODE_104870_length_763_cov_3.317797_1	735	9060	12.3265	61	0.8365	30	0.8228	0.724838	yes	vanO	61.54	vancomycin	antibiotic target alteration	glycopeptide resistance gene cluster; van ligase
NODE_101993_length_779_cov_3.814917_1	375	4530	12.08	30	0.8064	15	0.8064	0.698756	yes	catB9	61.54	phenicol	antibiotic inactivation	chloramphenicol acetyltransferase (CAT)
NODE_118001_length_700_cov_3.823256_3	174	1846	10.6092	13	0.7531	6	0.6951	0.652571	yes	dfrB3	61.54	diaminopyrimidine	antibiotic target replacement	trimethoprim resistant dihydrofolate reductase dfr
NODE_12746_length_3217_cov_7.185009_1	234	6771	28.9359	46	1.9814	23	1.9814	1.71691	yes	dfrB4	61.54	diaminopyrimidine	antibiotic target replacement	trimethoprim resistant dihydrofolate reductase dfr
NODE_138876_length_622_cov_2.019400_1	621	3798	6.1159	26	0.422	13	0.422	0.365668	yes	AAC(3)-Ia	61.54	aminoglycoside	antibiotic inactivation	AAC(3)
NODE_145359_length_601_cov_5.489011_1	600	9923	16.5383	67	1.1255	33	1.1087	0.97526	yes	IMP-21	61.54	betalactamics	antibiotic inactivation	IMP beta-lactamase
NODE_149631_length_589_cov_2.838951_1	540	7585	14.0463	51	0.9519	25	0.9333	0.824834	yes	AAC(6')-29a	61.54	aminoglycoside	antibiotic inactivation	AAC(6')
NODE_150967_length_585_cov_4.992453_1	585	11444	19.5624	77	1.3267	38	1.3095	1.1496	yes	vanRM	61.54	vancomycin	antibiotic target alteration	glycopeptide resistance gene cluster; vanR
NODE_151271_length_584_cov_24.213611_1	429	64325	149.942	431	10.1264	215	10.1029	8.77466	yes	NDM-28	61.54	betalactamics	antibiotic inactivation	NDM beta-lactamase
NODE_15231_length_2892_cov_8.150159_4	978	27475	28.093	182	1.8757	91	1.8757	1.62532	yes	OXA-665	61.54	betalactamics	antibiotic inactivation	OXA beta-lactamase
NODE_153488_length_578_cov_7.533461_1	390	9027	23.1462	60	1.5507	30	1.5507	1.3437	yes	ramA	61.54	multidrug	antibiotic efflux; reduced permeability to antibiotic	resistance-nodulation-cell division (RND) antibiotic efflux pump; General Bacterial Porin with reduced permeability to beta-lactams
NODE_153674_length_578_cov_3.437859_1	504	11894	23.5992	79	1.5799	39	1.5599	1.369	yes	CcrA	61.54	betalactamics	antibiotic inactivation	CcrA beta-lactamase
NODE_15763_length_2832_cov_8.022326_2	636	25678	40.3742	173	2.7417	86	2.7259	2.37572	yes	vanF	61.54	vancomycin	antibiotic target alteration	glycopeptide resistance gene cluster; van ligase
NODE_158737_length_565_cov_2.382353_1	363	2018	5.5592	14	0.3887	7	0.3887	0.336814	yes	catB9	61.54	phenicol	antibiotic inactivation	chloramphenicol acetyltransferase (CAT)
NODE_166582_length_545_cov_13.459184_1	543	62375	114.871	414	7.6849	207	7.6849	6.65907	yes	OXA-279	61.54	betalactamics	antibiotic inactivation	OXA beta-lactamase
NODE_170858_length_535_cov_5.397917_1	528	11571	21.9148	77	1.4699	38	1.4508	1.27369	yes	mphC	61.54	macrolide	antibiotic inactivation	macrolide phosphotransferase (MPH)
NODE_17458_length_2662_cov_9.799770_3	624	29267	46.9022	195	3.1498	97	3.1337	2.72934	yes	mdtE	61.54	multidrug	antibiotic efflux	resistance-nodulation-cell division (RND) antibiotic efflux pump
NODE_17910_length_2619_cov_36.501560_4	582	155930	267.921	1036	17.9421	518	17.9421	15.5471	yes	aacA43	61.54	aminoglycoside	antibiotic inactivation	AAC(6')
NODE_1844_length_10126_cov_10.710158_5	375	12472	33.2587	83	2.2309	41	2.204	1.9331	yes	dfrA13	61.54	diaminopyrimidine	antibiotic target replacement	trimethoprim resistant dihydrofolate reductase dfr
NODE_184510_length_506_cov_4.490022_1	504	6656	13.2063	45	0.8999	22	0.88	0.779775	yes	AcrS	61.54	multidrug	antibiotic efflux	resistance-nodulation-cell division (RND) antibiotic efflux pump
NODE_184869_length_505_cov_16.688889_1	501	45587	90.992	303	6.0959	151	6.0758	5.28218	yes	aacA43	61.54	aminoglycoside	antibiotic inactivation	AAC(6')
NODE_18554_length_2562_cov_7.681691_3	408	21223	52.0172	141	3.4833	70	3.4586	3.01832	yes	ErmO-srmA	61.54	MLS	antibiotic target alteration	Erm 23S ribosomal RNA methyltransferase
NODE_1872_length_10025_cov_16.949248_4	873	86661	99.268	575	6.6388	287	6.6273	5.75261	yes	cmeC	61.54	multidrug	antibiotic efflux	resistance-nodulation-cell division (RND) antibiotic efflux pump
NODE_19880_length_2457_cov_4.130308_1	774	12761	16.4871	85	1.1069	42	1.0939	0.959143	yes	BIL-1	61.54	betalactamics	antibiotic inactivation	BIL Beta-lactamase
NODE_229_length_29230_cov_30.228655_11	1179	175723	149.044	1168	9.9854	584	9.9854	8.65248	yes	PER-6	61.54	betalactamics	antibiotic inactivation	PER beta-lactamase
NODE_24195_length_2167_cov_6.723958_1	2166	85303	39.3827	568	2.6432	284	2.6432	2.29037	yes	dfrA15b	61.54	diaminopyrimidine	antibiotic target replacement	trimethoprim resistant dihydrofolate reductase dfr
NODE_25346_length_2101_cov_8.521017_1	741	24731	33.3752	165	2.2444	82	2.2308	1.9448	yes	myrA	61.54	multidrug	antibiotic target alteration	non-erm 23S ribosomal RNA methyltransferase (G748)
NODE_25890_length_2070_cov_11.602978_2	447	18648	41.7181	124	2.7961	62	2.7961	2.42286	yes	AAC(6')-Iid	61.54	aminoglycoside	antibiotic inactivation	AAC(6')
NODE_2639_length_8206_cov_31.788983_8	585	43249	73.9299	288	4.9622	144	4.9622	4.29981	yes	mphE	61.54	macrolide	antibiotic inactivation	macrolide phosphotransferase (MPH)
NODE_26417_length_2042_cov_3.348264_2	1257	33729	26.8329	224	1.7962	112	1.7962	1.55643	yes	tetX	61.54	tetracycline	antibiotic inactivation	tetracycline inactivation enzyme
NODE_32815_length_1766_cov_5.112215_1	783	21201	27.0766	142	1.8279	71	1.8279	1.5839	yes	vanSA	61.54	vancomycin	antibiotic target alteration	vanS; glycopeptide resistance gene cluster
NODE_33030_length_1757_cov_7.528790_2	897	23428	26.1182	156	1.7529	78	1.7529	1.51891	yes	OXA-665	61.54	betalactamics	antibiotic inactivation	OXA beta-lactamase
NODE_3354_length_7164_cov_6.420031_8	918	31326	34.1242	209	2.2948	104	2.2838	1.98847	yes	carA	61.54	multidrug	antibiotic target protection	ABC-F ATP-binding cassette ribosomal protection protein
NODE_33618_length_1736_cov_5.736466_2	342	7170	20.9649	48	1.4147	24	1.4147	1.22586	yes	catB10	61.54	phenicol	antibiotic inactivation	chloramphenicol acetyltransferase (CAT)
NODE_38944_length_1564_cov_10.120610_1	870	43010	49.4368	286	3.3135	143	3.3135	2.87119	yes	Escherichia coli ampC1 beta-lactamase	61.54	betalactamics	antibiotic inactivation	ampC-type beta-lactamase
NODE_42172_length_1477_cov_5.032349_1	231	2550	11.039	17	0.7418	8	0.6981	0.642779	yes	AAC(6')-Ic	61.54	aminoglycoside	antibiotic inactivation	AAC(6')
NODE_44005_length_1433_cov_5.068215_3	750	22445	29.9267	149	2.0024	74	1.989	1.73511	yes	ADC-8	61.54	betalactamics	antibiotic inactivation	ADC beta-lactamase without carbapenemase activity
NODE_44604_length_1419_cov_10.181085_2	519	18062	34.8015	122	2.3693	61	2.3693	2.05303	yes	LRA-8	61.54	betalactamics	antibiotic inactivation	subclass B3 LRA beta-lactamase
NODE_44801_length_1415_cov_5.930147_2	612	17620	28.7908	117	1.927	58	1.9105	1.66977	yes	sul4	61.54	sulfonamide	antibiotic target replacement	sulfonamide resistant sul
NODE_461_length_21179_cov_68.195276_13	1656	506495	305.854	3375	20.5423	1687	20.5362	17.8002	yes	RlmA(II)	61.54	multidrug	antibiotic target alteration	non-erm 23S ribosomal RNA methyltransferase (G748)
NODE_55044_length_1221_cov_4.403087_2	177	2004	11.322	14	0.7972	7	0.7972	0.690784	yes	vanUG	61.54	vancomycin	antibiotic target alteration	glycopeptide resistance gene cluster; vanU
NODE_58590_length_1168_cov_47.190476_1	852	189551	222.478	1264	14.9535	632	14.9535	12.9574	yes	AAC(6')-Iag	61.54	aminoglycoside	antibiotic inactivation	AAC(6')
NODE_60573_length_1140_cov_5.851613_1	420	6634	15.7952	44	1.0559	22	1.0559	0.914951	yes	kamB	61.54	aminoglycoside	antibiotic target alteration	16S rRNA methyltransferase (A1408)
NODE_61221_length_1132_cov_4.473538_1	1044	24332	23.3065	162	1.564	81	1.564	1.35523	yes	OXA-58	61.54	betalactamics	antibiotic inactivation	OXA beta-lactamase
NODE_64388_length_1091_cov_3.409266_1	1089	18108	16.6281	120	1.1107	60	1.1107	0.962436	yes	PER-6	61.54	betalactamics	antibiotic inactivation	PER beta-lactamase
NODE_67905_length_1050_cov_2.309548_2	522	2551	4.887	17	0.3283	8	0.3089	0.284476	yes	OXA-273	61.54	betalactamics	antibiotic inactivation	OXA beta-lactamase
NODE_72743_length_999_cov_2.400424_1	882	28312	32.0998	188	2.1485	94	2.1485	1.8617	yes	tet(49)	61.54	tetracycline	antibiotic target protection	tetracycline-resistant ribosomal protection protein
NODE_754_length_16283_cov_111.571297_9	939	625846	666.503	4161	44.6651	2080	44.6544	38.7029	yes	AAC(6')-Iag	61.54	aminoglycoside	antibiotic inactivation	AAC(6')
NODE_7541_length_4409_cov_8.919844_4	618	22308	36.0971	148	2.4138	74	2.4138	2.09159	yes	ErmQ	61.54	MLS	antibiotic target alteration	Erm 23S ribosomal RNA methyltransferase
NODE_84185_length_898_cov_3.073547_2	336	3327	9.9018	23	0.69	11	0.66	0.597894	yes	mfpA	61.54	fluoroquinolone	antibiotic target protection	quinolone resistance protein (qnr)
NODE_90908_length_848_cov_6.558638_1	453	20960	46.2693	141	3.1373	70	3.1151	2.71851	yes	catII	61.54	phenicol	antibiotic inactivation	chloramphenicol acetyltransferase (CAT)
NODE_9140_length_3926_cov_6.780935_3	2547	83168	32.6533	552	2.1845	276	2.1845	1.8929	yes	GOB-16	61.54	betalactamics	antibiotic inactivation	GOB beta-lactamase
NODE_92472_length_838_cov_3.252874_1	834	13411	16.0803	90	1.0877	45	1.0877	0.942506	yes	fusB	61.54	fusidic acid	antibiotic inactivation	fusidic acid inactivation enzyme
NODE_93658_length_830_cov_3.140645_2	387	3311	8.5556	22	0.573	11	0.573	0.496512	yes	OXA-664	61.54	betalactamics	antibiotic inactivation	OXA beta-lactamase
NODE_9486_length_3836_cov_8.686062_4	858	30762	35.8531	204	2.3965	102	2.3965	2.0766	yes	MOX-6	61.54	betalactamics	antibiotic inactivation	MOX beta-lactamase
NODE_9803_length_3761_cov_95.082569_6	330	89934	272.527	608	18.5706	304	18.5706	16.0917	yes	AAC(2')-Ib	61.54	aminoglycoside	antibiotic inactivation	AAC(2')
NODE_59462_length_1155_cov_34.645455_1	1017	165667	162.898	1102	10.9219	551	10.9219	9.46397	yes	macB	61.29	macrolide	antibiotic efflux	ATP-binding cassette (ABC) antibiotic efflux pump
NODE_1_length_213430_cov_38.308893_57	939	173218	184.471	1152	12.3658	576	12.3658	10.7151	yes	ACI-1	61.11	betalactamics	antibiotic inactivation	ACI beta-lactamase
NODE_100736_length_786_cov_4.574555_1	711	12293	17.2897	82	1.1625	41	1.1625	1.00732	yes	Streptomyces lividans cmlR	61.11	phenicol	antibiotic efflux	major facilitator superfamily (MFS) antibiotic efflux pump
NODE_1015_length_13775_cov_11.335569_10	1227	86514	70.5086	574	4.7152	287	4.7152	4.08578	yes	mgtA	61.11	macrolide	antibiotic inactivation	mgt macrolide glycotransferase
NODE_10230_length_3670_cov_7.891840_1	591	14786	25.0186	98	1.6714	49	1.6714	1.44829	yes	HERA-1	61.11	betalactamics	antibiotic inactivation	HERA beta-lactamase
NODE_102530_length_776_cov_3.871012_1	774	12705	16.4147	85	1.1069	42	1.0939	0.959143	yes	farB	61.11	multidrug	antibiotic efflux	major facilitator superfamily (MFS) antibiotic efflux pump
NODE_10260_length_3663_cov_9.205654_7	570	22108	38.786	148	2.6171	74	2.6171	2.26775	yes	Erm(36)	61.11	MLS	antibiotic target alteration	Erm 23S ribosomal RNA methyltransferase
NODE_103971_length_768_cov_3.029453_1	336	3322	9.8869	22	0.66	11	0.66	0.571899	yes	dfrA12	61.11	diaminopyrimidine	antibiotic target replacement	trimethoprim resistant dihydrofolate reductase dfr
NODE_10455_length_3620_cov_7.413745_3	1308	39109	29.8998	259	1.9959	129	1.9881	1.72947	yes	tet(41)	61.11	tetracycline	antibiotic efflux	major facilitator superfamily (MFS) antibiotic efflux pump
NODE_10711_length_3568_cov_13.225733_2	411	21760	52.944	146	3.5805	73	3.5805	3.10255	yes	IMP-27	61.11	betalactamics	antibiotic inactivation	IMP beta-lactamase
NODE_111493_length_729_cov_4.452522_2	474	15098	31.8523	100	2.1265	50	2.1265	1.84264	yes	CPS-1	61.11	betalactamics	antibiotic inactivation	CPS beta-lactamase
NODE_114519_length_715_cov_4.418182_1	636	9855	15.4953	67	1.0618	33	1.046	0.920063	yes	OXA-114a	61.11	betalactamics	antibiotic inactivation	OXA beta-lactamase
NODE_115447_length_711_cov_3.315549_1	675	15652	23.1881	104	1.553	52	1.553	1.34569	yes	Erm(39)	61.11	MLS	antibiotic target alteration	Erm 23S ribosomal RNA methyltransferase
NODE_116344_length_707_cov_3.750000_1	441	4781	10.8413	32	0.7314	16	0.7314	0.633768	yes	ESP-1	61.11	betalactamics	antibiotic inactivation	ESP beta-lactamase
NODE_117428_length_702_cov_6.437403_1	699	14149	20.2418	94	1.3555	47	1.3555	1.17456	yes	emtA	61.11	multidrug	antibiotic target alteration	non-erm 23S ribosomal RNA methyltransferase (G748)
NODE_12042_length_3327_cov_6.068765_4	570	14583	25.5842	97	1.7153	48	1.6976	1.48633	yes	TriB	61.11	triclosan	antibiotic efflux	resistance-nodulation-cell division (RND) antibiotic efflux pump
NODE_1211_length_12597_cov_36.616648_4	2265	333098	147.063	2217	9.8658	1108	9.8614	8.54884	yes	lnuD	61.11	lincosamide	antibiotic inactivation	lincosamide nucleotidyltransferase (LNU)
NODE_12315_length_3282_cov_14.485280_2	2073	184499	89.001	1224	5.9514	612	5.9514	5.15697	yes	LEN-41	61.11	betalactamics	antibiotic inactivation	LEN beta-lactamase
NODE_12428_length_3265_cov_5.936449_1	1002	31129	31.0669	206	2.0722	103	2.0722	1.79559	yes	tlrC	61.11	multidrug	antibiotic target protection	ABC-F ATP-binding cassette ribosomal protection protein
NODE_12863_length_3202_cov_6.400381_4	777	31928	41.0914	213	2.7631	106	2.7501	2.39426	yes	Corynebacterium striatum tetA	61.11	multidrug	antibiotic efflux	major facilitator superfamily (MFS) antibiotic efflux pump
NODE_12888_length_3198_cov_44.729558_1	582	92579	159.07	617	10.6856	308	10.6683	9.25921	yes	Erm(34)	61.11	MLS	antibiotic target alteration	Erm 23S ribosomal RNA methyltransferase
NODE_12996_length_3184_cov_12.413231_1	786	52559	66.869	349	4.4755	174	4.4626	3.87808	yes	tet(39)	61.11	tetracycline	antibiotic efflux	major facilitator superfamily (MFS) antibiotic efflux pump
NODE_13112_length_3168_cov_5.978799_3	1218	30860	25.3366	206	1.7047	103	1.7047	1.47714	yes	tet(42)	61.11	tetracycline	antibiotic efflux	major facilitator superfamily (MFS) antibiotic efflux pump
NODE_142072_length_611_cov_6.919065_1	609	23463	38.5271	156	2.5819	78	2.5819	2.23725	yes	R39	61.11	betalactamics	antibiotic inactivation	R39 beta-lactamase
NODE_145429_length_601_cov_4.113553_1	600	10212	17.02	68	1.1423	34	1.1423	0.989818	yes	cphA6	61.11	betalactamics	antibiotic inactivation	CphA beta-lactamase
NODE_149612_length_589_cov_3.013109_1	585	9373	16.0222	63	1.0855	31	1.0682	0.9406	yes	tet(Z)	61.11	tetracycline	antibiotic efflux	major facilitator superfamily (MFS) antibiotic efflux pump
NODE_1515_length_11209_cov_29.009772_16	2643	347753	131.575	2309	8.8057	1154	8.8019	7.63025	yes	evgS	61.11	multidrug	antibiotic efflux	major facilitator superfamily (MFS) antibiotic efflux pump; resistance-nodulation-cell division (RND) antibiotic efflux pump
NODE_1633_length_10728_cov_11.705238_2	756	39721	52.541	266	3.5465	133	3.5465	3.07309	yes	ACI-1	61.11	betalactamics	antibiotic inactivation	ACI beta-lactamase
NODE_166_length_32988_cov_75.742781_16	2418	804594	332.752	5346	22.2848	2673	22.2848	19.3101	yes	BAT-1	61.11	betalactamics	antibiotic inactivation	BAT Beta-lactamase
NODE_166448_length_546_cov_2.639511_1	546	5031	9.2143	34	0.6277	17	0.6277	0.54391	yes	AAC(6')-IIa	61.11	aminoglycoside	antibiotic inactivation	AAC(6')
NODE_167104_length_544_cov_3.883436_1	540	6581	12.187	44	0.8213	22	0.8213	0.711667	yes	OXA-724	61.11	betalactamics	antibiotic inactivation	OXA beta-lactamase
NODE_167323_length_544_cov_1.938650_1	540	2969	5.4981	20	0.3733	10	0.3733	0.323469	yes	OXA-12	61.11	betalactamics	antibiotic inactivation	OXA beta-lactamase
NODE_167878_length_542_cov_4.753593_1	540	8165	15.1204	55	1.0266	27	1.0079	0.889562	yes	lnuG	61.11	lincosamide	antibiotic inactivation	lincosamide nucleotidyltransferase (LNU)
NODE_178375_length_519_cov_2.553879_1	504	6131	12.1647	41	0.82	20	0.8	0.710541	yes	aadA14	61.11	aminoglycoside	antibiotic inactivation	ANT(3'')
NODE_179547_length_516_cov_4.950108_1	513	11218	21.8674	75	1.4736	37	1.454	1.27689	yes	APH(4)-Ia	61.11	aminoglycoside	antibiotic inactivation	APH(4)
NODE_179609_length_516_cov_4.047722_1	513	6335	12.3489	42	0.8252	21	0.8252	0.715046	yes	APH(4)-Ia	61.11	aminoglycoside	antibiotic inactivation	APH(4)
NODE_18271_length_2587_cov_5.216035_2	807	20502	25.4052	136	1.6986	68	1.6986	1.47186	yes	Escherichia coli ampH beta-lactamase	61.11	betalactamics	antibiotic inactivation	ampC-type beta-lactamase
NODE_184147_length_507_cov_3.462389_1	504	12267	24.3393	83	1.6599	41	1.6399	1.43832	yes	ErmH	61.11	MLS	antibiotic target alteration	Erm 23S ribosomal RNA methyltransferase
NODE_2074_length_9438_cov_9.405840_2	969	45117	46.5604	301	3.131	150	3.1206	2.71305	yes	CGA-1	61.11	betalactamics	antibiotic inactivation	CGA beta-lactamase
NODE_2187_length_9127_cov_8.644511_3	2436	146668	60.2085	974	4.0301	487	4.0301	3.49213	yes	TEM-124	61.11	betalactamics	antibiotic inactivation	TEM beta-lactamase
NODE_220_length_29501_cov_13.583067_12	1038	81161	78.1898	539	5.2339	269	5.2242	4.53524	yes	JOHN-1	61.11	betalactamics	antibiotic inactivation	JOHN beta-lactamase
NODE_22648_length_2260_cov_6.843537_1	1821	96492	52.9885	640	3.5425	320	3.5425	3.06962	yes	tet(A)	61.11	tetracycline	antibiotic efflux	major facilitator superfamily (MFS) antibiotic efflux pump
NODE_25948_length_2067_cov_9.754970_2	462	27123	58.7078	181	3.9489	90	3.9271	3.42177	yes	rmtF	61.11	aminoglycoside	antibiotic target alteration	16S rRNA methyltransferase (G1405)
NODE_26344_length_2045_cov_12.832663_3	531	31511	59.3427	210	3.9862	105	3.9862	3.45409	yes	AAC(6')-Ib-SK	61.11	aminoglycoside	antibiotic inactivation	AAC(6')
NODE_2732_length_8047_cov_41.588213_1	474	45317	95.6055	303	6.4432	151	6.4219	5.58312	yes	FosK	61.11	fosfomycin	antibiotic inactivation	fosfomycin thiol transferase
NODE_2732_length_8047_cov_41.588213_3	1224	165493	135.207	1099	9.0501	549	9.0418	7.84203	yes	msrC	61.11	multidrug	antibiotic target protection	ABC-F ATP-binding cassette ribosomal protection protein
NODE_28581_length_1941_cov_5.593319_2	1140	35298	30.9632	235	2.0778	117	2.0689	1.80044	yes	msrE	61.11	multidrug	antibiotic target protection	ABC-F ATP-binding cassette ribosomal protection protein
NODE_28874_length_1928_cov_20.628404_2	831	45781	55.0915	305	3.6994	152	3.6873	3.20558	yes	vatA	61.11	streptogramin	antibiotic inactivation	streptogramin vat acetyltransferase
NODE_2990_length_7632_cov_12.150983_2	591	37897	64.1235	252	4.2978	126	4.2978	3.7241	yes	AAC(3)-IIIc	61.11	aminoglycoside	antibiotic inactivation	AAC(3)
NODE_3031_length_7571_cov_5.910458_7	513	13793	26.8869	92	1.8076	46	1.8076	1.56631	yes	APH(6)-Ic	61.11	aminoglycoside	antibiotic inactivation	APH(6)
NODE_306_length_25332_cov_88.600942_4	1245	570792	458.467	3793	30.7079	1896	30.6998	26.6088	yes	Rhodobacter sphaeroides ampC beta-lactamase	61.11	betalactamics	antibiotic inactivation	ampC-type beta-lactamase
NODE_3191_length_7353_cov_8.191696_3	819	22745	27.7717	153	1.883	76	1.8707	1.63164	yes	ramA	61.11	multidrug	antibiotic efflux; reduced permeability to antibiotic	resistance-nodulation-cell division (RND) antibiotic efflux pump; General Bacterial Porin with reduced permeability to beta-lactams
NODE_3249_length_7280_cov_7.476817_8	924	25231	27.3063	168	1.8326	84	1.8326	1.58797	yes	opmE	61.11	multidrug	antibiotic efflux	resistance-nodulation-cell division (RND) antibiotic efflux pump
NODE_32639_length_1772_cov_5.361095_1	1770	57554	32.5164	383	2.181	191	2.1753	1.88986	yes	tet(H)	61.11	tetracycline	antibiotic efflux	major facilitator superfamily (MFS) antibiotic efflux pump
NODE_34453_length_1705_cov_5.109697_1	1701	63834	37.5273	425	2.5184	212	2.5125	2.18223	yes	norB	61.11	fluoroquinolone	antibiotic efflux	major facilitator superfamily (MFS) antibiotic efflux pump
NODE_3573_length_6907_cov_5.936515_6	738	17525	23.7466	117	1.598	58	1.5843	1.38469	yes	mepR	61.11	tetracycline	antibiotic efflux	multidrug and toxic compound extrusion (MATE) transporter
NODE_3713_length_6736_cov_6.681784_1	2184	84421	38.6543	561	2.5891	280	2.5845	2.24349	yes	CARB-4	61.11	betalactamics	antibiotic inactivation	CARB beta-lactamase
NODE_37691_length_1601_cov_8.071798_1	1599	63778	39.8862	423	2.6664	211	2.6601	2.31047	yes	Tet(X4)	61.11	tetracycline	antibiotic inactivation	tetracycline inactivation enzyme
NODE_39501_length_1547_cov_53.977212_1	1215	274712	226.1	1824	15.1316	912	15.1316	13.1117	yes	msrC	61.11	multidrug	antibiotic target protection	ABC-F ATP-binding cassette ribosomal protection protein
NODE_397_length_22775_cov_9.288908_19	2451	90761	37.0302	603	2.4798	301	2.4757	2.14878	yes	vanSB	61.11	vancomycin	antibiotic target alteration	vanS; glycopeptide resistance gene cluster
NODE_40911_length_1509_cov_7.325309_1	1356	68588	50.5811	455	3.3821	227	3.3747	2.93063	yes	ARL-5	61.11	betalactamics	antibiotic inactivation	ARL Beta-lactamase
NODE_41791_length_1486_cov_7.248777_1	456	10583	23.2083	71	1.5694	35	1.5473	1.35991	yes	AAC(2')-Ib	61.11	aminoglycoside	antibiotic inactivation	AAC(2')
NODE_42416_length_1471_cov_7.046610_3	477	17288	36.2432	116	2.4512	58	2.4512	2.124	yes	ANT(6)-Ib	61.11	aminoglycoside	antibiotic inactivation	ANT(6)
NODE_42526_length_1468_cov_7.900212_2	1287	62749	48.756	417	3.2658	208	3.258	2.82986	yes	vanSB	61.11	vancomycin	antibiotic target alteration	vanS; glycopeptide resistance gene cluster
NODE_42807_length_1461_cov_7.076102_1	798	41857	52.4524	278	3.5114	139	3.5114	3.04267	yes	iri	61.11	rifamycin	antibiotic inactivation	rifampin monooxygenase
NODE_43036_length_1456_cov_3.094932_2	813	14782	18.182	98	1.215	49	1.215	1.05281	yes	VIM-20	61.11	betalactamics	antibiotic inactivation	VIM beta-lactamase
NODE_44876_length_1413_cov_25.388807_2	534	69797	130.706	468	8.8337	234	8.8337	7.65452	yes	IMP-30	61.11	betalactamics	antibiotic inactivation	IMP beta-lactamase
NODE_45326_length_1403_cov_4.962908_1	897	16558	18.4593	110	1.2361	55	1.2361	1.0711	yes	Erm(38)	61.11	MLS	antibiotic target alteration	Erm 23S ribosomal RNA methyltransferase
NODE_48711_length_1333_cov_3.280908_2	723	5567	7.6999	37	0.5158	18	0.5019	0.446947	yes	cpxA	61.11	multidrug	antibiotic efflux	resistance-nodulation-cell division (RND) antibiotic efflux pump
NODE_49890_length_1309_cov_5.006380_2	783	18537	23.6743	123	1.5834	61	1.5705	1.37204	yes	ACT-37	61.11	betalactamics	antibiotic inactivation	ACT beta-lactamase
NODE_508_length_20099_cov_9.453802_18	783	36239	46.2822	241	3.1024	120	3.0895	2.68827	yes	smeF	61.11	multidrug	antibiotic efflux	resistance-nodulation-cell division (RND) antibiotic efflux pump
NODE_52111_length_1269_cov_5.817957_2	708	16505	23.3121	110	1.566	55	1.566	1.35696	yes	MexH	61.11	multidrug	antibiotic efflux	resistance-nodulation-cell division (RND) antibiotic efflux pump
NODE_5633_length_5257_cov_7.037101_6	813	34913	42.9434	233	2.8887	116	2.8763	2.5031	yes	ErmT	61.11	MLS	antibiotic target alteration	Erm 23S ribosomal RNA methyltransferase
NODE_5911_length_5091_cov_45.001787_3	1680	493710	293.875	3279	19.6729	1639	19.6669	17.0468	yes	iri	61.11	rifamycin	antibiotic inactivation	rifampin monooxygenase
NODE_5968_length_5062_cov_15.256241_2	768	75304	98.0521	501	6.5753	250	6.5621	5.69758	yes	catA8	61.11	phenicol	antibiotic inactivation	chloramphenicol acetyltransferase (CAT)
NODE_60570_length_1140_cov_6.188940_1	804	20092	24.99	134	1.6799	67	1.6799	1.45566	yes	arlS	61.11	fluoroquinolone	antibiotic efflux	major facilitator superfamily (MFS) antibiotic efflux pump
NODE_61112_length_1133_cov_6.255102_1	1062	32121	30.2458	213	2.0216	106	2.0121	1.75174	yes	tet(33)	61.11	tetracycline	antibiotic efflux	major facilitator superfamily (MFS) antibiotic efflux pump
NODE_65480_length_1078_cov_2.056696_2	858	8188	9.5431	55	0.6461	27	0.6344	0.559854	yes	BEL-3	61.11	betalactamics	antibiotic inactivation	BEL beta-lactamase
NODE_67071_length_1059_cov_3.469124_1	1059	22707	21.4419	152	1.4467	76	1.4467	1.25358	yes	AAC(3)-Xa	61.11	aminoglycoside	antibiotic inactivation	AAC(3)
NODE_68262_length_1045_cov_8.411111_1	693	16976	24.4964	114	1.6581	57	1.6581	1.43677	yes	ermZ	61.11	MLS	antibiotic target alteration	Erm 23S ribosomal RNA methyltransferase
NODE_6853_length_4658_cov_73.482077_6	906	312069	344.447	2077	23.107	1038	23.0959	20.0225	yes	tet(39)	61.11	tetracycline	antibiotic efflux	major facilitator superfamily (MFS) antibiotic efflux pump
NODE_74076_length_985_cov_6.634409_1	984	27266	27.7093	184	1.8848	92	1.8848	1.6332	yes	patA	61.11	fluoroquinolone	antibiotic efflux	ATP-binding cassette (ABC) antibiotic efflux pump
NODE_754_length_16283_cov_111.571297_15	906	379362	418.722	2524	28.08	1262	28.08	24.3317	yes	tet(39)	61.11	tetracycline	antibiotic efflux	major facilitator superfamily (MFS) antibiotic efflux pump
NODE_7754_length_4341_cov_7.184554_3	669	25417	37.9925	169	2.5462	84	2.5312	2.20632	yes	OXA-226	61.11	betalactamics	antibiotic inactivation	OXA beta-lactamase
NODE_8_length_117793_cov_32.783885_115	1407	242196	172.137	1610	11.5337	805	11.5337	9.9941	yes	vgaD	61.11	multidrug	antibiotic target protection	ABC-F ATP-binding cassette ribosomal protection protein
NODE_80_length_45251_cov_9.021174_33	741	30885	41.6802	205	2.7885	102	2.7749	2.41627	yes	OXA-9	61.11	betalactamics	antibiotic inactivation	OXA beta-lactamase
NODE_8064_length_4231_cov_4.506705_3	2649	64875	24.4904	430	1.6361	215	1.6361	1.4177	yes	CMY-11	61.11	betalactamics	antibiotic inactivation	CMY beta-lactamase
NODE_81001_length_923_cov_6.020737_1	900	33698	37.4422	224	2.5087	112	2.5087	2.17382	yes	ErmH	61.11	MLS	antibiotic target alteration	Erm 23S ribosomal RNA methyltransferase
NODE_83036_length_907_cov_2.742958_1	903	10512	11.6412	70	0.7814	35	0.7814	0.677093	yes	mdtG	61.11	fosfomycin	antibiotic efflux	major facilitator superfamily (MFS) antibiotic efflux pump
NODE_88589_length_865_cov_1.855556_1	714	7967	11.1583	53	0.7482	26	0.7341	0.648325	yes	FOX-1	61.11	betalactamics	antibiotic inactivation	FOX beta-lactamase
NODE_89704_length_857_cov_2.815461_2	570	7335	12.8684	49	0.8665	24	0.8488	0.750833	yes	vanRB	61.11	vancomycin	antibiotic target alteration	glycopeptide resistance gene cluster; vanR
NODE_922_length_14492_cov_24.877606_8	942	115461	122.57	767	8.2069	383	8.1962	7.11139	yes	APH(2'')-Ie	61.11	aminoglycoside	antibiotic inactivation	APH(2'')
NODE_972_length_14156_cov_8.185944_1	1017	41070	40.3835	274	2.7156	137	2.7156	2.3531	yes	vanWI	61.11	vancomycin	antibiotic target alteration	vanW; glycopeptide resistance gene cluster
NODE_9770_length_3769_cov_9.950996_1	1101	61204	55.5895	407	3.726	203	3.7168	3.22863	yes	tlrC	61.11	multidrug	antibiotic target protection	ABC-F ATP-binding cassette ribosomal protection protein
NODE_9797_length_3763_cov_5.384035_3	873	34880	39.9542	232	2.6786	116	2.6786	2.32104	yes	ceoA	61.11	multidrug	antibiotic efflux	resistance-nodulation-cell division (RND) antibiotic efflux pump
NODE_119825_length_692_cov_4.006279_1	690	9208	13.3449	62	0.9057	31	0.9057	0.784801	yes	CIA-3	60.87	betalactamics	antibiotic inactivation	CIA beta-lactamase
NODE_1329_length_11995_cov_18.225461_6	1731	181252	104.709	1203	7.0049	601	6.9991	6.06984	yes	ErmY	60.87	MLS	antibiotic target alteration	Erm 23S ribosomal RNA methyltransferase
NODE_133135_length_641_cov_2.621160_2	408	2246	5.5049	15	0.3706	7	0.3459	0.32113	yes	baeR	60.87	multidrug	antibiotic efflux	resistance-nodulation-cell division (RND) antibiotic efflux pump
NODE_142758_length_609_cov_5.888087_1	606	17304	28.5545	115	1.9128	57	1.8961	1.65747	yes	tet(48)	60.87	tetracycline	antibiotic target protection	tetracycline-resistant ribosomal protection protein
NODE_20008_length_2446_cov_27.259306_3	594	53792	90.5589	358	6.0748	179	6.0748	5.26389	yes	CIA-4	60.87	betalactamics	antibiotic inactivation	CIA beta-lactamase
NODE_2670_length_8158_cov_26.588547_3	1272	160188	125.934	1066	8.4471	533	8.4471	7.31952	yes	DHA-12	60.87	betalactamics	antibiotic inactivation	DHA beta-lactamase
NODE_3292_length_7239_cov_13.860663_15	1353	105371	77.8795	700	5.2148	350	5.2148	4.51869	yes	vanSB	60.87	vancomycin	antibiotic target alteration	vanS; glycopeptide resistance gene cluster
NODE_3379_length_7131_cov_12.192906_5	4542	285160	62.7829	1893	4.2009	946	4.1987	3.64013	yes	OpmB	60.87	multidrug	antibiotic efflux	resistance-nodulation-cell division (RND) antibiotic efflux pump
NODE_37083_length_1619_cov_9.326726_1	1617	98619	60.9889	656	4.0891	328	4.0891	3.54326	yes	MexK	60.87	multidrug	antibiotic efflux	resistance-nodulation-cell division (RND) antibiotic efflux pump
NODE_40889_length_1510_cov_4.233677_1	1323	30314	22.9131	202	1.539	101	1.539	1.33356	yes	srmB	60.87	multidrug	antibiotic target protection	ABC-F ATP-binding cassette ribosomal protection protein
NODE_41466_length_1494_cov_20.052814_1	921	183834	199.603	1218	13.3298	609	13.3298	11.5504	yes	tet(42)	60.87	tetracycline	antibiotic efflux	major facilitator superfamily (MFS) antibiotic efflux pump
NODE_43176_length_1452_cov_9.758053_2	426	9496	22.2911	63	1.4906	31	1.467	1.29162	yes	Erm(43)	60.87	MLS	antibiotic target alteration	Erm 23S ribosomal RNA methyltransferase
NODE_4983_length_5655_cov_5.962500_3	615	17181	27.9366	117	1.9176	58	1.9012	1.66163	yes	efrB	60.87	multidrug	antibiotic efflux	ATP-binding cassette (ABC) antibiotic efflux pump
NODE_572_length_18991_cov_6.272602_7	1011	52896	52.3205	353	3.5193	176	3.5094	3.04952	yes	cdeA	60.87	fluoroquinolone	antibiotic efflux	multidrug and toxic compound extrusion (MATE) transporter
NODE_60594_length_1140_cov_4.005530_1	855	13339	15.6012	89	1.0492	44	1.0374	0.909145	yes	ROB-1	60.87	betalactamics	antibiotic inactivation	ROB beta-lactamase
NODE_6793_length_4682_cov_56.164253_1	615	132042	214.702	877	14.3734	438	14.357	12.4547	yes	efrB	60.87	multidrug	antibiotic efflux	ATP-binding cassette (ABC) antibiotic efflux pump
NODE_739_length_16460_cov_8.473392_2	1236	42188	34.1327	280	2.2834	140	2.2834	1.9786	yes	Erm(38)	60.87	MLS	antibiotic target alteration	Erm 23S ribosomal RNA methyltransferase
NODE_82970_length_907_cov_5.848592_1	735	22387	30.4585	149	2.0433	74	2.0296	1.77055	yes	CIA-4	60.87	betalactamics	antibiotic inactivation	CIA beta-lactamase
NODE_96994_length_808_cov_12.791501_2	567	14657	25.8501	98	1.7421	49	1.7421	1.50955	yes	ESP-1	60.87	betalactamics	antibiotic inactivation	ESP beta-lactamase
NODE_88375_length_866_cov_4.667078_1	633	10697	16.8989	71	1.1306	35	1.1146	0.97968	yes	CRP	60.77	multidrug	antibiotic efflux	resistance-nodulation-cell division (RND) antibiotic efflux pump
NODE_76161_length_965_cov_5.724176_1	963	21402	22.2243	143	1.4967	71	1.4863	1.29691	yes	ugd	60.76	peptide	antibiotic target alteration	pmr phosphoethanolamine transferase
NODE_19641_length_2475_cov_3.223140_1	444	9893	22.2815	67	1.521	33	1.4983	1.31797	yes	PEDO-1	60.71	betalactamics	antibiotic inactivation	subclass B3 PEDO beta-lactamase
NODE_827_length_15456_cov_73.333615_17	1554	411490	264.794	2729	17.7006	1364	17.6941	15.3378	yes	msbA	60.71	nitroimidazole	antibiotic efflux	ATP-binding cassette (ABC) antibiotic efflux pump
NODE_55758_length_1209_cov_11.497400_1	867	61925	71.4245	412	4.7898	206	4.7898	4.15042	yes	cmlA8	60.61	phenicol	antibiotic efflux	major facilitator superfamily (MFS) antibiotic efflux pump
NODE_13408_length_3122_cov_4.432344_2	504	8948	17.754	62	1.2399	31	1.2399	1.07439	yes	catB8	60.34	phenicol	antibiotic inactivation	chloramphenicol acetyltransferase (CAT)
NODE_12853_length_3203_cov_4.606734_1	2130	68579	32.1967	455	2.1531	227	2.1484	1.86569	yes	Bifidobacterium adolescentis rpoB mutants conferring resistance to rifampicin	60.27	rifamycin	antibiotic target alteration; antibiotic target replacement	rifamycin-resistant beta-subunit of RNA polymerase (rpoB)
NODE_100677_length_786_cov_14.108071_1	720	42121	58.5014	281	3.9338	140	3.9198	3.40869	yes	LRA-10	60	betalactamics	antibiotic inactivation	class C LRA beta-lactamase
NODE_10096_length_3698_cov_6.870436_4	1485	35606	23.9771	237	1.6086	118	1.6018	1.39387	yes	vanXYG	60	vancomycin	antibiotic target alteration	glycopeptide resistance gene cluster; vanXY
NODE_10378_length_3637_cov_5.077610_4	594	11551	19.4461	77	1.3066	38	1.2896	1.13219	yes	OXY-2-4	60	betalactamics	antibiotic inactivation	OXY beta-lactamase
NODE_103967_length_768_cov_3.061711_2	459	7702	16.78	51	1.1199	25	1.098	0.970408	yes	mphA	60	macrolide	antibiotic inactivation	macrolide phosphotransferase (MPH)
NODE_104947_length_762_cov_8.247525_2	588	21420	36.4286	142	2.4341	71	2.4341	2.10918	yes	cmrA	60	phenicol	antibiotic efflux	major facilitator superfamily (MFS) antibiotic efflux pump
NODE_10792_length_3551_cov_5.929348_3	804	14345	17.842	95	1.191	47	1.1784	1.03202	yes	emrY	60	tetracycline	antibiotic efflux	major facilitator superfamily (MFS) antibiotic efflux pump
NODE_10895_length_3530_cov_7.141871_3	486	13999	28.8045	94	1.9495	47	1.9495	1.68927	yes	OXA-271	60	betalactamics	antibiotic inactivation	OXA beta-lactamase
NODE_109164_length_740_cov_5.744526_1	420	8431	20.0738	56	1.3439	28	1.3439	1.16451	yes	FosA6	60	fosfomycin	antibiotic inactivation	fosfomycin thiol transferase
NODE_10973_length_3515_cov_5.219364_1	2223	63338	28.4921	421	1.9089	210	1.9043	1.65409	yes	OXA-50	60	betalactamics	antibiotic inactivation	OXA beta-lactamase
NODE_110145_length_735_cov_46.555882_1	627	172652	275.362	1149	18.4709	574	18.4548	16.0053	yes	mphJ	60	macrolide	antibiotic inactivation	macrolide phosphotransferase (MPH)
NODE_110541_length_733_cov_115.536873_1	402	234740	583.93	1569	39.3399	784	39.3148	34.0885	yes	catII	60	phenicol	antibiotic inactivation	chloramphenicol acetyltransferase (CAT)
NODE_110750_length_733_cov_2.266962_1	483	8380	17.3499	56	1.1686	28	1.1686	1.01261	yes	APH(6)-Ib	60	aminoglycoside	antibiotic inactivation	APH(6)
NODE_11141_length_3480_cov_17.189197_2	699	58534	83.7396	394	5.6814	197	5.6814	4.92301	yes	tet(Z)	60	tetracycline	antibiotic efflux	major facilitator superfamily (MFS) antibiotic efflux pump
NODE_112532_length_724_cov_6.704036_1	672	19075	28.3854	127	1.9049	63	1.8899	1.65062	yes	ANT(6)-Ia	60	aminoglycoside	antibiotic inactivation	ANT(6)
NODE_11270_length_3457_cov_5.146972_1	891	21094	23.6745	141	1.5951	70	1.5837	1.38217	yes	mphJ	60	macrolide	antibiotic inactivation	macrolide phosphotransferase (MPH)
NODE_113008_length_722_cov_4.092954_1	720	11878	16.4972	79	1.1059	39	1.0919	0.958277	yes	erm(32)	60	MLS	antibiotic target alteration	Erm 23S ribosomal RNA methyltransferase
NODE_11411_length_3434_cov_4.687186_2	1143	24767	21.6684	165	1.455	82	1.4462	1.26078	yes	vatC	60	streptogramin	antibiotic inactivation	streptogramin vat acetyltransferase
NODE_114511_length_715_cov_4.562121_1	714	13461	18.8529	91	1.2846	45	1.2705	1.11312	yes	rgt1438	60	rifamycin	antibiotic inactivation	rifampin glycosyltransferase
NODE_114929_length_713_cov_4.554711_1	711	12387	17.4219	84	1.1908	42	1.1908	1.03184	yes	Escherichia coli ampC beta-lactamase	60	betalactamics	antibiotic inactivation	ampC-type beta-lactamase
NODE_115546_length_710_cov_7.572519_1	708	21095	29.7952	140	1.9931	70	1.9931	1.72705	yes	npmA	60	aminoglycoside	antibiotic target alteration	16S rRNA methyltransferase (A1408)
NODE_1164_length_12873_cov_11.563426_1	645	28481	44.1566	189	2.9535	94	2.9379	2.55925	yes	DES-1	60	betalactamics	antibiotic inactivation	DES beta-lactamase
NODE_118273_length_699_cov_3.263975_1	423	3288	7.773	22	0.5242	11	0.5242	0.454226	yes	APH(3')-IX	60	aminoglycoside	antibiotic inactivation	APH(3')
NODE_121564_length_685_cov_2.407937_1	636	7465	11.7374	50	0.7924	25	0.7924	0.686625	yes	IMI-1	60	betalactamics	antibiotic inactivation	IMI beta-lactamase
NODE_121859_length_683_cov_8.078025_1	603	24920	41.3267	166	2.7748	83	2.7748	2.4044	yes	FAR-1	60	betalactamics	antibiotic inactivation	FAR beta-lactamase
NODE_122172_length_682_cov_5.078150_1	681	12304	18.0675	82	1.2137	41	1.2137	1.05169	yes	AAC(2')-IIa	60	aminoglycoside	antibiotic inactivation	AAC(2')
NODE_122721_length_680_cov_3.478400_1	678	11480	16.9322	78	1.1596	39	1.1596	1.00481	yes	rmtA	60	aminoglycoside	antibiotic target alteration	16S rRNA methyltransferase (G1405)
NODE_1239_length_12442_cov_7.291031_2	1083	34500	31.856	230	2.1406	115	2.1406	1.85486	yes	vanD	60	vancomycin	antibiotic target alteration	glycopeptide resistance gene cluster; van ligase
NODE_124753_length_672_cov_2.904376_1	669	8948	13.3752	60	0.904	30	0.904	0.783328	yes	OXA-158	60	betalactamics	antibiotic inactivation	OXA beta-lactamase
NODE_124971_length_671_cov_3.668831_1	435	7114	16.354	48	1.1122	24	1.1122	0.963736	yes	baeR	60	multidrug	antibiotic efflux	resistance-nodulation-cell division (RND) antibiotic efflux pump
NODE_125839_length_668_cov_2.148450_1	666	8717	13.0886	59	0.8929	29	0.8778	0.773709	yes	tet(V)	60	tetracycline	antibiotic efflux	major facilitator superfamily (MFS) antibiotic efflux pump
NODE_126115_length_666_cov_10.818331_2	375	26637	71.032	178	4.7844	89	4.7844	4.14574	yes	arr-5	60	rifamycin	antibiotic inactivation	rifampin ADP-ribosyltransferase (Arr)
NODE_126619_length_665_cov_2.124590_1	621	4934	7.9452	33	0.5356	16	0.5194	0.464104	yes	VIM-25	60	betalactamics	antibiotic inactivation	VIM beta-lactamase
NODE_126886_length_664_cov_1.269294_1	537	4249	7.9125	28	0.5256	14	0.5256	0.455439	yes	SPG-1	60	betalactamics	antibiotic inactivation	SPG beta-lacatamase
NODE_12793_length_3209_cov_11.768548_1	1797	129870	72.2705	864	4.8462	432	4.8462	4.1993	yes	dfrA3	60	diaminopyrimidine	antibiotic target replacement	trimethoprim resistant dihydrofolate reductase dfr
NODE_128421_length_658_cov_1.965174_1	654	5461	8.3502	37	0.5702	18	0.5548	0.494086	yes	marA	60	multidrug	antibiotic efflux; reduced permeability to antibiotic	resistance-nodulation-cell division (RND) antibiotic efflux pump; General Bacterial Porin with reduced permeability to beta-lactams
NODE_128764_length_656_cov_5.525790_1	654	13533	20.6927	90	1.3871	45	1.3871	1.20194	yes	mphL	60	macrolide	antibiotic inactivation	macrolide phosphotransferase (MPH)
NODE_129266_length_655_cov_1.061667_1	654	5389	8.2401	36	0.5548	18	0.5548	0.480741	yes	dfrA26	60	diaminopyrimidine	antibiotic target replacement	trimethoprim resistant dihydrofolate reductase dfr
NODE_129319_length_654_cov_6.702838_2	414	10195	24.6256	68	1.6556	34	1.6556	1.4346	yes	ErmV	60	MLS	antibiotic target alteration	Erm 23S ribosomal RNA methyltransferase
NODE_129957_length_652_cov_3.391960_1	633	8215	12.9779	55	0.8758	27	0.8599	0.758892	yes	oleC	60	macrolide	antibiotic efflux	ATP-binding cassette (ABC) antibiotic efflux pump
NODE_130391_length_650_cov_6.559664_1	402	9465	23.5448	63	1.5796	31	1.5545	1.36874	yes	rmtH	60	aminoglycoside	antibiotic target alteration	16S rRNA methyltransferase (G1405)
NODE_133124_length_641_cov_2.754266_1	639	14179	22.1894	95	1.4985	47	1.4827	1.29847	yes	baeR	60	multidrug	antibiotic efflux	resistance-nodulation-cell division (RND) antibiotic efflux pump
NODE_133243_length_640_cov_5.926496_1	636	34535	54.3003	230	3.6451	115	3.6451	3.15853	yes	OXA-283	60	betalactamics	antibiotic inactivation	OXA beta-lactamase
NODE_133387_length_640_cov_3.184615_1	627	6042	9.6364	41	0.6591	20	0.643	0.571119	yes	vatC	60	streptogramin	antibiotic inactivation	streptogramin vat acetyltransferase
NODE_133652_length_639_cov_3.208904_1	585	16252	27.7812	110	1.8953	55	1.8953	1.6423	yes	aadA5	60	aminoglycoside	antibiotic inactivation	ANT(3'')
NODE_134260_length_637_cov_2.896907_1	633	5972	9.4344	40	0.6369	20	0.6369	0.551882	yes	adeI	60	multidrug	antibiotic efflux	resistance-nodulation-cell division (RND) antibiotic efflux pump
NODE_135231_length_634_cov_2.338515_1	525	5083	9.6819	34	0.6528	17	0.6528	0.56566	yes	LRA-8	60	betalactamics	antibiotic inactivation	subclass B3 LRA beta-lactamase
NODE_13925_length_3050_cov_8.674791_4	342	12727	37.2135	86	2.5346	43	2.5346	2.19626	yes	vanXYN	60	vancomycin	antibiotic target alteration	glycopeptide resistance gene cluster; vanXY
NODE_140044_length_618_cov_2.539964_1	396	4168	10.5253	28	0.7127	14	0.7127	0.617564	yes	Klebsiella pneumoniae KpnF	60	multidrug	antibiotic efflux	major facilitator superfamily (MFS) antibiotic efflux pump
NODE_14153_length_3022_cov_8.069093_2	1371	71373	52.0591	476	3.4995	238	3.4995	3.03236	yes	emrR	60	fluoroquinolone	antibiotic efflux	major facilitator superfamily (MFS) antibiotic efflux pump
NODE_143519_length_607_cov_3.182971_2	399	5895	14.7744	41	1.0357	20	1.0105	0.897447	yes	vanZA	60	vancomycin	antibiotic target alteration	vanZ; glycopeptide resistance gene cluster
NODE_144341_length_604_cov_8.300546_1	600	35607	59.345	238	3.9982	119	3.9982	3.46449	yes	OXA-233	60	betalactamics	antibiotic inactivation	OXA beta-lactamase
NODE_145156_length_602_cov_3.321755_1	465	4892	10.5204	33	0.7153	16	0.6936	0.619817	yes	LEN-6	60	betalactamics	antibiotic inactivation	LEN beta-lactamase
NODE_148855_length_591_cov_4.380597_1	432	7609	17.6134	51	1.1899	25	1.1666	1.03106	yes	dfrB7	60	diaminopyrimidine	antibiotic target replacement	trimethoprim resistant dihydrofolate reductase dfr
NODE_15058_length_2911_cov_8.602591_2	504	16311	32.3631	109	2.1799	54	2.1599	1.88891	yes	AER-1	60	betalactamics	antibiotic inactivation	AER beta-lactamase
NODE_150636_length_586_cov_3.951036_1	582	7314	12.567	49	0.8486	24	0.8313	0.735323	yes	AAC(6')-Iz	60	aminoglycoside	antibiotic inactivation	AAC(6')
NODE_152571_length_581_cov_2.986692_1	579	9781	16.8929	65	1.1315	32	1.1141	0.980459	yes	Erm(30)	60	MLS	antibiotic target alteration	Erm 23S ribosomal RNA methyltransferase
NODE_153251_length_579_cov_3.559160_1	456	6732	14.7632	45	0.9947	22	0.9726	0.86192	yes	bcrB	60	peptide	antibiotic efflux	ATP-binding cassette (ABC) antibiotic efflux pump
NODE_1535_length_11115_cov_12.003074_6	1497	88026	58.8016	585	3.9389	292	3.9321	3.41311	yes	mecB	60	betalactamics	antibiotic target replacement	methicillin resistant PBP2
NODE_15360_length_2878_cov_5.473964_2	1368	34853	25.4773	231	1.702	115	1.6946	1.47481	yes	VIM-25	60	betalactamics	antibiotic inactivation	VIM beta-lactamase
NODE_156622_length_570_cov_4.073786_1	567	12494	22.0353	84	1.4932	42	1.4932	1.29388	yes	clbB	60	multidrug	antibiotic target alteration	Cfr 23S ribosomal RNA methyltransferase
NODE_1580_length_10936_cov_10.880066_7	285	7236	25.3895	48	1.6976	24	1.6976	1.47099	yes	AAC(3)-Ic	60	aminoglycoside	antibiotic inactivation	AAC(3)
NODE_159383_length_563_cov_3.824803_1	423	6795	16.0638	45	1.0723	22	1.0485	0.929162	yes	AAC(6')-Ii	60	aminoglycoside	antibiotic inactivation	AAC(6')
NODE_1602_length_10869_cov_11.318661_5	843	42332	50.2159	282	3.3718	141	3.3718	2.92171	yes	tet(Y)	60	tetracycline	antibiotic efflux	major facilitator superfamily (MFS) antibiotic efflux pump
NODE_16089_length_2795_cov_5.798540_2	318	3046	9.5786	21	0.6656	10	0.6339	0.576751	yes	tetU	60	tetracycline	antibiotic efflux	major facilitator superfamily (MFS) antibiotic efflux pump
NODE_160982_length_559_cov_3.646825_1	558	6942	12.4409	46	0.8309	23	0.8309	0.719986	yes	AAC(6')-Iid	60	aminoglycoside	antibiotic inactivation	AAC(6')
NODE_1638_length_10707_cov_8.579046_5	2475	99088	40.0356	657	2.6756	328	2.6716	2.31844	yes	RlmA(II)	60	multidrug	antibiotic target alteration	non-erm 23S ribosomal RNA methyltransferase (G748)
NODE_164457_length_550_cov_23.747475_1	546	42961	78.6832	287	5.2982	143	5.2797	4.59096	yes	FAR-1	60	betalactamics	antibiotic inactivation	FAR beta-lactamase
NODE_16591_length_2744_cov_5.587579_1	1296	25815	19.919	172	1.3377	86	1.3377	1.15913	yes	mphJ	60	macrolide	antibiotic inactivation	macrolide phosphotransferase (MPH)
NODE_170001_length_537_cov_5.489627_1	534	11031	20.6573	74	1.3968	37	1.3968	1.21035	yes	erm(32)	60	MLS	antibiotic target alteration	Erm 23S ribosomal RNA methyltransferase
NODE_170138_length_537_cov_3.510373_1	507	4880	9.6252	33	0.6561	16	0.6362	0.568519	yes	vatB	60	streptogramin	antibiotic inactivation	streptogramin vat acetyltransferase
NODE_170426_length_536_cov_5.661123_1	534	12204	22.8539	81	1.5289	40	1.51	1.32481	yes	LRA-5	60	betalactamics	antibiotic inactivation	class A LRA beta-lactamase
NODE_17252_length_2682_cov_5.324324_4	651	17629	27.0799	117	1.8115	58	1.796	1.56969	yes	tet37	60	tetracycline	antibiotic inactivation	tetracycline inactivation enzyme
NODE_172525_length_531_cov_14.964286_1	507	50696	99.9921	336	6.6799	168	6.6799	5.78822	yes	OXA-470	60	betalactamics	antibiotic inactivation	OXA beta-lactamase
NODE_172605_length_531_cov_5.615546_1	531	12395	23.3427	83	1.5755	41	1.5565	1.36519	yes	BKC-1	60	betalactamics	antibiotic inactivation	BKC Beta-lactamase
NODE_176294_length_523_cov_4.632479_1	522	10399	19.9215	69	1.3323	34	1.313	1.15446	yes	IMP-26	60	betalactamics	antibiotic inactivation	IMP beta-lactamase
NODE_177_length_32273_cov_16.994723_38	2142	173072	80.7993	1149	5.4068	574	5.402	4.68506	yes	vgaA	60	multidrug	antibiotic target protection	ABC-F ATP-binding cassette ribosomal protection protein
NODE_177663_length_520_cov_5.810753_1	516	11059	21.4322	74	1.4455	37	1.4455	1.25254	yes	npmA	60	aminoglycoside	antibiotic target alteration	16S rRNA methyltransferase (A1408)
NODE_182391_length_510_cov_45.854945_1	432	128880	298.333	858	20.0189	429	20.0189	17.3466	yes	OXA-373	60	betalactamics	antibiotic inactivation	OXA beta-lactamase
NODE_18366_length_2579_cov_4.812995_1	1467	46907	31.9748	312	2.1437	156	2.1437	1.85754	yes	srmB	60	multidrug	antibiotic target protection	ABC-F ATP-binding cassette ribosomal protection protein
NODE_183892_length_508_cov_1.770419_1	507	3243	6.3964	22	0.4374	11	0.4374	0.379013	yes	AAC(6')-Ib-SK	60	aminoglycoside	antibiotic inactivation	AAC(6')
NODE_184638_length_506_cov_3.257206_1	504	3258	6.4643	22	0.44	11	0.44	0.381266	yes	mphE	60	macrolide	antibiotic inactivation	macrolide phosphotransferase (MPH)
NODE_185280_length_505_cov_2.188889_1	504	4340	8.6111	29	0.58	14	0.56	0.502578	yes	ErmD	60	MLS	antibiotic target alteration	Erm 23S ribosomal RNA methyltransferase
NODE_18563_length_2561_cov_8.475658_3	1176	39694	33.7534	265	2.2713	132	2.2627	1.96811	yes	ACC-3	60	betalactamics	antibiotic inactivation	ACC beta-lactamase
NODE_188026_length_500_cov_1.880899_1	453	3075	6.7881	21	0.4673	10	0.445	0.404921	yes	catB9	60	phenicol	antibiotic inactivation	chloramphenicol acetyltransferase (CAT)
NODE_18981_length_2529_cov_12.080032_2	1437	101711	70.7801	678	4.7556	339	4.7556	4.12079	yes	OprJ	60	multidrug	antibiotic efflux	resistance-nodulation-cell division (RND) antibiotic efflux pump
NODE_19_length_73660_cov_29.453298_66	888	88063	99.17	586	6.6515	293	6.6515	5.76361	yes	lnuG	60	lincosamide	antibiotic inactivation	lincosamide nucleotidyltransferase (LNU)
NODE_2_length_202518_cov_30.821834_135	855	101676	118.919	676	7.9692	338	7.9692	6.90541	yes	vanD	60	vancomycin	antibiotic target alteration	glycopeptide resistance gene cluster; van ligase
NODE_20622_length_2397_cov_6.008113_3	1182	33312	28.1827	223	1.9016	111	1.8931	1.64776	yes	tetB(46)	60	tetracycline	antibiotic efflux	ATP-binding cassette (ABC) antibiotic efflux pump
NODE_20705_length_2390_cov_12.121199_2	2184	157736	72.2234	1047	4.832	523	4.8274	4.18699	yes	OprA	60	multidrug	antibiotic efflux	resistance-nodulation-cell division (RND) antibiotic efflux pump
NODE_2081_length_9416_cov_8.960474_5	630	24556	38.9778	163	2.6079	81	2.5919	2.25978	yes	arr-1	60	rifamycin	antibiotic inactivation	rifampin ADP-ribosyltransferase (Arr)
NODE_213_length_29928_cov_9.762294_8	699	42925	61.4092	286	4.1241	143	4.1241	3.57359	yes	Bacillus clausii chloramphenicol acetyltransferase	60	phenicol	antibiotic inactivation	chloramphenicol acetyltransferase (CAT)
NODE_2212_length_9058_cov_8.695324_7	819	46680	56.9963	311	3.8275	155	3.8152	3.31658	yes	CRP	60	multidrug	antibiotic efflux	resistance-nodulation-cell division (RND) antibiotic efflux pump
NODE_22350_length_2280_cov_3.818876_3	735	13409	18.2435	90	1.2342	45	1.2342	1.06945	yes	OCH-8	60	betalactamics	antibiotic inactivation	OCH beta-lactamase
NODE_22461_length_2273_cov_5.840848_1	1830	52743	28.8213	350	1.9278	175	1.9278	1.67046	yes	OXA-284	60	betalactamics	antibiotic inactivation	OXA beta-lactamase
NODE_227_length_29358_cov_64.642630_25	2583	912915	353.432	6058	23.6396	3029	23.6396	20.484	yes	armA	60	aminoglycoside	antibiotic target alteration	16S rRNA methyltransferase (G1405)
NODE_23_length_70893_cov_42.239038_33	1311	246163	187.767	1640	12.6089	820	12.6089	10.9258	yes	msrC	60	multidrug	antibiotic target protection	ABC-F ATP-binding cassette ribosomal protection protein
NODE_23013_length_2237_cov_9.605866_3	879	41672	47.4084	278	3.1878	139	3.1878	2.76227	yes	lfrA	60	fluoroquinolone	antibiotic efflux	major facilitator superfamily (MFS) antibiotic efflux pump
NODE_23122_length_2231_cov_4.782169_5	249	6334	25.4378	44	1.7811	22	1.7811	1.54335	yes	qacH	60	fluoroquinolone	antibiotic efflux	small multidrug resistance (SMR) antibiotic efflux pump
NODE_23629_length_2201_cov_6.298695_1	789	17700	22.4335	118	1.5074	59	1.5074	1.30618	yes	TLA-1	60	betalactamics	antibiotic inactivation	TLA beta-lactamase
NODE_23730_length_2195_cov_4.879439_1	780	17168	22.0103	114	1.4731	57	1.4731	1.27646	yes	vanHM	60	vancomycin	antibiotic target alteration	vanH; glycopeptide resistance gene cluster
NODE_2483_length_8510_cov_6.013247_3	1554	21254	13.677	142	0.921	71	0.921	0.798058	yes	srmB	60	multidrug	antibiotic target protection	ABC-F ATP-binding cassette ribosomal protection protein
NODE_2483_length_8510_cov_6.013247_5	1506	25388	16.8579	169	1.1311	84	1.1244	0.980113	yes	srmB	60	multidrug	antibiotic target protection	ABC-F ATP-binding cassette ribosomal protection protein
NODE_2495_length_8487_cov_11.439516_5	1020	57423	56.2971	381	3.765	190	3.7551	3.26242	yes	mefE	60	macrolide	antibiotic efflux	major facilitator superfamily (MFS) antibiotic efflux pump
NODE_2566_length_8352_cov_11.916958_5	1209	86324	71.4012	574	4.7854	287	4.7854	4.14661	yes	AAC(3)-VIIIa	60	aminoglycoside	antibiotic inactivation	AAC(3)
NODE_26171_length_2055_cov_5.392500_1	498	8821	17.7129	59	1.1941	29	1.1739	1.0347	yes	CARB-6	60	betalactamics	antibiotic inactivation	CARB beta-lactamase
NODE_26265_length_2050_cov_9.570426_1	1002	46701	46.6078	312	3.1385	156	3.1385	2.71955	yes	msrA	60	multidrug	antibiotic target protection	ABC-F ATP-binding cassette ribosomal protection protein
NODE_26693_length_2029_cov_15.036981_2	879	66469	75.6189	441	5.0569	220	5.0454	4.38187	yes	lfrA	60	fluoroquinolone	antibiotic efflux	major facilitator superfamily (MFS) antibiotic efflux pump
NODE_2677_length_8142_cov_9.833684_3	2850	169792	59.5761	1129	3.9929	564	3.9893	3.4599	yes	SMB-1	60	betalactamics	antibiotic inactivation	SMB beta-lactamase
NODE_2682_length_8133_cov_10.974375_9	540	24082	44.5963	160	2.9865	80	2.9865	2.58784	yes	vanXYN	60	vancomycin	antibiotic target alteration	glycopeptide resistance gene cluster; vanXY
NODE_26862_length_2020_cov_6.875318_2	1146	39095	34.1143	260	2.2868	130	2.2868	1.98154	yes	SME-2	60	betalactamics	antibiotic inactivation	SME beta-lactamase
NODE_282_length_26550_cov_17.070164_13	1482	128904	86.9798	857	5.8287	428	5.8219	5.05064	yes	lmrC	60	multidrug	antibiotic target protection	ABC-F ATP-binding cassette ribosomal protection protein
NODE_28378_length_1951_cov_3.862342_2	1161	16956	14.6047	113	0.981	56	0.9723	0.850049	yes	abeM	60	fluoroquinolone	antibiotic efflux	multidrug and toxic compound extrusion (MATE) transporter
NODE_28755_length_1934_cov_5.637041_3	501	12832	25.6128	87	1.7503	43	1.7302	1.51666	yes	bcrC	60	peptide	antibiotic target alteration	undecaprenyl pyrophosphate related proteins
NODE_29259_length_1911_cov_4.886315_1	768	19386	25.2422	129	1.693	64	1.6799	1.46701	yes	tsnR	60	peptide	antibiotic target alteration	non-erm 23S ribosomal RNA methyltransferase (A1067)
NODE_29590_length_1895_cov_9.620652_1	1893	140860	74.411	934	4.9732	467	4.9732	4.30934	yes	AAC(3)-VIIa	60	aminoglycoside	antibiotic inactivation	AAC(3)
NODE_30416_length_1861_cov_4.790698_2	801	15365	19.1823	102	1.2835	51	1.2835	1.11217	yes	APH(6)-Id	60	aminoglycoside	antibiotic inactivation	APH(6)
NODE_30902_length_1841_cov_5.842665_3	435	14445	33.2069	96	2.2244	48	2.2244	1.92747	yes	IMP-56	60	betalactamics	antibiotic inactivation	IMP beta-lactamase
NODE_31832_length_1803_cov_4.584668_2	1371	24179	17.636	161	1.1837	80	1.1763	1.02569	yes	mphM	60	macrolide	antibiotic inactivation	macrolide phosphotransferase (MPH)
NODE_32067_length_1793_cov_13.403913_1	1188	79751	67.1305	530	4.4967	265	4.4967	3.89645	yes	mexX	60	multidrug	antibiotic efflux	resistance-nodulation-cell division (RND) antibiotic efflux pump
NODE_3269_length_7266_cov_19.469283_5	789	56993	72.2345	380	4.8545	190	4.8545	4.20649	yes	OXA-444	60	betalactamics	antibiotic inactivation	OXA beta-lactamase
NODE_33782_length_1730_cov_12.534925_3	609	33547	55.0854	224	3.7074	112	3.7074	3.21251	yes	efrB	60	multidrug	antibiotic efflux	ATP-binding cassette (ABC) antibiotic efflux pump
NODE_33947_length_1724_cov_6.275015_2	1374	40873	29.7475	271	1.988	135	1.9807	1.72263	yes	optrA	60	multidrug	antibiotic target protection	ABC-F ATP-binding cassette ribosomal protection protein
NODE_34387_length_1707_cov_6.032688_1	1704	42542	24.966	283	1.674	141	1.6681	1.45054	yes	dfrA20	60	diaminopyrimidine	antibiotic target replacement	trimethoprim resistant dihydrofolate reductase dfr
NODE_34762_length_1693_cov_12.040293_1	1098	63067	57.4381	420	3.8555	210	3.8555	3.34084	yes	tetB(P)	60	tetracycline	antibiotic target protection	tetracycline-resistant ribosomal protection protein
NODE_3682_length_6772_cov_6.546821_7	1137	40290	35.4354	267	2.3669	133	2.3581	2.05095	yes	OXA-12	60	betalactamics	antibiotic inactivation	OXA beta-lactamase
NODE_36888_length_1625_cov_8.484076_3	732	28877	39.4495	193	2.6576	96	2.6438	2.30284	yes	AAC(6')-Ic	60	aminoglycoside	antibiotic inactivation	AAC(6')
NODE_37_length_60903_cov_196.388887_5	573	536127	935.649	3572	62.8337	1786	62.8337	54.4462	yes	MexH	60	multidrug	antibiotic efflux	resistance-nodulation-cell division (RND) antibiotic efflux pump
NODE_374_length_23459_cov_32.724363_4	1101	163269	148.292	1087	9.9513	543	9.9421	8.62293	yes	CAM-1	60	betalactamics	antibiotic inactivation	CAM beta-lactamase
NODE_37766_length_1599_cov_7.500000_1	1305	32922	25.2276	219	1.6915	109	1.6838	1.46571	yes	tet(48)	60	tetracycline	antibiotic target protection	tetracycline-resistant ribosomal protection protein
NODE_37930_length_1594_cov_9.986355_2	1299	68994	53.1132	458	3.5538	229	3.5538	3.07941	yes	smeA	60	multidrug	antibiotic efflux	resistance-nodulation-cell division (RND) antibiotic efflux pump
NODE_38077_length_1590_cov_8.897720_1	1155	50639	43.8433	336	2.9322	168	2.9322	2.54079	yes	tetQ	60	tetracycline	antibiotic target protection	tetracycline-resistant ribosomal protection protein
NODE_383_length_23264_cov_25.629411_20	708	71803	101.417	480	6.8335	240	6.8335	5.92132	yes	vanN	60	vancomycin	antibiotic target alteration	glycopeptide resistance gene cluster; van ligase
NODE_3841_length_6594_cov_6.408013_5	1356	46522	34.3083	309	2.2969	154	2.2894	1.99029	yes	tetA(46)	60	tetracycline	antibiotic efflux	ATP-binding cassette (ABC) antibiotic efflux pump
NODE_38607_length_1575_cov_4.539474_4	651	10430	16.0215	70	1.0838	35	1.0838	0.939127	yes	APH(3'')-Ib	60	aminoglycoside	antibiotic inactivation	APH(3'')
NODE_38892_length_1566_cov_4.761085_2	867	24786	28.5882	166	1.9299	83	1.9299	1.67228	yes	vanTmL	60	vancomycin	antibiotic target alteration	glycopeptide resistance gene cluster; vanT
NODE_39617_length_1544_cov_23.323036_1	1452	178613	123.012	1185	8.226	592	8.219	7.12794	yes	AAC(3)-VIIa	60	aminoglycoside	antibiotic inactivation	AAC(3)
NODE_40427_length_1522_cov_4.939332_2	552	8350	15.1268	56	1.0226	28	1.0226	0.886096	yes	dfrA3b	60	diaminopyrimidine	antibiotic target replacement	trimethoprim resistant dihydrofolate reductase dfr
NODE_41038_length_1505_cov_37.263448_2	1050	194390	185.133	1293	12.4121	646	12.4025	10.7552	yes	vanXYG	60	vancomycin	antibiotic target alteration	glycopeptide resistance gene cluster; vanXY
NODE_414_length_22294_cov_13.690319_3	630	46445	73.7222	309	4.9437	154	4.9277	4.28378	yes	BIC-1	60	betalactamics	antibiotic inactivation	BIC Beta-lactamase
NODE_41777_length_1487_cov_2.937849_1	813	11962	14.7134	80	0.9918	40	0.9918	0.859408	yes	msrA	60	multidrug	antibiotic target protection	ABC-F ATP-binding cassette ribosomal protection protein
NODE_4216_length_6248_cov_6.168577_4	810	16759	20.6901	111	1.3813	55	1.3688	1.19691	yes	cipA	60	multidrug	antibiotic target alteration	Cfr 23S ribosomal RNA methyltransferase
NODE_42530_length_1468_cov_6.989384_1	1464	46276	31.6093	309	2.1274	154	2.1205	1.84342	yes	AAC(3)-VIIa	60	aminoglycoside	antibiotic inactivation	AAC(3)
NODE_42956_length_1458_cov_5.099786_2	396	4815	12.1591	32	0.8145	16	0.8145	0.705775	yes	APH(3')-Vb	60	aminoglycoside	antibiotic inactivation	APH(3')
NODE_43714_length_1439_cov_12.911127_2	783	60740	77.5734	408	5.2521	204	5.2521	4.55101	yes	vanXI	60	vancomycin	antibiotic target alteration	vanX; glycopeptide resistance gene cluster
NODE_44148_length_1430_cov_3.449455_1	333	3823	11.4805	26	0.787	13	0.787	0.681946	yes	fusB	60	fusidic acid	antibiotic inactivation	fusidic acid inactivation enzyme
NODE_4539_length_5977_cov_6.773387_3	939	34739	36.9957	232	2.4903	116	2.4903	2.15788	yes	YojI	60	peptide	antibiotic efflux	ATP-binding cassette (ABC) antibiotic efflux pump
NODE_45442_length_1400_cov_10.098885_2	483	33291	68.9255	222	4.6328	111	4.6328	4.01438	yes	OXA-373	60	betalactamics	antibiotic inactivation	OXA beta-lactamase
NODE_4567_length_5956_cov_72.584647_1	675	182738	270.723	1217	18.1728	608	18.1579	15.747	yes	mef(B)	60	macrolide	antibiotic efflux	major facilitator superfamily (MFS) antibiotic efflux pump
NODE_47455_length_1358_cov_5.697621_2	285	6413	22.5018	43	1.5208	21	1.4854	1.31779	yes	dfrA16	60	diaminopyrimidine	antibiotic target replacement	trimethoprim resistant dihydrofolate reductase dfr
NODE_47607_length_1355_cov_5.046154_2	441	4969	11.2676	33	0.7542	16	0.7314	0.653524	yes	GIM-1	60	betalactamics	antibiotic inactivation	GIM beta-lactamase
NODE_50080_length_1305_cov_4.948800_2	879	31329	35.6416	209	2.3966	104	2.3851	2.07668	yes	SME-1	60	betalactamics	antibiotic inactivation	SME beta-lactamase
NODE_5022_length_5624_cov_42.571557_6	456	77405	169.748	519	11.472	259	11.4499	9.94064	yes	QnrD2	60	fluoroquinolone	antibiotic target protection	quinolone resistance protein (qnr)
NODE_50355_length_1299_cov_21.138264_2	861	131781	153.056	875	10.2433	437	10.2316	8.87595	yes	ANT(3'')-IIc	60	aminoglycoside	antibiotic inactivation	ANT(3'')
NODE_50677_length_1293_cov_6.428110_3	462	4757	10.2965	32	0.6981	16	0.6981	0.604913	yes	catB9	60	phenicol	antibiotic inactivation	chloramphenicol acetyltransferase (CAT)
NODE_51648_length_1277_cov_4.383797_2	1101	24229	22.0064	161	1.4739	80	1.4648	1.27715	yes	carA	60	multidrug	antibiotic target protection	ABC-F ATP-binding cassette ribosomal protection protein
NODE_51675_length_1276_cov_8.776413_1	447	21148	47.311	142	3.202	71	3.202	2.77457	yes	OXA-239	60	betalactamics	antibiotic inactivation	OXA beta-lactamase
NODE_522_length_19908_cov_7.543092_11	606	27886	46.0165	186	3.0937	93	3.0937	2.68073	yes	Erm(33)	60	MLS	antibiotic target alteration	Erm 23S ribosomal RNA methyltransferase
NODE_52410_length_1264_cov_5.061208_1	411	11134	27.09	75	1.8393	37	1.8148	1.59378	yes	AAC(6')-Ig	60	aminoglycoside	antibiotic inactivation	AAC(6')
NODE_53137_length_1252_cov_3.169591_1	1059	13243	12.5052	89	0.8471	44	0.8376	0.734023	yes	AAC(6')-IIc	60	aminoglycoside	antibiotic inactivation	AAC(6')
NODE_54_length_51528_cov_17.826414_28	291	5542	19.0447	37	1.2816	18	1.2469	1.11052	yes	dfrA24	60	diaminopyrimidine	antibiotic target replacement	trimethoprim resistant dihydrofolate reductase dfr
NODE_540_length_19616_cov_79.964879_1	693	169506	244.597	1131	16.45	565	16.4354	14.2541	yes	KHM-1	60	betalactamics	antibiotic inactivation	KHM beta-latamase
NODE_5439_length_5376_cov_8.548205_1	768	40216	52.3646	267	3.5042	133	3.4911	3.03643	yes	tet(E)	60	tetracycline	antibiotic efflux	major facilitator superfamily (MFS) antibiotic efflux pump
NODE_54568_length_1228_cov_10.017903_1	261	10345	39.636	69	2.6647	34	2.6261	2.309	yes	AAC(6')-Ij	60	aminoglycoside	antibiotic inactivation	AAC(6')
NODE_5734_length_5195_cov_10.279377_2	1428	62063	43.4615	413	2.9151	206	2.9081	2.52597	yes	VIM-25	60	betalactamics	antibiotic inactivation	VIM beta-lactamase
NODE_58_length_49989_cov_63.825530_21	1119	368890	329.66	2456	22.1225	1228	22.1225	19.1694	yes	cfr(B)	60	multidrug	antibiotic target alteration	Cfr 23S ribosomal RNA methyltransferase
NODE_58718_length_1167_cov_3.597122_2	687	10804	15.7263	72	1.0564	36	1.0564	0.915384	yes	Acinetobacter baumannii AbaF	60	fosfomycin	antibiotic efflux	major facilitator superfamily (MFS) antibiotic efflux pump
NODE_58850_length_1165_cov_3.736036_1	807	9641	11.9467	64	0.7994	32	0.7994	0.69269	yes	dfrA5	60	diaminopyrimidine	antibiotic target replacement	trimethoprim resistant dihydrofolate reductase dfr
NODE_59537_length_1154_cov_7.626934_1	705	16979	24.0837	113	1.6156	56	1.6013	1.39994	yes	cmlB1	60	phenicol	antibiotic efflux	major facilitator superfamily (MFS) antibiotic efflux pump
NODE_59718_length_1152_cov_3.720146_1	1149	25096	21.8416	167	1.465	83	1.4562	1.26944	yes	arlS	60	fluoroquinolone	antibiotic efflux	major facilitator superfamily (MFS) antibiotic efflux pump
NODE_6045_length_5024_cov_7.428859_3	1026	45157	44.0127	301	2.957	150	2.9472	2.56228	yes	vmlR	60	multidrug	antibiotic target protection	ABC-F ATP-binding cassette ribosomal protection protein
NODE_60856_length_1136_cov_7.875116_1	1134	56414	49.7478	375	3.3331	187	3.3243	2.88817	yes	LRA-18	60	betalactamics	antibiotic inactivation	class C LRA beta-lactamase
NODE_61456_length_1129_cov_3.433892_2	984	14863	15.1047	99	1.0141	49	1.0038	0.878731	yes	vanRO	60	vancomycin	antibiotic target alteration	glycopeptide resistance gene cluster; vanR
NODE_62714_length_1111_cov_7.417614_1	1107	48555	43.8618	322	2.9319	161	2.9319	2.54053	yes	ErmV	60	MLS	antibiotic target alteration	Erm 23S ribosomal RNA methyltransferase
NODE_62939_length_1109_cov_4.107211_2	423	9076	21.4563	61	1.4535	30	1.4297	1.25948	yes	erm(32)	60	MLS	antibiotic target alteration	Erm 23S ribosomal RNA methyltransferase
NODE_63660_length_1099_cov_7.883142_2	888	63841	71.893	426	4.8354	213	4.8354	4.18994	yes	srmB	60	multidrug	antibiotic target protection	ABC-F ATP-binding cassette ribosomal protection protein
NODE_63861_length_1097_cov_4.728407_1	339	9955	29.3658	68	2.0218	34	2.0218	1.75192	yes	AAC(6')-Ij	60	aminoglycoside	antibiotic inactivation	AAC(6')
NODE_64384_length_1091_cov_3.646718_1	1089	17832	16.3747	119	1.1014	59	1.0922	0.954377	yes	arr-5	60	rifamycin	antibiotic inactivation	rifampin ADP-ribosyltransferase (Arr)
NODE_64625_length_1088_cov_4.181026_1	834	12820	15.3717	85	1.0273	42	1.0152	0.890169	yes	srmB	60	multidrug	antibiotic target protection	ABC-F ATP-binding cassette ribosomal protection protein
NODE_67622_length_1053_cov_4.013026_1	720	19879	27.6097	132	1.8479	66	1.8479	1.60123	yes	ACT-12	60	betalactamics	antibiotic inactivation	ACT beta-lactamase
NODE_68244_length_1045_cov_58.229293_2	507	79725	157.249	533	10.5963	266	10.5764	9.18183	yes	vatD	60	streptogramin	antibiotic inactivation	streptogramin vat acetyltransferase
NODE_6829_length_4670_cov_6.244420_3	777	18000	23.166	120	1.5567	60	1.5567	1.3489	yes	OXA-157	60	betalactamics	antibiotic inactivation	OXA beta-lactamase
NODE_6948_length_4620_cov_18.128368_1	291	16513	56.7457	110	3.8101	55	3.8101	3.3015	yes	AAC(6')-Iq	60	aminoglycoside	antibiotic inactivation	AAC(6')
NODE_69638_length_1031_cov_2.953893_2	585	6313	10.7915	42	0.7237	21	0.7237	0.627095	yes	TRU-1	60	betalactamics	antibiotic inactivation	TRU beta-lactamase
NODE_69753_length_1029_cov_8.110883_1	477	12472	26.1468	83	1.7539	41	1.7327	1.51978	yes	CTX-M-21	60	betalactamics	antibiotic inactivation	CTX-M beta-lactamase
NODE_69754_length_1029_cov_6.950719_1	1026	42748	41.6647	287	2.8195	143	2.8097	2.44313	yes	APH(6)-Id	60	aminoglycoside	antibiotic inactivation	APH(6)
NODE_70_length_46904_cov_37.710154_7	1173	256398	218.583	1703	14.6337	851	14.6251	12.6803	yes	AAC(6')-30/AAC(6')-Ib' fusion protein	60	aminoglycoside	antibiotic inactivation	AAC(6')
NODE_70010_length_1026_cov_107.529351_1	1023	486408	475.472	3238	31.9034	1619	31.9034	27.6447	yes	Vibrio cholerae varG	60	betalactamics	antibiotic inactivation	subclass B1 Vibrio cholerae varG beta-lactamase
NODE_70153_length_1025_cov_4.375258_1	726	19630	27.0386	130	1.8049	65	1.8049	1.56397	yes	dfrA12	60	diaminopyrimidine	antibiotic target replacement	trimethoprim resistant dihydrofolate reductase dfr
NODE_70277_length_1024_cov_3.357069_1	963	38110	39.5742	253	2.6481	126	2.6376	2.29461	yes	iri	60	rifamycin	antibiotic inactivation	rifampin monooxygenase
NODE_7038_length_4585_cov_6.296909_2	903	30296	33.5504	201	2.2436	100	2.2324	1.94411	yes	OXA-455	60	betalactamics	antibiotic inactivation	OXA beta-lactamase
NODE_70550_length_1021_cov_4.577640_2	426	7493	17.5892	50	1.183	25	1.183	1.02508	yes	CAM-1	60	betalactamics	antibiotic inactivation	CAM beta-lactamase
NODE_70671_length_1020_cov_2.588601_1	402	5378	13.3781	37	0.9277	18	0.9026	0.803864	yes	APH(3')-IIc	60	aminoglycoside	antibiotic inactivation	APH(3')
NODE_7175_length_4537_cov_6.939313_2	963	26650	27.6739	178	1.8631	89	1.8631	1.6144	yes	blaR1	60	betalactamics	antibiotic inactivation	blaZ beta-lactamase
NODE_72139_length_1005_cov_2.956842_1	1005	14623	14.5502	97	0.9728	48	0.9628	0.842944	yes	IMI-8	60	betalactamics	antibiotic inactivation	IMI beta-lactamase
NODE_74133_length_985_cov_2.641935_2	504	4664	9.254	32	0.64	16	0.64	0.554568	yes	OXA-420	60	betalactamics	antibiotic inactivation	OXA beta-lactamase
NODE_7525_length_4414_cov_4.763019_2	1074	30854	28.7281	205	1.9239	102	1.9145	1.66708	yes	Pseudomonas aeruginosa soxR	60	multidrug	antibiotic target alteration; antibiotic efflux	ATP-binding cassette (ABC) antibiotic efflux pump; major facilitator superfamily (MFS) antibiotic efflux pump; resistance-nodulation-cell division (RND) antibiotic efflux pump
NODE_769_length_16144_cov_15.100876_10	984	77588	78.8496	516	5.2856	258	5.2856	4.58004	yes	AAC(6')-Im	60	aminoglycoside	antibiotic inactivation	AAC(6')
NODE_77002_length_958_cov_3.489480_1	738	13039	17.668	88	1.2019	44	1.2019	1.04146	yes	fexA	60	phenicol	antibiotic efflux	major facilitator superfamily (MFS) antibiotic efflux pump
NODE_77131_length_957_cov_2.916851_1	750	8892	11.856	59	0.7929	29	0.7795	0.687058	yes	blt	60	fluoroquinolone	antibiotic efflux	major facilitator superfamily (MFS) antibiotic efflux pump
NODE_77883_length_950_cov_4.173184_1	948	33110	34.9262	220	2.3391	110	2.3391	2.02686	yes	FosA4	60	fosfomycin	antibiotic inactivation	fosfomycin thiol transferase
NODE_78830_length_941_cov_106.158014_1	480	144084	300.175	962	20.2009	481	20.2009	17.5043	yes	vanXA	60	vancomycin	antibiotic target alteration	vanX; glycopeptide resistance gene cluster
NODE_79691_length_934_cov_7.575654_1	450	12709	28.2422	85	1.9039	42	1.8815	1.64975	yes	rmtE2	60	aminoglycoside	antibiotic target alteration	16S rRNA methyltransferase (G1405)
NODE_81461_length_919_cov_14.752315_1	915	78872	86.1989	523	5.7612	261	5.7502	4.99215	yes	norB	60	fluoroquinolone	antibiotic efflux	major facilitator superfamily (MFS) antibiotic efflux pump
NODE_8175_length_4197_cov_6.757605_2	867	41919	48.3495	281	3.2668	140	3.2552	2.83072	yes	vanHA	60	vancomycin	antibiotic target alteration	vanH; glycopeptide resistance gene cluster
NODE_8203_length_4189_cov_27.989840_6	477	45751	95.914	306	6.4661	153	6.4661	5.60296	yes	AAC(6')-Ib-cr	60	aminoglycoside	antibiotic inactivation	AAC(6')
NODE_8295_length_4160_cov_8.787089_1	4158	188044	45.2246	1250	3.0301	625	3.0301	2.62562	yes	OXA-436	60	betalactamics	antibiotic inactivation	OXA beta-lactamase
NODE_83657_length_902_cov_3.714286_1	699	17398	24.8898	116	1.6727	58	1.6727	1.44942	yes	LAP-2	60	betalactamics	antibiotic inactivation	LAP beta-lactamase
NODE_83736_length_901_cov_7.043735_1	732	25392	34.6885	169	2.3271	84	2.3133	2.01646	yes	vanHM	60	vancomycin	antibiotic target alteration	vanH; glycopeptide resistance gene cluster
NODE_84333_length_896_cov_26.256837_1	861	100489	116.712	670	7.8435	335	7.8435	6.79649	yes	Rhodococcus fascians cmr	60	phenicol	antibiotic efflux	major facilitator superfamily (MFS) antibiotic efflux pump
NODE_84899_length_892_cov_6.745520_1	501	21719	43.3513	144	2.8971	72	2.8971	2.51037	yes	AIM-1	60	betalactamics	antibiotic inactivation	AIM beta-lactamase
NODE_85183_length_890_cov_4.185629_2	639	11467	17.9452	76	1.1988	38	1.1988	1.03878	yes	PC1 beta-lactamase (blaZ)	60	betalactamics	antibiotic inactivation	blaZ beta-lactamase
NODE_852_length_15153_cov_7.371837_5	1023	38193	37.3343	253	2.4928	126	2.4829	2.16004	yes	APH(2'')-IIa	60	aminoglycoside	antibiotic inactivation	APH(2'')
NODE_854_length_15128_cov_15.878591_10	1569	121525	77.4538	807	5.1843	403	5.1778	4.49226	yes	mphL	60	macrolide	antibiotic inactivation	macrolide phosphotransferase (MPH)
NODE_85469_length_888_cov_3.013205_1	885	10604	11.9819	71	0.8086	35	0.7972	0.700662	yes	msrA	60	multidrug	antibiotic target protection	ABC-F ATP-binding cassette ribosomal protection protein
NODE_85699_length_886_cov_4.730445_1	885	22045	24.9096	147	1.6742	73	1.6628	1.45072	yes	erm(46)	60	MLS	antibiotic target alteration	Erm 23S ribosomal RNA methyltransferase
NODE_85926_length_884_cov_6.294331_2	447	9656	21.6018	64	1.4431	32	1.4431	1.25046	yes	almG	60	peptide	antibiotic target alteration	lipid A acyltransferase
NODE_86839_length_878_cov_3.031592_2	489	6357	13	43	0.8863	21	0.8657	0.76799	yes	PEDO-3	60	betalactamics	antibiotic inactivation	subclass B1 PEDO beta-lactamase
NODE_88087_length_868_cov_4.664207_2	558	13126	23.5233	88	1.5896	44	1.5896	1.37741	yes	Erm(36)	60	MLS	antibiotic target alteration	Erm 23S ribosomal RNA methyltransferase
NODE_88099_length_868_cov_4.078721_1	867	23587	27.2053	157	1.8252	78	1.8136	1.58156	yes	vanXD	60	vancomycin	antibiotic target alteration	vanX; glycopeptide resistance gene cluster
NODE_88852_length_863_cov_3.477723_2	699	12205	17.4607	81	1.168	40	1.1536	1.01209	yes	tet(56)	60	tetracycline	antibiotic target protection	tetracycline-resistant ribosomal protection protein
NODE_89279_length_860_cov_2.992547_1	858	9848	11.4779	67	0.7871	33	0.7753	0.682032	yes	MUS-2	60	betalactamics	antibiotic inactivation	MUS beta-lactamase
NODE_89666_length_857_cov_4.150873_1	855	16966	19.8433	113	1.3321	56	1.3203	1.15428	yes	TLA-3	60	betalactamics	antibiotic inactivation	TLA beta-lactamase
NODE_89771_length_856_cov_5.252185_2	747	22669	30.3467	150	2.024	75	2.024	1.75382	yes	PEDO-2	60	betalactamics	antibiotic inactivation	subclass B3 PEDO beta-lactamase
NODE_90342_length_852_cov_5.069009_1	705	16520	23.4326	110	1.5727	55	1.5727	1.36276	yes	AAC(3)-IIe	60	aminoglycoside	antibiotic inactivation	AAC(3)
NODE_90378_length_852_cov_3.851945_1	777	40513	52.1403	269	3.4895	134	3.4766	3.0237	yes	opcM	60	multidrug	antibiotic efflux	resistance-nodulation-cell division (RND) antibiotic efflux pump
NODE_92092_length_840_cov_10.262420_1	693	33799	48.772	225	3.2725	112	3.258	2.83566	yes	AAC(3)-Ib	60	aminoglycoside	antibiotic inactivation	AAC(3)
NODE_92471_length_838_cov_3.265645_2	660	5575	8.447	37	0.5651	18	0.5498	0.489666	yes	mphK	60	macrolide	antibiotic inactivation	macrolide phosphotransferase (MPH)
NODE_932_length_14431_cov_12.868809_12	795	50509	63.5333	335	4.2473	167	4.2346	3.68034	yes	tet(55)	60	tetracycline	antibiotic target protection	tetracycline-resistant ribosomal protection protein
NODE_95728_length_816_cov_6.036794_1	816	22066	27.0417	147	1.8158	73	1.8034	1.57341	yes	adeC	60	tetracycline	antibiotic efflux	resistance-nodulation-cell division (RND) antibiotic efflux pump
NODE_95791_length_816_cov_3.813403_2	480	7776	16.2	52	1.0919	26	1.0919	0.946145	yes	dfrG	60	diaminopyrimidine	antibiotic target replacement	trimethoprim resistant dihydrofolate reductase dfr
NODE_97225_length_807_cov_3.936170_1	780	9769	12.5244	65	0.84	32	0.827	0.727871	yes	PEDO-2	60	betalactamics	antibiotic inactivation	subclass B3 PEDO beta-lactamase
NODE_1_length_213430_cov_38.308893_1	876	155558	177.578	1037	11.9319	518	11.9204	10.3391	no	0	0	0	0	0
NODE_1_length_213430_cov_38.308893_10	1413	232768	164.733	1546	11.0282	773	11.0282	9.55608	no	0	0	0	0	0
NODE_1_length_213430_cov_38.308893_100	1203	247387	205.642	1646	13.7911	823	13.7911	11.9502	no	0	0	0	0	0
NODE_1_length_213430_cov_38.308893_101	435	82260	189.103	550	12.7441	275	12.7441	11.0429	no	0	0	0	0	0
NODE_1_length_213430_cov_38.308893_102	1248	267522	214.361	1778	14.36	889	14.36	12.4431	no	0	0	0	0	0
NODE_1_length_213430_cov_38.308893_103	1725	368730	213.756	2447	14.2982	1223	14.2923	12.3896	no	0	0	0	0	0
NODE_1_length_213430_cov_38.308893_104	2301	428068	186.036	2845	12.4624	1422	12.458	10.7988	no	0	0	0	0	0
NODE_1_length_213430_cov_38.308893_105	465	60362	129.811	402	8.7138	201	8.7138	7.55062	no	0	0	0	0	0
NODE_1_length_213430_cov_38.308893_106	3441	620166	180.228	4117	12.0596	2058	12.0567	10.4498	no	0	0	0	0	0
NODE_1_length_213430_cov_38.308893_107	1953	381411	195.295	2537	13.0935	1268	13.0883	11.3457	no	0	0	0	0	0
NODE_1_length_213430_cov_38.308893_108	510	64565	126.598	430	8.4983	215	8.4983	7.36389	no	0	0	0	0	0
NODE_1_length_213430_cov_38.308893_109	1740	284134	163.295	1889	10.9426	944	10.9368	9.4819	no	0	0	0	0	0
NODE_1_length_213430_cov_38.308893_11	2070	462288	223.327	3072	14.9585	1536	14.9585	12.9617	no	0	0	0	0	0
NODE_1_length_213430_cov_38.308893_110	1008	165284	163.972	1099	10.9894	549	10.9794	9.52246	no	0	0	0	0	0
NODE_1_length_213430_cov_38.308893_111	1416	245827	173.607	1634	11.6312	817	11.6312	10.0786	no	0	0	0	0	0
NODE_1_length_213430_cov_38.308893_112	1935	350984	181.387	2333	12.1526	1166	12.1474	10.5304	no	0	0	0	0	0
NODE_1_length_213430_cov_38.308893_113	237	29937	126.317	206	8.761	103	8.761	7.59152	no	0	0	0	0	0
NODE_1_length_213430_cov_38.308893_114	1269	151897	119.698	1010	8.0222	505	8.0222	6.95134	no	0	0	0	0	0
NODE_1_length_213430_cov_38.308893_115	999	167663	167.831	1115	11.2498	557	11.2397	9.7481	no	0	0	0	0	0
NODE_1_length_213430_cov_38.308893_116	2220	471495	212.385	3133	14.2247	1566	14.2202	12.3259	no	0	0	0	0	0
NODE_1_length_213430_cov_38.308893_117	294	30013	102.085	203	6.9596	101	6.9253	6.03058	no	0	0	0	0	0
NODE_1_length_213430_cov_38.308893_118	3630	538856	148.445	3579	9.9378	1789	9.935	8.61123	no	0	0	0	0	0
NODE_1_length_213430_cov_38.308893_119	618	81674	132.159	547	8.9214	273	8.9051	7.73051	no	0	0	0	0	0
NODE_1_length_213430_cov_38.308893_12	1275	183267	143.739	1219	9.6367	609	9.6288	8.35033	no	0	0	0	0	0
NODE_1_length_213430_cov_38.308893_120	2355	441081	187.296	2930	12.5404	1465	12.5404	10.8664	no	0	0	0	0	0
NODE_1_length_213430_cov_38.308893_121	300	22918	76.3933	154	5.1741	77	5.1741	4.48342	no	0	0	0	0	0
NODE_1_length_213430_cov_38.308893_122	177	15884	89.7401	110	6.2641	55	6.2641	5.42792	no	0	0	0	0	0
NODE_1_length_213430_cov_38.308893_123	729	114272	156.752	761	10.5219	380	10.5081	9.11736	no	0	0	0	0	0
NODE_1_length_213430_cov_38.308893_124	408	47769	117.081	320	7.9054	160	7.9054	6.85013	no	0	0	0	0	0
NODE_1_length_213430_cov_38.308893_125	768	131394	171.086	877	11.51	438	11.4969	9.97356	no	0	0	0	0	0
NODE_1_length_213430_cov_38.308893_126	300	27307	91.0233	183	6.1485	91	6.1149	5.32775	no	0	0	0	0	0
NODE_1_length_213430_cov_38.308893_127	1575	326116	207.058	2166	13.8616	1083	13.8616	12.0113	no	0	0	0	0	0
NODE_1_length_213430_cov_38.308893_128	660	112494	170.446	752	11.4844	376	11.4844	9.95138	no	0	0	0	0	0
NODE_1_length_213430_cov_38.308893_129	1440	270503	187.849	1801	12.6063	900	12.5993	10.9235	no	0	0	0	0	0
NODE_1_length_213430_cov_38.308893_13	810	131401	162.224	876	10.9007	438	10.9007	9.4456	no	0	0	0	0	0
NODE_1_length_213430_cov_38.308893_130	357	55650	155.882	372	10.5029	186	10.5029	9.1009	no	0	0	0	0	0
NODE_1_length_213430_cov_38.308893_131	2232	395445	177.171	2631	11.8813	1315	11.8768	10.2953	no	0	0	0	0	0
NODE_1_length_213430_cov_38.308893_132	2790	662287	237.379	4401	15.8995	2200	15.8959	13.7771	no	0	0	0	0	0
NODE_1_length_213430_cov_38.308893_133	1020	167738	164.449	1117	11.038	558	11.0281	9.56457	no	0	0	0	0	0
NODE_1_length_213430_cov_38.308893_134	789	154859	196.273	1031	13.171	515	13.1582	11.4128	no	0	0	0	0	0
NODE_1_length_213430_cov_38.308893_136	1557	273751	175.82	1824	11.8079	912	11.8079	10.2317	no	0	0	0	0	0
NODE_1_length_213430_cov_38.308893_137	639	108208	169.34	722	11.3887	361	11.3887	9.86846	no	0	0	0	0	0
NODE_1_length_213430_cov_38.308893_138	417	78657	188.626	524	12.6658	262	12.6658	10.9751	no	0	0	0	0	0
NODE_1_length_213430_cov_38.308893_139	870	166479	191.355	1110	12.86	555	12.86	11.1434	no	0	0	0	0	0
NODE_1_length_213430_cov_38.308893_14	1677	287412	171.385	1915	11.5099	957	11.5039	9.97348	no	0	0	0	0	0
NODE_1_length_213430_cov_38.308893_140	354	49997	141.234	335	9.5384	167	9.51	8.26515	no	0	0	0	0	0
NODE_1_length_213430_cov_38.308893_141	1245	263145	211.361	1747	14.1436	873	14.1355	12.2556	no	0	0	0	0	0
NODE_1_length_213430_cov_38.308893_142	315	44383	140.898	301	9.6315	150	9.5995	8.34582	no	0	0	0	0	0
NODE_1_length_213430_cov_38.308893_143	1026	185598	180.895	1238	12.1621	619	12.1621	10.5386	no	0	0	0	0	0
NODE_1_length_213430_cov_38.308893_144	639	121859	190.703	813	12.8241	406	12.8083	11.1122	no	0	0	0	0	0
NODE_1_length_213430_cov_38.308893_145	702	99445	141.66	665	9.5482	332	9.5338	8.27364	no	0	0	0	0	0
NODE_1_length_213430_cov_38.308893_146	1248	216854	173.761	1441	11.6382	720	11.6301	10.0847	no	0	0	0	0	0
NODE_1_length_213430_cov_38.308893_147	897	113683	126.737	756	8.495	378	8.495	7.36103	no	0	0	0	0	0
NODE_1_length_213430_cov_38.308893_148	654	106230	162.431	709	10.9271	354	10.9117	9.46847	no	0	0	0	0	0
NODE_1_length_213430_cov_38.308893_149	2163	466212	215.54	3096	14.4271	1548	14.4271	12.5013	no	0	0	0	0	0
NODE_1_length_213430_cov_38.308893_15	1002	219538	219.1	1460	14.6866	730	14.6866	12.7261	no	0	0	0	0	0
NODE_1_length_213430_cov_38.308893_150	2166	499667	230.686	3320	15.4495	1660	15.4495	13.3872	no	0	0	0	0	0
NODE_1_length_213430_cov_38.308893_151	705	137138	194.522	913	13.0532	456	13.0389	11.3108	no	0	0	0	0	0
NODE_1_length_213430_cov_38.308893_152	702	116716	166.262	780	11.1994	390	11.1994	9.70443	no	0	0	0	0	0
NODE_1_length_213430_cov_38.308893_153	3393	520755	153.479	3457	10.2696	1728	10.2666	8.89874	no	0	0	0	0	0
NODE_1_length_213430_cov_38.308893_154	1101	195715	177.761	1301	11.9104	650	11.9012	10.3205	no	0	0	0	0	0
NODE_1_length_213430_cov_38.308893_155	543	82389	151.729	552	10.2465	276	10.2465	8.87872	no	0	0	0	0	0
NODE_1_length_213430_cov_38.308893_156	2802	494941	176.638	3289	11.8313	1644	11.8277	10.252	no	0	0	0	0	0
NODE_1_length_213430_cov_38.308893_157	1482	314727	212.366	2097	14.2622	1048	14.2554	12.3584	no	0	0	0	0	0
NODE_1_length_213430_cov_38.308893_158	339	56118	165.54	382	11.3579	191	11.3579	9.84177	no	0	0	0	0	0
NODE_1_length_213430_cov_38.308893_159	1746	349386	200.107	2325	13.4219	1162	13.4162	11.6303	no	0	0	0	0	0
NODE_1_length_213430_cov_38.308893_16	435	62810	144.391	419	9.7087	209	9.6855	8.41271	no	0	0	0	0	0
NODE_1_length_213430_cov_38.308893_160	1275	223331	175.162	1486	11.7475	743	11.7475	10.1794	no	0	0	0	0	0
NODE_1_length_213430_cov_38.308893_161	312	22829	73.1699	158	5.1043	79	5.1043	4.42294	no	0	0	0	0	0
NODE_1_length_213430_cov_38.308893_162	1584	321660	203.068	2138	13.6047	1069	13.6047	11.7886	no	0	0	0	0	0
NODE_1_length_213430_cov_38.308893_163	441	49444	112.118	333	7.611	166	7.5881	6.59503	no	0	0	0	0	0
NODE_1_length_213430_cov_38.308893_164	567	96219	169.698	645	11.466	322	11.4482	9.93544	no	0	0	0	0	0
NODE_1_length_213430_cov_38.308893_165	930	158335	170.253	1057	11.4559	528	11.445	9.92669	no	0	0	0	0	0
NODE_1_length_213430_cov_38.308893_166	1194	192823	161.493	1283	10.8307	641	10.8223	9.38494	no	0	0	0	0	0
NODE_1_length_213430_cov_38.308893_167	1389	201479	145.053	1339	9.7166	669	9.7093	8.41956	no	0	0	0	0	0
NODE_1_length_213430_cov_38.308893_168	198	19152	96.7273	133	6.7705	66	6.7196	5.86673	no	0	0	0	0	0
NODE_1_length_213430_cov_38.308893_169	672	121854	181.33	812	12.1793	406	12.1793	10.5535	no	0	0	0	0	0
NODE_1_length_213430_cov_38.308893_17	1470	215843	146.832	1434	9.8326	717	9.8326	8.52008	no	0	0	0	0	0
NODE_1_length_213430_cov_38.308893_170	1050	148469	141.399	991	9.5131	495	9.5035	8.24322	no	0	0	0	0	0
NODE_1_length_213430_cov_38.308893_171	291	30918	106.247	207	7.1699	103	7.1353	6.21281	no	0	0	0	0	0
NODE_1_length_213430_cov_38.308893_172	387	38058	98.3411	255	6.6415	127	6.6154	5.75495	no	0	0	0	0	0
NODE_1_length_213430_cov_38.308893_173	969	172050	177.554	1143	11.8894	571	11.879	10.3023	no	0	0	0	0	0
NODE_1_length_213430_cov_38.308893_174	1713	275776	160.99	1834	10.7914	917	10.7914	9.35089	no	0	0	0	0	0
NODE_1_length_213430_cov_38.308893_175	693	111554	160.973	743	10.8067	371	10.7921	9.36415	no	0	0	0	0	0
NODE_1_length_213430_cov_38.308893_176	2322	479225	206.385	3183	13.8169	1591	13.8126	11.9725	no	0	0	0	0	0
NODE_1_length_213430_cov_38.308893_177	987	206540	209.26	1376	14.052	688	14.052	12.1762	no	0	0	0	0	0
NODE_1_length_213430_cov_38.308893_178	975	179648	184.254	1202	12.4261	601	12.4261	10.7674	no	0	0	0	0	0
NODE_1_length_213430_cov_38.308893_179	510	91739	179.88	614	12.1348	307	12.1348	10.515	no	0	0	0	0	0
NODE_1_length_213430_cov_38.308893_18	777	105578	135.879	702	9.1065	351	9.1065	7.8909	no	0	0	0	0	0
NODE_1_length_213430_cov_38.308893_180	357	53556	150.017	358	10.1077	179	10.1077	8.75845	no	0	0	0	0	0
NODE_1_length_213430_cov_38.308893_181	468	57543	122.955	387	8.3349	193	8.3134	7.2223	no	0	0	0	0	0
NODE_1_length_213430_cov_38.308893_19	573	81098	141.532	542	9.5341	271	9.5341	8.26142	no	0	0	0	0	0
NODE_1_length_213430_cov_38.308893_2	1311	189574	144.603	1264	9.7181	632	9.7181	8.42086	no	0	0	0	0	0
NODE_1_length_213430_cov_38.308893_20	1710	287283	168.002	1912	11.2701	956	11.2701	9.76569	no	0	0	0	0	0
NODE_1_length_213430_cov_38.308893_21	807	157933	195.704	1051	13.127	525	13.1145	11.3747	no	0	0	0	0	0
NODE_1_length_213430_cov_38.308893_22	645	133556	207.064	892	13.9393	446	13.9393	12.0786	no	0	0	0	0	0
NODE_1_length_213430_cov_38.308893_23	1440	199052	138.231	1323	9.2605	661	9.2535	8.02434	no	0	0	0	0	0
NODE_1_length_213430_cov_38.308893_24	1440	228377	158.595	1520	10.6394	760	10.6394	9.21918	no	0	0	0	0	0
NODE_1_length_213430_cov_38.308893_25	564	92408	163.844	615	10.9909	307	10.973	9.52376	no	0	0	0	0	0
NODE_1_length_213430_cov_38.308893_26	1020	201846	197.888	1347	13.3108	673	13.3009	11.534	no	0	0	0	0	0
NODE_1_length_213430_cov_38.308893_27	1164	234347	201.329	1558	13.4912	779	13.4912	11.6903	no	0	0	0	0	0
NODE_1_length_213430_cov_38.308893_28	513	77904	151.86	519	10.1973	259	10.1777	8.83609	no	0	0	0	0	0
NODE_1_length_213430_cov_38.308893_29	795	117411	147.687	782	9.9146	391	9.9146	8.59113	no	0	0	0	0	0
NODE_1_length_213430_cov_38.308893_3	3441	608124	176.729	4038	11.8282	2019	11.8282	10.2493	no	0	0	0	0	0
NODE_1_length_213430_cov_38.308893_30	474	56573	119.352	378	8.038	189	8.038	6.96503	no	0	0	0	0	0
NODE_1_length_213430_cov_38.308893_31	843	115634	137.17	769	9.1946	384	9.1827	7.96724	no	0	0	0	0	0
NODE_1_length_213430_cov_38.308893_32	636	93456	146.943	622	9.8576	311	9.8576	8.54174	no	0	0	0	0	0
NODE_1_length_213430_cov_38.308893_33	426	57264	134.423	383	9.062	191	9.0384	7.85234	no	0	0	0	0	0
NODE_1_length_213430_cov_38.308893_34	1026	192706	187.823	1280	12.5747	640	12.5747	10.8961	no	0	0	0	0	0
NODE_1_length_213430_cov_38.308893_35	774	156146	201.739	1044	13.5955	522	13.5955	11.7807	no	0	0	0	0	0
NODE_1_length_213430_cov_38.308893_36	774	118940	153.669	798	10.392	399	10.392	9.0048	no	0	0	0	0	0
NODE_1_length_213430_cov_38.308893_37	1029	199707	194.079	1332	13.0474	666	13.0474	11.3057	no	0	0	0	0	0
NODE_1_length_213430_cov_38.308893_38	207	15636	75.5362	108	5.2588	54	5.2588	4.55682	no	0	0	0	0	0
NODE_1_length_213430_cov_38.308893_39	543	69019	127.107	461	8.5573	230	8.5387	7.41501	no	0	0	0	0	0
NODE_1_length_213430_cov_38.308893_4	474	72055	152.015	480	10.207	240	10.207	8.8445	no	0	0	0	0	0
NODE_1_length_213430_cov_38.308893_40	645	120989	187.58	808	12.6266	404	12.6266	10.9411	no	0	0	0	0	0
NODE_1_length_213430_cov_38.308893_41	1125	199326	177.179	1330	11.9161	665	11.9161	10.3255	no	0	0	0	0	0
NODE_1_length_213430_cov_38.308893_42	528	78418	148.519	525	10.0222	262	10.0031	8.68437	no	0	0	0	0	0
NODE_1_length_213430_cov_38.308893_43	696	110573	158.869	737	10.6732	368	10.6587	9.24847	no	0	0	0	0	0
NODE_1_length_213430_cov_38.308893_44	672	116542	173.426	777	11.6543	388	11.6393	10.0986	no	0	0	0	0	0
NODE_1_length_213430_cov_38.308893_45	372	59825	160.82	401	10.8652	200	10.8381	9.41484	no	0	0	0	0	0
NODE_1_length_213430_cov_38.308893_46	1053	176686	167.793	1178	11.2759	589	11.2759	9.77071	no	0	0	0	0	0
NODE_1_length_213430_cov_38.308893_47	1065	193445	181.638	1291	12.2184	645	12.2089	10.5874	no	0	0	0	0	0
NODE_1_length_213430_cov_38.308893_48	921	152484	165.564	1016	11.1191	508	11.1191	9.63484	no	0	0	0	0	0
NODE_1_length_213430_cov_38.308893_49	1059	142910	134.948	953	9.0705	476	9.061	7.85971	no	0	0	0	0	0
NODE_1_length_213430_cov_38.308893_5	1611	255805	158.786	1701	10.6425	850	10.6363	9.22186	no	0	0	0	0	0
NODE_1_length_213430_cov_38.308893_50	699	108431	155.123	720	10.3822	360	10.3822	8.99631	no	0	0	0	0	0
NODE_1_length_213430_cov_38.308893_51	1059	166966	157.664	1108	10.5458	554	10.5458	9.13807	no	0	0	0	0	0
NODE_1_length_213430_cov_38.308893_52	333	35344	106.138	238	7.2039	119	7.2039	6.24227	no	0	0	0	0	0
NODE_1_length_213430_cov_38.308893_53	888	116289	130.956	773	8.7741	386	8.7627	7.60287	no	0	0	0	0	0
NODE_1_length_213430_cov_38.308893_54	1341	231458	172.601	1541	11.5827	770	11.5752	10.0366	no	0	0	0	0	0
NODE_1_length_213430_cov_38.308893_55	489	80984	165.612	547	11.2749	273	11.2543	9.76985	no	0	0	0	0	0
NODE_1_length_213430_cov_38.308893_56	987	166967	169.166	1110	11.3355	555	11.3355	9.82236	no	0	0	0	0	0
NODE_1_length_213430_cov_38.308893_58	192	10715	55.8073	76	3.9898	38	3.9898	3.45721	no	0	0	0	0	0
NODE_1_length_213430_cov_38.308893_59	591	96003	162.442	641	10.9322	320	10.9151	9.47289	no	0	0	0	0	0
NODE_1_length_213430_cov_38.308893_6	690	90379	130.984	602	8.7939	301	8.7939	7.62003	no	0	0	0	0	0
NODE_1_length_213430_cov_38.308893_60	1104	171808	155.623	1145	10.4538	572	10.4446	9.05835	no	0	0	0	0	0
NODE_1_length_213430_cov_38.308893_61	1398	217089	155.285	1442	10.3967	721	10.3967	9.00888	no	0	0	0	0	0
NODE_1_length_213430_cov_38.308893_62	1902	324139	170.42	2155	11.4202	1077	11.4149	9.89575	no	0	0	0	0	0
NODE_1_length_213430_cov_38.308893_63	621	86051	138.568	574	9.3166	287	9.3166	8.07295	no	0	0	0	0	0
NODE_1_length_213430_cov_38.308893_64	933	136787	146.61	910	9.831	455	9.831	8.51869	no	0	0	0	0	0
NODE_1_length_213430_cov_38.308893_65	558	87022	155.953	585	10.5671	292	10.5491	9.15653	no	0	0	0	0	0
NODE_1_length_213430_cov_38.308893_66	630	82858	131.521	555	8.8795	277	8.8635	7.6942	no	0	0	0	0	0
NODE_1_length_213430_cov_38.308893_67	363	51223	141.11	345	9.5796	172	9.5519	8.30085	no	0	0	0	0	0
NODE_1_length_213430_cov_38.308893_68	1521	266646	175.31	1772	11.7428	886	11.7428	10.1753	no	0	0	0	0	0
NODE_1_length_213430_cov_38.308893_69	933	149621	160.365	999	10.7924	499	10.7816	9.35175	no	0	0	0	0	0
NODE_1_length_213430_cov_38.308893_7	1401	239075	170.646	1590	11.4392	795	11.4392	9.91221	no	0	0	0	0	0
NODE_1_length_213430_cov_38.308893_70	1026	161230	157.144	1076	10.5706	538	10.5706	9.15956	no	0	0	0	0	0
NODE_1_length_213430_cov_38.308893_71	1782	402844	226.063	2677	15.1418	1338	15.1361	13.1206	no	0	0	0	0	0
NODE_1_length_213430_cov_38.308893_72	1281	231331	180.586	1541	12.1252	770	12.1174	10.5066	no	0	0	0	0	0
NODE_1_length_213430_cov_38.308893_73	1203	245360	203.957	1633	13.6822	816	13.6738	11.8558	no	0	0	0	0	0
NODE_1_length_213430_cov_38.308893_74	735	148391	201.893	990	13.5764	495	13.5764	11.7641	no	0	0	0	0	0
NODE_1_length_213430_cov_38.308893_75	537	87604	163.136	586	10.9992	293	10.9992	9.53095	no	0	0	0	0	0
NODE_1_length_213430_cov_38.308893_76	1689	451511	267.325	3004	17.9269	1502	17.9269	15.5339	no	0	0	0	0	0
NODE_1_length_213430_cov_38.308893_77	3333	714298	214.311	4748	14.3586	2374	14.3586	12.4419	no	0	0	0	0	0
NODE_1_length_213430_cov_38.308893_78	1341	285538	212.929	1896	14.251	948	14.251	12.3487	no	0	0	0	0	0
NODE_1_length_213430_cov_38.308893_79	405	55568	137.205	375	9.3328	187	9.3079	8.08699	no	0	0	0	0	0
NODE_1_length_213430_cov_38.308893_8	852	126519	148.496	844	9.9848	422	9.9848	8.65196	no	0	0	0	0	0
NODE_1_length_213430_cov_38.308893_80	411	51393	125.044	345	8.4608	172	8.4363	7.33139	no	0	0	0	0	0
NODE_1_length_213430_cov_38.308893_81	1653	342364	207.117	2273	13.86	1136	13.8539	12.0099	no	0	0	0	0	0
NODE_1_length_213430_cov_38.308893_82	1542	331816	215.185	2204	14.4067	1102	14.4067	12.4836	no	0	0	0	0	0
NODE_1_length_213430_cov_38.308893_83	1353	199695	147.594	1330	9.9081	665	9.9081	8.5855	no	0	0	0	0	0
NODE_1_length_213430_cov_38.308893_84	936	156491	167.191	1042	11.2209	521	11.2209	9.72306	no	0	0	0	0	0
NODE_1_length_213430_cov_38.308893_85	843	115907	137.494	770	9.2066	385	9.2066	7.97764	no	0	0	0	0	0
NODE_1_length_213430_cov_38.308893_86	579	76397	131.946	511	8.8957	255	8.8783	7.70824	no	0	0	0	0	0
NODE_1_length_213430_cov_38.308893_87	453	47519	104.898	318	7.0756	159	7.0756	6.1311	no	0	0	0	0	0
NODE_1_length_213430_cov_38.308893_88	672	70305	104.621	472	7.0796	236	7.0796	6.13457	no	0	0	0	0	0
NODE_1_length_213430_cov_38.308893_89	1827	312743	171.178	2076	11.4531	1038	11.4531	9.92426	no	0	0	0	0	0
NODE_1_length_213430_cov_38.308893_9	996	150204	150.807	1000	10.1199	500	10.1199	8.76902	no	0	0	0	0	0
NODE_1_length_213430_cov_38.308893_90	1338	249213	186.258	1656	12.475	828	12.475	10.8097	no	0	0	0	0	0
NODE_1_length_213430_cov_38.308893_91	1326	177161	133.606	1178	8.9544	589	8.9544	7.7591	no	0	0	0	0	0
NODE_1_length_213430_cov_38.308893_92	447	63474	142	426	9.6059	213	9.6059	8.32364	no	0	0	0	0	0
NODE_1_length_213430_cov_38.308893_93	7347	1361882	185.366	9036	12.3966	4518	12.3966	10.7418	no	0	0	0	0	0
NODE_1_length_213430_cov_38.308893_94	576	74516	129.368	498	8.7145	249	8.7145	7.55123	no	0	0	0	0	0
NODE_1_length_213430_cov_38.308893_95	2265	369428	163.103	2458	10.9383	1229	10.9383	9.47818	no	0	0	0	0	0
NODE_1_length_213430_cov_38.308893_96	1830	419049	228.988	2788	15.356	1394	15.356	13.3062	no	0	0	0	0	0
NODE_1_length_213430_cov_38.308893_97	693	113810	164.228	758	11.0248	379	11.0248	9.55313	no	0	0	0	0	0
NODE_1_length_213430_cov_38.308893_98	741	123342	166.453	826	11.2356	413	11.2356	9.73579	no	0	0	0	0	0
NODE_1_length_213430_cov_38.308893_99	759	158820	209.249	1059	14.0634	529	14.0501	12.1861	no	0	0	0	0	0
NODE_10_length_102971_cov_30.281929_1	303	20381	67.264	136	4.5241	68	4.5241	3.92019	no	0	0	0	0	0
NODE_10_length_102971_cov_30.281929_10	933	174841	187.397	1165	12.5858	582	12.575	10.9058	no	0	0	0	0	0
NODE_10_length_102971_cov_30.281929_11	339	59124	174.407	407	12.1013	203	12.0715	10.4859	no	0	0	0	0	0
NODE_10_length_102971_cov_30.281929_12	912	148582	162.919	991	10.9525	495	10.9415	9.49048	no	0	0	0	0	0
NODE_10_length_102971_cov_30.281929_13	1869	289039	154.649	1924	10.376	962	10.376	8.99094	no	0	0	0	0	0
NODE_10_length_102971_cov_30.281929_14	2754	428277	155.511	2840	10.3942	1420	10.3942	9.00671	no	0	0	0	0	0
NODE_10_length_102971_cov_30.281929_15	1278	206217	161.359	1371	10.8129	685	10.805	9.36952	no	0	0	0	0	0
NODE_10_length_102971_cov_30.281929_16	1398	227923	163.035	1516	10.9302	758	10.9302	9.47116	no	0	0	0	0	0
NODE_10_length_102971_cov_30.281929_17	1053	164392	156.118	1098	10.5102	549	10.5102	9.10722	no	0	0	0	0	0
NODE_10_length_102971_cov_30.281929_18	474	53771	113.441	360	7.6553	180	7.6553	6.63342	no	0	0	0	0	0
NODE_10_length_102971_cov_30.281929_19	1872	238083	127.181	1583	8.5234	791	8.518	7.38564	no	0	0	0	0	0
NODE_10_length_102971_cov_30.281929_2	879	114324	130.061	760	8.7149	380	8.7149	7.55157	no	0	0	0	0	0
NODE_10_length_102971_cov_30.281929_20	3015	517151	171.526	3432	11.4735	1716	11.4735	9.94194	no	0	0	0	0	0
NODE_10_length_102971_cov_30.281929_21	888	70876	79.8153	471	5.3462	235	5.3348	4.63255	no	0	0	0	0	0
NODE_10_length_102971_cov_30.281929_22	459	47529	103.549	319	7.0051	159	6.9831	6.07001	no	0	0	0	0	0
NODE_10_length_102971_cov_30.281929_23	1167	192543	164.99	1282	11.0727	641	11.0727	9.59464	no	0	0	0	0	0
NODE_10_length_102971_cov_30.281929_24	1569	216020	137.68	1435	9.2186	717	9.2122	7.98804	no	0	0	0	0	0
NODE_10_length_102971_cov_30.281929_25	1179	142773	121.097	952	8.1388	476	8.1388	7.05238	no	0	0	0	0	0
NODE_10_length_102971_cov_30.281929_26	642	67266	104.776	447	7.0179	223	7.0022	6.0811	no	0	0	0	0	0
NODE_10_length_102971_cov_30.281929_27	777	101065	130.071	677	8.7822	338	8.7692	7.60989	no	0	0	0	0	0
NODE_10_length_102971_cov_30.281929_28	1452	179273	123.466	1188	8.2468	594	8.2468	7.14596	no	0	0	0	0	0
NODE_10_length_102971_cov_30.281929_29	585	63457	108.474	424	7.3054	212	7.3054	6.33022	no	0	0	0	0	0
NODE_10_length_102971_cov_30.281929_3	582	82006	140.904	547	9.4733	273	9.456	8.20874	no	0	0	0	0	0
NODE_10_length_102971_cov_30.281929_30	222	13437	60.527	92	4.1771	46	4.1771	3.61951	no	0	0	0	0	0
NODE_10_length_102971_cov_30.281929_31	549	68892	125.486	460	8.4454	230	8.4454	7.31805	no	0	0	0	0	0
NODE_10_length_102971_cov_30.281929_32	1704	181612	106.58	1206	7.1337	603	7.1337	6.18144	no	0	0	0	0	0
NODE_10_length_102971_cov_30.281929_33	1314	163423	124.371	1087	8.3382	543	8.3305	7.22516	no	0	0	0	0	0
NODE_10_length_102971_cov_30.281929_34	1386	205562	148.313	1370	9.9631	685	9.9631	8.63316	no	0	0	0	0	0
NODE_10_length_102971_cov_30.281929_35	489	65539	134.027	440	9.0694	220	9.0694	7.85875	no	0	0	0	0	0
NODE_10_length_102971_cov_30.281929_36	642	99293	154.662	661	10.3777	330	10.362	8.99241	no	0	0	0	0	0
NODE_10_length_102971_cov_30.281929_37	1128	174446	154.651	1161	10.3743	580	10.3654	8.98947	no	0	0	0	0	0
NODE_10_length_102971_cov_30.281929_38	303	28732	94.8251	192	6.387	96	6.387	5.53442	no	0	0	0	0	0
NODE_10_length_102971_cov_30.281929_39	792	130209	164.405	872	11.0976	436	11.0976	9.61621	no	0	0	0	0	0
NODE_10_length_102971_cov_30.281929_4	486	54322	111.774	363	7.5285	181	7.5077	6.52354	no	0	0	0	0	0
NODE_10_length_102971_cov_30.281929_40	2322	359549	154.845	2390	10.3746	1195	10.3746	8.98973	no	0	0	0	0	0
NODE_10_length_102971_cov_30.281929_41	1818	261244	143.699	1736	9.6248	868	9.6248	8.34001	no	0	0	0	0	0
NODE_10_length_102971_cov_30.281929_42	480	56068	116.808	379	7.9586	189	7.9376	6.89623	no	0	0	0	0	0
NODE_10_length_102971_cov_30.281929_43	642	91993	143.291	616	9.6712	308	9.6712	8.38022	no	0	0	0	0	0
NODE_10_length_102971_cov_30.281929_44	1110	190482	171.605	1267	11.5051	633	11.496	9.96932	no	0	0	0	0	0
NODE_10_length_102971_cov_30.281929_45	1014	129731	127.94	864	8.5884	432	8.5884	7.44196	no	0	0	0	0	0
NODE_10_length_102971_cov_30.281929_46	612	69718	113.918	467	7.6913	233	7.6749	6.66461	no	0	0	0	0	0
NODE_10_length_102971_cov_30.281929_47	318	25446	80.0189	173	5.4835	86	5.4518	4.75152	no	0	0	0	0	0
NODE_10_length_102971_cov_30.281929_48	456	53296	116.877	357	7.8911	178	7.869	6.83774	no	0	0	0	0	0
NODE_10_length_102971_cov_30.281929_49	963	134695	139.87	898	9.3991	449	9.3991	8.14444	no	0	0	0	0	0
NODE_10_length_102971_cov_30.281929_5	582	90355	155.249	602	10.4258	301	10.4258	9.03409	no	0	0	0	0	0
NODE_10_length_102971_cov_30.281929_50	888	128704	144.937	858	9.7389	429	9.7389	8.43888	no	0	0	0	0	0
NODE_10_length_102971_cov_30.281929_51	1881	237922	126.487	1585	8.4933	792	8.4879	7.35955	no	0	0	0	0	0
NODE_10_length_102971_cov_30.281929_52	414	49141	118.698	332	8.083	166	8.083	7.00402	no	0	0	0	0	0
NODE_10_length_102971_cov_30.281929_53	1215	186760	153.712	1243	10.3117	621	10.3034	8.93522	no	0	0	0	0	0
NODE_10_length_102971_cov_30.281929_54	831	119237	143.486	797	9.667	398	9.6549	8.37658	no	0	0	0	0	0
NODE_10_length_102971_cov_30.281929_55	435	40998	94.2483	276	6.3952	138	6.3952	5.54152	no	0	0	0	0	0
NODE_10_length_102971_cov_30.281929_56	432	46829	108.4	314	7.3263	157	7.3263	6.34833	no	0	0	0	0	0
NODE_10_length_102971_cov_30.281929_57	726	86951	119.767	581	8.0663	290	8.0524	6.98955	no	0	0	0	0	0
NODE_10_length_102971_cov_30.281929_58	1776	275899	155.349	1831	10.3916	915	10.3859	9.00446	no	0	0	0	0	0
NODE_10_length_102971_cov_30.281929_59	1800	229415	127.453	1525	8.5395	762	8.5339	7.39959	no	0	0	0	0	0
NODE_10_length_102971_cov_30.281929_6	897	149394	166.548	994	11.1694	497	11.1694	9.67843	no	0	0	0	0	0
NODE_10_length_102971_cov_30.281929_60	1404	223853	159.44	1492	10.7112	746	10.7112	9.28139	no	0	0	0	0	0
NODE_10_length_102971_cov_30.281929_61	819	116446	142.181	777	9.5625	388	9.5502	8.28603	no	0	0	0	0	0
NODE_10_length_102971_cov_30.281929_62	876	102668	117.201	685	7.8817	342	7.8702	6.8296	no	0	0	0	0	0
NODE_10_length_102971_cov_30.281929_63	357	26128	73.1877	174	4.9127	87	4.9127	4.25692	no	0	0	0	0	0
NODE_10_length_102971_cov_30.281929_64	1017	98256	96.6136	654	6.4818	327	6.4818	5.61656	no	0	0	0	0	0
NODE_10_length_102971_cov_30.281929_65	480	38623	80.4646	263	5.5227	131	5.5017	4.78549	no	0	0	0	0	0
NODE_10_length_102971_cov_30.281929_66	1191	138188	116.027	918	7.769	459	7.769	6.73194	no	0	0	0	0	0
NODE_10_length_102971_cov_30.281929_67	786	96839	123.205	645	8.2713	322	8.2585	7.16719	no	0	0	0	0	0
NODE_10_length_102971_cov_30.281929_68	1251	197787	158.103	1317	10.6112	658	10.6031	9.19474	no	0	0	0	0	0
NODE_10_length_102971_cov_30.281929_69	960	170988	178.113	1138	11.9483	569	11.9483	10.3534	no	0	0	0	0	0
NODE_10_length_102971_cov_30.281929_7	1470	159846	108.739	1063	7.2887	531	7.2819	6.31575	no	0	0	0	0	0
NODE_10_length_102971_cov_30.281929_70	804	107908	134.214	719	9.0138	359	9.0013	7.81057	no	0	0	0	0	0
NODE_10_length_102971_cov_30.281929_71	294	24187	82.2687	166	5.6911	83	5.6911	4.93141	no	0	0	0	0	0
NODE_10_length_102971_cov_30.281929_72	2022	231001	114.244	1535	7.6518	767	7.6468	6.63038	no	0	0	0	0	0
NODE_10_length_102971_cov_30.281929_73	969	113256	116.879	752	7.8222	376	7.8222	6.77804	no	0	0	0	0	0
NODE_10_length_102971_cov_30.281929_74	1362	126000	92.511	839	6.209	419	6.2016	5.38018	no	0	0	0	0	0
NODE_10_length_102971_cov_30.281929_75	783	125338	160.074	835	10.7488	417	10.7359	9.31397	no	0	0	0	0	0
NODE_10_length_102971_cov_30.281929_76	1341	126438	94.2864	843	6.3363	421	6.3288	5.49049	no	0	0	0	0	0
NODE_10_length_102971_cov_30.281929_77	543	55551	102.304	372	6.9052	186	6.9052	5.98345	no	0	0	0	0	0
NODE_10_length_102971_cov_30.281929_78	186	9582	51.5161	66	3.5766	33	3.5766	3.09917	no	0	0	0	0	0
NODE_10_length_102971_cov_30.281929_79	936	166122	177.481	1106	11.9101	553	11.9101	10.3203	no	0	0	0	0	0
NODE_10_length_102971_cov_30.281929_8	336	30849	91.8125	206	6.1797	103	6.1797	5.35479	no	0	0	0	0	0
NODE_10_length_102971_cov_30.281929_80	843	93060	110.391	620	7.4131	310	7.4131	6.42355	no	0	0	0	0	0
NODE_10_length_102971_cov_30.281929_81	555	60730	109.423	405	7.3553	202	7.3371	6.37346	no	0	0	0	0	0
NODE_10_length_102971_cov_30.281929_82	1938	316995	163.568	2107	10.9584	1053	10.9532	9.4956	no	0	0	0	0	0
NODE_10_length_102971_cov_30.281929_83	747	97763	130.874	654	8.8246	327	8.8246	7.64663	no	0	0	0	0	0
NODE_10_length_102971_cov_30.281929_84	843	127140	150.819	848	10.1392	424	10.1392	8.78575	no	0	0	0	0	0
NODE_10_length_102971_cov_30.281929_85	4614	766545	166.135	5086	11.1105	2543	11.1105	9.62739	no	0	0	0	0	0
NODE_10_length_102971_cov_30.281929_86	624	61995	99.351	414	6.6873	207	6.6873	5.79463	no	0	0	0	0	0
NODE_10_length_102971_cov_30.281929_87	5847	828091	141.627	5500	9.4813	2750	9.4813	8.21567	no	0	0	0	0	0
NODE_10_length_102971_cov_30.281929_88	273	24521	89.8205	163	6.0181	81	5.9812	5.21476	no	0	0	0	0	0
NODE_10_length_102971_cov_30.281929_89	888	20767	23.3863	138	1.5664	69	1.5664	1.35731	no	0	0	0	0	0
NODE_10_length_102971_cov_30.281929_9	549	102392	186.506	684	12.558	342	12.558	10.8817	no	0	0	0	0	0
NODE_10_length_102971_cov_30.281929_90	552	16550	29.9819	111	2.0268	55	2.0086	1.75625	no	0	0	0	0	0
NODE_10_length_102971_cov_30.281929_91	1284	71921	56.0132	477	3.7445	238	3.7366	3.24466	no	0	0	0	0	0
NODE_100_length_41450_cov_41.586955_1	753	145745	193.553	969	12.9707	484	12.9574	11.2393	no	0	0	0	0	0
NODE_100_length_41450_cov_41.586955_10	453	48767	107.653	325	7.2314	162	7.2091	6.2661	no	0	0	0	0	0
NODE_100_length_41450_cov_41.586955_11	1362	257394	188.982	1711	12.6622	855	12.6548	10.972	no	0	0	0	0	0
NODE_100_length_41450_cov_41.586955_12	3237	793022	244.987	5264	16.3911	2632	16.3911	14.2031	no	0	0	0	0	0
NODE_100_length_41450_cov_41.586955_13	1389	389922	280.721	2597	18.8454	1298	18.8382	16.3298	no	0	0	0	0	0
NODE_100_length_41450_cov_41.586955_14	531	104766	197.299	700	13.2874	350	13.2874	11.5137	no	0	0	0	0	0
NODE_100_length_41450_cov_41.586955_15	735	152394	207.339	1014	13.9055	507	13.9055	12.0493	no	0	0	0	0	0
NODE_100_length_41450_cov_41.586955_16	1188	267010	224.756	1773	15.0428	886	15.0343	13.0348	no	0	0	0	0	0
NODE_100_length_41450_cov_41.586955_17	1383	220883	159.713	1468	10.6989	734	10.6989	9.27074	no	0	0	0	0	0
NODE_100_length_41450_cov_41.586955_18	1851	430718	232.695	2864	15.5956	1432	15.5956	13.5138	no	0	0	0	0	0
NODE_100_length_41450_cov_41.586955_19	579	110397	190.668	739	12.8648	369	12.8474	11.1475	no	0	0	0	0	0
NODE_100_length_41450_cov_41.586955_2	408	56370	138.162	380	9.3877	190	9.3877	8.13456	no	0	0	0	0	0
NODE_100_length_41450_cov_41.586955_20	558	126306	226.355	844	15.2456	422	15.2456	13.2105	no	0	0	0	0	0
NODE_100_length_41450_cov_41.586955_21	1236	197667	159.925	1315	10.7237	657	10.7155	9.29222	no	0	0	0	0	0
NODE_100_length_41450_cov_41.586955_22	2631	437067	166.122	2905	11.1291	1452	11.1253	9.64351	no	0	0	0	0	0
NODE_100_length_41450_cov_41.586955_23	198	12966	65.4848	89	4.5307	44	4.4797	3.92591	no	0	0	0	0	0
NODE_100_length_41450_cov_41.586955_24	1398	279057	199.612	1855	13.3744	927	13.3671	11.5891	no	0	0	0	0	0
NODE_100_length_41450_cov_41.586955_25	1479	315016	212.993	2096	14.2843	1048	14.2843	12.3775	no	0	0	0	0	0
NODE_100_length_41450_cov_41.586955_26	1056	191127	180.992	1271	12.1316	635	12.122	10.5122	no	0	0	0	0	0
NODE_100_length_41450_cov_41.586955_27	756	126065	166.753	839	11.186	419	11.1727	9.69281	no	0	0	0	0	0
NODE_100_length_41450_cov_41.586955_28	786	136898	174.171	913	11.708	456	11.6952	10.1451	no	0	0	0	0	0
NODE_100_length_41450_cov_41.586955_29	2778	561211	202.02	3728	13.5263	1864	13.5263	11.7207	no	0	0	0	0	0
NODE_100_length_41450_cov_41.586955_3	1104	197087	178.521	1313	11.9876	656	11.9785	10.3874	no	0	0	0	0	0
NODE_100_length_41450_cov_41.586955_30	873	133773	153.234	888	10.2526	444	10.2526	8.88401	no	0	0	0	0	0
NODE_100_length_41450_cov_41.586955_31	606	69270	114.307	462	7.6843	231	7.6843	6.65855	no	0	0	0	0	0
NODE_100_length_41450_cov_41.586955_32	711	101593	142.887	678	9.6116	339	9.6116	8.32858	no	0	0	0	0	0
NODE_100_length_41450_cov_41.586955_4	2256	459482	203.671	3055	13.6492	1527	13.6448	11.8272	no	0	0	0	0	0
NODE_100_length_41450_cov_41.586955_5	1506	253456	168.298	1685	11.2775	842	11.2708	9.7721	no	0	0	0	0	0
NODE_100_length_41450_cov_41.586955_6	897	126745	141.299	845	9.4951	422	9.4839	8.22763	no	0	0	0	0	0
NODE_100_length_41450_cov_41.586955_7	477	70184	147.136	470	9.9315	235	9.9315	8.60577	no	0	0	0	0	0
NODE_100_length_41450_cov_41.586955_8	3786	792465	209.315	5262	14.009	2631	14.009	12.139	no	0	0	0	0	0
NODE_100_length_41450_cov_41.586955_9	1041	155163	149.052	1031	9.9826	515	9.9729	8.65005	no	0	0	0	0	0
NODE_1000_length_13879_cov_18.861183_1	258	9967	38.6318	67	2.6175	33	2.5785	2.2681	no	0	0	0	0	0
NODE_1000_length_13879_cov_18.861183_10	216	12844	59.463	87	4.0598	43	4.0131	3.51787	no	0	0	0	0	0
NODE_1000_length_13879_cov_18.861183_11	573	32311	56.3892	216	3.7996	108	3.7996	3.2924	no	0	0	0	0	0
NODE_1000_length_13879_cov_18.861183_12	207	12070	58.3092	82	3.9928	41	3.9928	3.45981	no	0	0	0	0	0
NODE_1000_length_13879_cov_18.861183_13	174	7752	44.5517	56	3.244	28	3.244	2.81097	no	0	0	0	0	0
NODE_1000_length_13879_cov_18.861183_14	234	11928	50.9744	83	3.5752	41	3.5321	3.09796	no	0	0	0	0	0
NODE_1000_length_13879_cov_18.861183_15	660	58220	88.2121	390	5.956	195	5.956	5.16095	no	0	0	0	0	0
NODE_1000_length_13879_cov_18.861183_16	171	5990	35.0292	44	2.5935	22	2.5935	2.2473	no	0	0	0	0	0
NODE_1000_length_13879_cov_18.861183_17	168	7261	43.2202	52	3.1198	26	3.1198	2.70335	no	0	0	0	0	0
NODE_1000_length_13879_cov_18.861183_18	396	31783	80.2601	212	5.3961	106	5.3961	4.67579	no	0	0	0	0	0
NODE_1000_length_13879_cov_18.861183_19	342	22290	65.1754	151	4.4503	75	4.4208	3.85624	no	0	0	0	0	0
NODE_1000_length_13879_cov_18.861183_2	192	4481	23.3385	31	1.6274	15	1.5749	1.41016	no	0	0	0	0	0
NODE_1000_length_13879_cov_18.861183_20	225	10115	44.9556	69	3.091	34	3.0462	2.67839	no	0	0	0	0	0
NODE_1000_length_13879_cov_18.861183_21	273	14968	54.8278	104	3.8398	52	3.8398	3.32724	no	0	0	0	0	0
NODE_1000_length_13879_cov_18.861183_22	237	19712	83.173	132	5.6139	66	5.6139	4.86452	no	0	0	0	0	0
NODE_1000_length_13879_cov_18.861183_23	393	30490	77.5827	204	5.2321	102	5.2321	4.53368	no	0	0	0	0	0
NODE_1000_length_13879_cov_18.861183_24	831	85003	102.29	565	6.853	282	6.8409	5.93821	no	0	0	0	0	0
NODE_1000_length_13879_cov_18.861183_25	1104	114816	104	762	6.957	381	6.957	6.02833	no	0	0	0	0	0
NODE_1000_length_13879_cov_18.861183_26	765	76278	99.7098	512	6.746	256	6.746	5.8455	no	0	0	0	0	0
NODE_1000_length_13879_cov_18.861183_27	1224	102118	83.4297	679	5.5914	339	5.5832	4.84502	no	0	0	0	0	0
NODE_1000_length_13879_cov_18.861183_28	201	11306	56.2488	77	3.8613	38	3.8111	3.34587	no	0	0	0	0	0
NODE_1000_length_13879_cov_18.861183_29	348	16643	47.8247	114	3.3019	57	3.3019	2.86114	no	0	0	0	0	0
NODE_1000_length_13879_cov_18.861183_3	192	9208	47.9583	65	3.4123	32	3.3598	2.9568	no	0	0	0	0	0
NODE_1000_length_13879_cov_18.861183_30	183	7849	42.8907	55	3.0293	27	2.9743	2.62493	no	0	0	0	0	0
NODE_1000_length_13879_cov_18.861183_31	663	61687	93.0422	412	6.2635	206	6.2635	5.4274	no	0	0	0	0	0
NODE_1000_length_13879_cov_18.861183_4	150	2147	14.3133	16	1.0751	8	1.0751	0.931588	no	0	0	0	0	0
NODE_1000_length_13879_cov_18.861183_5	363	21685	59.7383	146	4.054	73	4.054	3.51284	no	0	0	0	0	0
NODE_1000_length_13879_cov_18.861183_6	579	40713	70.3161	274	4.7699	137	4.7699	4.13318	no	0	0	0	0	0
NODE_1000_length_13879_cov_18.861183_7	288	15942	55.3542	107	3.7448	53	3.7098	3.24492	no	0	0	0	0	0
NODE_1000_length_13879_cov_18.861183_8	570	32310	56.6842	215	3.8019	107	3.7842	3.2944	no	0	0	0	0	0
NODE_1000_length_13879_cov_18.861183_9	279	11650	41.7563	78	2.8179	39	2.8179	2.44175	no	0	0	0	0	0
NODE_10000_length_3719_cov_5.107533_1	876	24704	28.2009	166	1.91	83	1.91	1.65504	no	0	0	0	0	0
NODE_10000_length_3719_cov_5.107533_2	750	22517	30.0227	150	2.0159	75	2.0159	1.7468	no	0	0	0	0	0
NODE_10000_length_3719_cov_5.107533_3	1380	39206	28.4101	262	1.9136	131	1.9136	1.65816	no	0	0	0	0	0
NODE_10000_length_3719_cov_5.107533_4	480	14325	29.8438	97	2.0369	48	2.0159	1.765	no	0	0	0	0	0
NODE_100000_length_790_cov_10.032653_1	786	26902	34.2265	180	2.3083	90	2.3083	2.00017	no	0	0	0	0	0
NODE_100001_length_790_cov_9.978231_1	789	44142	55.9468	293	3.7431	146	3.7303	3.24344	no	0	0	0	0	0
NODE_100002_length_790_cov_9.810884_1	279	12682	45.4552	85	3.0708	42	3.0347	2.66089	no	0	0	0	0	0
NODE_100002_length_790_cov_9.810884_2	186	2713	14.586	19	1.0296	9	0.9754	0.892162	no	0	0	0	0	0
NODE_100003_length_790_cov_9.439456_1	786	32695	41.5967	217	2.7827	108	2.7699	2.41125	no	0	0	0	0	0
NODE_100004_length_790_cov_9.182313_1	459	19057	41.5185	128	2.8108	64	2.8108	2.43559	no	0	0	0	0	0
NODE_100004_length_790_cov_9.182313_2	315	11467	36.4032	78	2.4959	39	2.4959	2.16273	no	0	0	0	0	0
NODE_100005_length_790_cov_8.832653_1	222	7751	34.9144	52	2.3609	26	2.3609	2.04575	no	0	0	0	0	0
NODE_100005_length_790_cov_8.832653_2	447	27204	60.8591	182	4.1039	91	4.1039	3.55608	no	0	0	0	0	0
NODE_100006_length_790_cov_8.299320_1	786	21266	27.056	142	1.821	71	1.821	1.57792	no	0	0	0	0	0
NODE_100007_length_790_cov_7.832653_1	789	81615	103.441	541	6.9112	270	6.8985	5.98864	no	0	0	0	0	0
NODE_100008_length_790_cov_7.740136_1	210	5647	26.8905	38	1.8239	19	1.8239	1.58043	no	0	0	0	0	0
NODE_100008_length_790_cov_7.740136_2	453	13430	29.6468	89	1.9803	44	1.958	1.71596	no	0	0	0	0	0
NODE_100009_length_790_cov_7.627211_1	147	4087	27.8027	29	1.9885	14	1.9199	1.72306	no	0	0	0	0	0
NODE_100009_length_790_cov_7.627211_2	423	13015	30.7683	87	2.0731	43	2.0492	1.79637	no	0	0	0	0	0
NODE_10001_length_3718_cov_50.779416_1	3348	828696	247.52	5497	16.5492	2748	16.5462	14.3401	no	0	0	0	0	0
NODE_10001_length_3718_cov_50.779416_2	351	57095	162.664	385	11.0558	192	11.0271	9.57999	no	0	0	0	0	0
NODE_100010_length_790_cov_7.455782_1	702	27252	38.8205	181	2.5988	90	2.5845	2.25189	no	0	0	0	0	0
NODE_100011_length_790_cov_7.450340_1	675	45122	66.8474	300	4.4797	150	4.4797	3.88172	no	0	0	0	0	0
NODE_100012_length_790_cov_7.402721_1	789	25495	32.3131	170	2.1717	85	2.1717	1.88181	no	0	0	0	0	0
NODE_100013_length_790_cov_6.914286_1	789	26693	33.8314	178	2.2739	89	2.2739	1.97036	no	0	0	0	0	0
NODE_100014_length_790_cov_6.696599_1	339	4793	14.1386	32	0.9515	16	0.9515	0.824487	no	0	0	0	0	0
NODE_100014_length_790_cov_6.696599_2	336	5889	17.5268	39	1.1699	19	1.1399	1.01373	no	0	0	0	0	0
NODE_100015_length_790_cov_6.674830_1	720	20643	28.6708	137	1.9179	68	1.9039	1.66189	no	0	0	0	0	0
NODE_100016_length_790_cov_6.632653_1	159	996	6.2642	7	0.4437	3	0.3804	0.384472	no	0	0	0	0	0
NODE_100016_length_790_cov_6.632653_2	231	4187	18.1255	29	1.2654	14	1.2217	1.09649	no	0	0	0	0	0
NODE_100017_length_790_cov_6.429932_1	489	31038	63.4724	206	4.2461	103	4.2461	3.6793	no	0	0	0	0	0
NODE_100017_length_790_cov_6.429932_2	285	5522	19.3754	37	1.3086	18	1.2732	1.13392	no	0	0	0	0	0
NODE_100018_length_790_cov_6.344218_1	657	18214	27.723	122	1.8717	61	1.8717	1.62185	no	0	0	0	0	0
NODE_100019_length_790_cov_6.254422_1	729	27858	38.214	185	2.5579	92	2.5441	2.21645	no	0	0	0	0	0
NODE_10002_length_3718_cov_22.393666_1	213	11399	53.5164	77	3.6437	38	3.5964	3.15731	no	0	0	0	0	0
NODE_10002_length_3718_cov_22.393666_2	3288	346008	105.234	2296	7.0384	1148	7.0384	6.09886	no	0	0	0	0	0
NODE_100020_length_790_cov_6.180952_1	291	5637	19.3711	39	1.3509	19	1.3162	1.17057	no	0	0	0	0	0
NODE_100020_length_790_cov_6.180952_2	498	11175	22.4398	75	1.518	37	1.4977	1.31537	no	0	0	0	0	0
NODE_100021_length_790_cov_6.174150_1	786	29601	37.6603	197	2.5263	98	2.5134	2.18907	no	0	0	0	0	0
NODE_100022_length_790_cov_6.066667_2	384	8570	22.3177	57	1.4962	28	1.4699	1.29648	no	0	0	0	0	0
NODE_100023_length_790_cov_5.889796_1	789	15457	19.5906	103	1.3158	51	1.303	1.14016	no	0	0	0	0	0
NODE_100024_length_790_cov_5.736054_1	312	4530	14.5192	30	0.9692	15	0.9692	0.839824	no	0	0	0	0	0
NODE_100024_length_790_cov_5.736054_2	342	6950	20.3216	47	1.3852	23	1.3557	1.20029	no	0	0	0	0	0
NODE_100025_length_790_cov_5.687075_1	789	22723	28.7997	151	1.929	75	1.9162	1.6715	no	0	0	0	0	0
NODE_100026_length_790_cov_5.668027_1	171	1782	10.4211	12	0.7073	6	0.7073	0.612885	no	0	0	0	0	0
NODE_100026_length_790_cov_5.668027_2	411	11543	28.0852	77	1.8884	38	1.8638	1.63632	no	0	0	0	0	0
NODE_100027_length_790_cov_5.640816_1	696	20104	28.8851	134	1.9406	67	1.9406	1.68156	no	0	0	0	0	0
NODE_100028_length_790_cov_5.629932_1	786	25769	32.785	171	2.1929	85	2.18	1.90018	no	0	0	0	0	0
NODE_100029_length_790_cov_5.597279_1	789	48584	61.5767	323	4.1263	161	4.1135	3.57549	no	0	0	0	0	0
NODE_10003_length_3718_cov_6.628447_1	207	4993	24.1208	34	1.6556	17	1.6556	1.4346	no	0	0	0	0	0
NODE_10003_length_3718_cov_6.628447_2	1185	29594	24.9738	197	1.6757	98	1.6671	1.45202	no	0	0	0	0	0
NODE_10003_length_3718_cov_6.628447_3	1608	58600	36.4428	390	2.4446	195	2.4446	2.11828	no	0	0	0	0	0
NODE_10003_length_3718_cov_6.628447_4	594	18661	31.4158	125	2.1211	62	2.1041	1.83796	no	0	0	0	0	0
NODE_100030_length_790_cov_5.414966_1	546	11938	21.8645	80	1.4768	40	1.4768	1.27967	no	0	0	0	0	0
NODE_100030_length_790_cov_5.414966_2	231	4715	20.4113	32	1.3963	16	1.3963	1.20991	no	0	0	0	0	0
NODE_100031_length_790_cov_5.367347_1	789	24665	31.2611	164	2.0951	82	2.0951	1.81543	no	0	0	0	0	0
NODE_100032_length_790_cov_5.302041_1	786	20772	26.4275	139	1.7825	69	1.7697	1.54456	no	0	0	0	0	0
NODE_100033_length_790_cov_5.262585_1	606	16135	26.6254	108	1.7963	54	1.7963	1.55652	no	0	0	0	0	0
NODE_100034_length_790_cov_5.179592_1	786	16973	21.5941	113	1.4491	56	1.4363	1.25566	no	0	0	0	0	0
NODE_100035_length_790_cov_5.161905_1	789	19248	24.3954	129	1.648	64	1.6352	1.42801	no	0	0	0	0	0
NODE_100036_length_790_cov_5.153741_1	789	33572	42.5501	225	2.8744	112	2.8616	2.4907	no	0	0	0	0	0
NODE_100037_length_790_cov_5.152381_1	171	604	3.5322	4	0.2358	2	0.2358	0.204324	no	0	0	0	0	0
NODE_100037_length_790_cov_5.152381_2	543	9530	17.5506	64	1.188	32	1.188	1.02942	no	0	0	0	0	0
NODE_100038_length_790_cov_5.119728_1	150	1759	11.7267	13	0.8736	6	0.8064	0.756986	no	0	0	0	0	0
NODE_100038_length_790_cov_5.119728_2	621	12882	20.744	86	1.3959	43	1.3959	1.20957	no	0	0	0	0	0
NODE_100039_length_790_cov_5.118367_1	573	9211	16.075	61	1.073	30	1.0554	0.929768	no	0	0	0	0	0
NODE_10004_length_3718_cov_6.426972_1	582	20225	34.7509	135	2.338	67	2.3207	2.02591	no	0	0	0	0	0
NODE_10004_length_3718_cov_6.426972_2	1032	35820	34.7093	239	2.3343	119	2.3245	2.0227	no	0	0	0	0	0
NODE_10004_length_3718_cov_6.426972_3	177	453	2.5593	3	0.1708	1	0.1139	0.148	no	0	0	0	0	0
NODE_10004_length_3718_cov_6.426972_4	777	33401	42.9871	222	2.8798	111	2.8798	2.49538	no	0	0	0	0	0
NODE_10004_length_3718_cov_6.426972_5	762	22805	29.9278	152	2.0106	76	2.0106	1.74221	no	0	0	0	0	0
NODE_100040_length_790_cov_5.115646_1	483	10377	21.4845	69	1.4399	34	1.4191	1.24769	no	0	0	0	0	0
NODE_100040_length_790_cov_5.115646_2	276	3814	13.8188	26	0.9495	13	0.9495	0.822754	no	0	0	0	0	0
NODE_100041_length_790_cov_5.058503_1	789	34066	43.1762	226	2.8871	113	2.8871	2.50171	no	0	0	0	0	0
NODE_100042_length_790_cov_5.047619_1	357	6712	18.8011	45	1.2705	22	1.2423	1.1009	no	0	0	0	0	0
NODE_100042_length_790_cov_5.047619_2	408	6906	16.9265	47	1.1611	23	1.1364	1.00611	no	0	0	0	0	0
NODE_100043_length_790_cov_5.019048_1	663	12835	19.359	85	1.2922	42	1.277	1.11971	no	0	0	0	0	0
NODE_100044_length_790_cov_4.986395_1	789	16157	20.4778	108	1.3797	54	1.3797	1.19553	no	0	0	0	0	0
NODE_100045_length_790_cov_4.968707_1	327	9024	27.5963	60	1.8494	30	1.8494	1.60253	no	0	0	0	0	0
NODE_100045_length_790_cov_4.968707_2	390	13418	34.4051	90	2.326	45	2.326	2.01551	no	0	0	0	0	0
NODE_100046_length_790_cov_4.944218_1	219	3146	14.3653	21	0.9665	10	0.9205	0.837485	no	0	0	0	0	0
NODE_100046_length_790_cov_4.944218_2	570	9966	17.4842	66	1.1671	33	1.1671	1.01131	no	0	0	0	0	0
NODE_100047_length_790_cov_4.926531_1	750	19239	25.652	129	1.7337	64	1.7202	1.50227	no	0	0	0	0	0
NODE_100048_length_790_cov_4.757823_1	363	4302	11.8512	29	0.8052	14	0.7775	0.697716	no	0	0	0	0	0
NODE_100048_length_790_cov_4.757823_2	414	7775	18.7802	53	1.2904	26	1.266	1.11815	no	0	0	0	0	0
NODE_100049_length_790_cov_4.644898_1	789	14968	18.9708	101	1.2903	50	1.2775	1.11806	no	0	0	0	0	0
NODE_10005_length_3718_cov_6.342615_1	1650	64583	39.1412	429	2.6207	214	2.6145	2.27087	no	0	0	0	0	0
NODE_10005_length_3718_cov_6.342615_2	1590	44384	27.9145	296	1.8764	148	1.8764	1.62592	no	0	0	0	0	0
NODE_10005_length_3718_cov_6.342615_3	168	755	4.494	5	0.3	2	0.24	0.259954	no	0	0	0	0	0
NODE_100050_length_790_cov_4.627211_1	786	16160	20.5598	108	1.385	54	1.385	1.20012	no	0	0	0	0	0
NODE_100051_length_790_cov_4.563265_1	276	2371	8.5906	16	0.5843	8	0.5843	0.506304	no	0	0	0	0	0
NODE_100052_length_790_cov_4.482993_1	711	10789	15.1744	72	1.0207	36	1.0207	0.88445	no	0	0	0	0	0
NODE_100053_length_790_cov_4.478912_1	705	13684	19.4099	91	1.301	45	1.2867	1.12733	no	0	0	0	0	0
NODE_100054_length_790_cov_4.454422_1	384	2567	6.6849	17	0.4462	8	0.42	0.386638	no	0	0	0	0	0
NODE_100054_length_790_cov_4.454422_2	396	4955	12.5126	33	0.84	16	0.8145	0.727871	no	0	0	0	0	0
NODE_100055_length_790_cov_4.451701_1	789	29683	37.621	197	2.5167	98	2.5039	2.18075	no	0	0	0	0	0
NODE_100056_length_790_cov_4.435374_1	789	18221	23.0938	121	1.5458	60	1.533	1.33946	no	0	0	0	0	0
NODE_100057_length_790_cov_4.425850_1	789	13404	16.9886	89	1.137	44	1.1242	0.985225	no	0	0	0	0	0
NODE_100058_length_790_cov_4.414966_1	789	16005	20.2852	106	1.3541	53	1.3541	1.17335	no	0	0	0	0	0
NODE_100059_length_790_cov_4.397279_1	396	5402	13.6414	37	0.9418	18	0.9163	0.816082	no	0	0	0	0	0
NODE_100059_length_790_cov_4.397279_2	384	6627	17.2578	44	1.1549	22	1.1549	1.00074	no	0	0	0	0	0
NODE_10006_length_3717_cov_25.828509_1	282	15087	53.5	102	3.6458	51	3.6458	3.15913	no	0	0	0	0	0
NODE_10006_length_3717_cov_25.828509_2	957	135503	141.591	902	9.5002	451	9.5002	8.23205	no	0	0	0	0	0
NODE_10006_length_3717_cov_25.828509_3	816	93477	114.555	621	7.6707	310	7.6584	6.64676	no	0	0	0	0	0
NODE_10006_length_3717_cov_25.828509_4	978	112274	114.8	746	7.6884	373	7.6884	6.6621	no	0	0	0	0	0
NODE_10006_length_3717_cov_25.828509_5	321	25728	80.1495	175	5.495	87	5.4636	4.76149	no	0	0	0	0	0
NODE_100060_length_790_cov_4.367347_1	363	4195	11.5565	28	0.7775	14	0.7775	0.673714	no	0	0	0	0	0
NODE_100060_length_790_cov_4.367347_2	465	6788	14.5978	46	0.9971	23	0.9971	0.864	no	0	0	0	0	0
NODE_100061_length_790_cov_4.296599_1	789	10836	13.7338	73	0.9326	36	0.9198	0.80811	no	0	0	0	0	0
NODE_100062_length_790_cov_4.255782_1	789	11407	14.4575	76	0.9709	38	0.9709	0.841297	no	0	0	0	0	0
NODE_100063_length_790_cov_4.246259_1	786	11170	14.2112	75	0.9618	37	0.949	0.833412	no	0	0	0	0	0
NODE_100064_length_790_cov_4.205442_1	687	13696	19.936	91	1.3351	45	1.3204	1.15688	no	0	0	0	0	0
NODE_100065_length_790_cov_4.194558_1	243	2366	9.7366	16	0.6637	8	0.6637	0.575105	no	0	0	0	0	0
NODE_100066_length_790_cov_4.183673_1	279	4506	16.1505	30	1.0838	15	1.0838	0.939127	no	0	0	0	0	0
NODE_100066_length_790_cov_4.183673_2	201	287	1.4279	2	0.1003	1	0.1003	0.0869112	no	0	0	0	0	0
NODE_100067_length_790_cov_4.174150_1	789	16006	20.2864	106	1.3541	53	1.3541	1.17335	no	0	0	0	0	0
NODE_100068_length_790_cov_4.129252_1	624	7071	11.3317	47	0.7592	23	0.743	0.657857	no	0	0	0	0	0
NODE_100069_length_790_cov_4.123810_1	789	11439	14.4981	77	0.9837	38	0.9709	0.852389	no	0	0	0	0	0
NODE_10007_length_3717_cov_21.180776_1	900	102899	114.332	682	7.638	341	7.638	6.61843	no	0	0	0	0	0
NODE_10007_length_3717_cov_21.180776_2	1389	136547	98.306	907	6.5817	453	6.5745	5.70313	no	0	0	0	0	0
NODE_10007_length_3717_cov_21.180776_3	387	28324	73.1886	189	4.9225	94	4.8965	4.26541	no	0	0	0	0	0
NODE_10007_length_3717_cov_21.180776_4	573	57983	101.192	387	6.8076	193	6.79	5.89887	no	0	0	0	0	0
NODE_10007_length_3717_cov_21.180776_5	243	23318	95.9588	157	6.5122	78	6.4707	5.64291	no	0	0	0	0	0
NODE_100070_length_790_cov_4.110204_1	540	9302	17.2259	62	1.1573	31	1.1573	1.00282	no	0	0	0	0	0
NODE_100070_length_790_cov_4.110204_2	252	5116	20.3016	35	1.3999	17	1.3599	1.21303	no	0	0	0	0	0
NODE_100071_length_790_cov_4.093878_1	786	9758	12.4148	65	0.8335	32	0.8207	0.722239	no	0	0	0	0	0
NODE_100072_length_790_cov_3.971429_1	591	7532	12.7445	50	0.8527	25	0.8527	0.738876	no	0	0	0	0	0
NODE_100072_length_790_cov_3.971429_2	201	1165	5.796	8	0.4012	4	0.4012	0.347645	no	0	0	0	0	0
NODE_100073_length_790_cov_3.918367_1	639	11764	18.41	79	1.2461	39	1.2304	1.07976	no	0	0	0	0	0
NODE_100074_length_790_cov_3.907483_1	714	13681	19.1611	91	1.2846	45	1.2705	1.11312	no	0	0	0	0	0
NODE_100075_length_790_cov_3.844898_1	786	11564	14.7125	77	0.9874	38	0.9746	0.855595	no	0	0	0	0	0
NODE_100076_length_790_cov_3.823129_1	786	16706	21.2545	111	1.4234	55	1.4106	1.23339	no	0	0	0	0	0
NODE_100077_length_790_cov_3.793197_1	171	2613	15.2807	18	1.061	9	1.061	0.91937	no	0	0	0	0	0
NODE_100077_length_790_cov_3.793197_2	330	4512	13.6727	30	0.9163	15	0.9163	0.793986	no	0	0	0	0	0
NODE_100078_length_790_cov_3.775510_1	603	6572	10.8988	44	0.7355	22	0.7355	0.63732	no	0	0	0	0	0
NODE_100079_length_790_cov_3.764626_1	156	1413	9.0577	10	0.6461	5	0.6461	0.559854	no	0	0	0	0	0
NODE_100079_length_790_cov_3.764626_2	393	4666	11.8728	32	0.8207	16	0.8207	0.711147	no	0	0	0	0	0
NODE_100079_length_790_cov_3.764626_3	267	2698	10.1049	18	0.6795	9	0.6795	0.588796	no	0	0	0	0	0
NODE_10008_length_3717_cov_6.938012_1	729	28046	38.4719	189	2.6132	94	2.5994	2.26437	no	0	0	0	0	0
NODE_10008_length_3717_cov_6.938012_2	1161	43081	37.1068	287	2.4916	143	2.483	2.159	no	0	0	0	0	0
NODE_10008_length_3717_cov_6.938012_3	915	25559	27.9333	170	1.8727	85	1.8727	1.62272	no	0	0	0	0	0
NODE_100080_length_790_cov_3.729252_1	408	6701	16.424	45	1.1117	22	1.087	0.963302	no	0	0	0	0	0
NODE_100080_length_790_cov_3.729252_2	366	3419	9.3415	23	0.6334	11	0.6059	0.548849	no	0	0	0	0	0
NODE_100081_length_790_cov_3.719728_1	789	18252	23.1331	121	1.5458	60	1.533	1.33946	no	0	0	0	0	0
NODE_100082_length_790_cov_3.718367_1	570	16737	29.3632	112	1.9805	56	1.9805	1.71613	no	0	0	0	0	0
NODE_100082_length_790_cov_3.718367_2	219	3015	13.7671	21	0.9665	10	0.9205	0.837485	no	0	0	0	0	0
NODE_100083_length_790_cov_3.699320_1	786	11271	14.3397	75	0.9618	37	0.949	0.833412	no	0	0	0	0	0
NODE_100084_length_790_cov_3.663946_1	789	16936	21.4651	114	1.4563	57	1.4563	1.2619	no	0	0	0	0	0
NODE_100085_length_790_cov_3.640816_1	789	13300	16.8568	89	1.137	44	1.1242	0.985225	no	0	0	0	0	0
NODE_100086_length_790_cov_3.636735_1	789	18254	23.1356	122	1.5585	61	1.5585	1.35046	no	0	0	0	0	0
NODE_100087_length_790_cov_3.619048_1	789	10570	13.3967	70	0.8942	35	0.8942	0.774836	no	0	0	0	0	0
NODE_100088_length_790_cov_3.613605_1	192	151	0.7865	1	0.0525	0	0	0.0454919	no	0	0	0	0	0
NODE_100088_length_790_cov_3.613605_2	270	3286	12.1704	23	0.8586	11	0.8213	0.743988	no	0	0	0	0	0
NODE_100089_length_790_cov_3.609524_1	786	12529	15.9402	84	1.0772	42	1.0772	0.933408	no	0	0	0	0	0
NODE_10009_length_3717_cov_5.018023_1	1527	49098	32.1532	326	2.1519	163	2.1519	1.86465	no	0	0	0	0	0
NODE_10009_length_3717_cov_5.018023_2	1479	39710	26.8492	264	1.7992	132	1.7992	1.55903	no	0	0	0	0	0
NODE_10009_length_3717_cov_5.018023_3	621	10475	16.868	70	1.1362	35	1.1362	0.984532	no	0	0	0	0	0
NODE_100090_length_790_cov_3.591837_1	189	1354	7.164	9	0.48	4	0.4266	0.415926	no	0	0	0	0	0
NODE_100090_length_790_cov_3.591837_2	585	13211	22.5829	89	1.5335	44	1.5162	1.3288	no	0	0	0	0	0
NODE_100091_length_790_cov_3.579592_1	786	10210	12.9898	69	0.8848	34	0.872	0.766691	no	0	0	0	0	0
NODE_100092_length_790_cov_3.560544_2	426	6159	14.4577	41	0.9701	20	0.9464	0.840604	no	0	0	0	0	0
NODE_100093_length_790_cov_3.559184_1	498	8423	16.9137	56	1.1334	28	1.1334	0.982106	no	0	0	0	0	0
NODE_100093_length_790_cov_3.559184_2	231	2589	11.2078	18	0.7854	9	0.7854	0.680559	no	0	0	0	0	0
NODE_100094_length_790_cov_3.559184_1	786	11258	14.3232	75	0.9618	37	0.949	0.833412	no	0	0	0	0	0
NODE_100095_length_790_cov_3.489796_1	786	13437	17.0954	90	1.1541	45	1.1541	1.00004	no	0	0	0	0	0
NODE_100096_length_790_cov_3.482993_2	528	11158	21.1326	74	1.4126	37	1.4126	1.22404	no	0	0	0	0	0
NODE_100097_length_790_cov_3.463946_1	789	12719	16.1204	85	1.0859	42	1.0731	0.940946	no	0	0	0	0	0
NODE_100098_length_790_cov_3.454422_1	363	7097	19.551	47	1.3051	23	1.2773	1.13089	no	0	0	0	0	0
NODE_100098_length_790_cov_3.454422_2	429	6619	15.4289	44	1.0338	22	1.0338	0.895801	no	0	0	0	0	0
NODE_100099_length_790_cov_3.431293_1	786	22052	28.056	148	1.8979	74	1.8979	1.64455	no	0	0	0	0	0
NODE_1001_length_13865_cov_149.369442_1	2703	1771368	655.334	11758	43.8453	5879	43.8453	37.9925	no	0	0	0	0	0
NODE_1001_length_13865_cov_149.369442_10	288	98712	342.75	659	23.0637	329	23.0287	19.985	no	0	0	0	0	0
NODE_1001_length_13865_cov_149.369442_11	288	45961	159.587	309	10.8144	154	10.7794	9.37082	no	0	0	0	0	0
NODE_1001_length_13865_cov_149.369442_12	1257	938355	746.504	6229	49.9481	3114	49.9401	43.2807	no	0	0	0	0	0
NODE_1001_length_13865_cov_149.369442_13	405	165445	408.506	1103	27.4509	551	27.426	23.7866	no	0	0	0	0	0
NODE_1001_length_13865_cov_149.369442_2	1932	1000379	517.794	6650	34.6937	3325	34.6937	30.0625	no	0	0	0	0	0
NODE_1001_length_13865_cov_149.369442_3	486	214471	441.298	1426	29.5746	713	29.5746	25.6268	no	0	0	0	0	0
NODE_1001_length_13865_cov_149.369442_4	615	306046	497.636	2042	33.467	1021	33.467	28.9996	no	0	0	0	0	0
NODE_1001_length_13865_cov_149.369442_5	1389	979221	704.983	6511	47.2478	3255	47.2405	40.9408	no	0	0	0	0	0
NODE_1001_length_13865_cov_149.369442_6	639	417270	653.005	2782	43.8826	1391	43.8826	38.0248	no	0	0	0	0	0
NODE_1001_length_13865_cov_149.369442_7	585	415264	709.853	2773	47.7782	1386	47.761	41.4004	no	0	0	0	0	0
NODE_1001_length_13865_cov_149.369442_8	642	459729	716.089	3063	48.0893	1531	48.0736	41.67	no	0	0	0	0	0
NODE_1001_length_13865_cov_149.369442_9	1644	1205755	733.428	8015	49.1403	4007	49.1342	42.5807	no	0	0	0	0	0
NODE_10010_length_3717_cov_4.368378_2	1452	50353	34.6784	335	2.3255	167	2.3185	2.01508	no	0	0	0	0	0
NODE_10010_length_3717_cov_4.368378_3	555	11524	20.764	77	1.3984	38	1.3802	1.21173	no	0	0	0	0	0
NODE_10010_length_3717_cov_4.368378_4	1026	21395	20.8528	142	1.395	71	1.395	1.20879	no	0	0	0	0	0
NODE_100100_length_790_cov_3.421769_1	597	13432	22.4992	91	1.5364	45	1.5195	1.33131	no	0	0	0	0	0
NODE_100101_length_790_cov_3.416327_1	789	7491	9.4943	51	0.6515	25	0.6387	0.564533	no	0	0	0	0	0
NODE_100102_length_790_cov_3.408163_1	789	32864	41.6527	218	2.7849	109	2.7849	2.41315	no	0	0	0	0	0
NODE_100103_length_790_cov_3.355102_1	276	1812	6.5652	12	0.4382	6	0.4382	0.379706	no	0	0	0	0	0
NODE_100104_length_790_cov_3.352381_1	465	7189	15.4602	50	1.0838	25	1.0838	0.939127	no	0	0	0	0	0
NODE_100104_length_790_cov_3.352381_2	306	3020	9.8693	20	0.6588	10	0.6588	0.570859	no	0	0	0	0	0
NODE_100105_length_790_cov_3.351020_1	453	9723	21.4636	65	1.4463	32	1.424	1.25324	no	0	0	0	0	0
NODE_100105_length_790_cov_3.351020_2	360	7246	20.1278	49	1.3719	24	1.3439	1.18877	no	0	0	0	0	0
NODE_100106_length_790_cov_3.346939_1	450	6688	14.8622	45	1.0079	22	0.9855	0.873358	no	0	0	0	0	0
NODE_100106_length_790_cov_3.346939_2	144	276	1.9167	2	0.14	1	0.14	0.121312	no	0	0	0	0	0
NODE_100106_length_790_cov_3.346939_3	213	402	1.8873	3	0.142	1	0.0946	0.123045	no	0	0	0	0	0
NODE_100107_length_790_cov_3.308844_1	612	7399	12.0899	49	0.807	24	0.7905	0.699276	no	0	0	0	0	0
NODE_100108_length_790_cov_3.259864_1	213	1842	8.6479	13	0.6152	6	0.5679	0.533079	no	0	0	0	0	0
NODE_100108_length_790_cov_3.259864_3	441	6718	15.2336	46	1.0514	23	1.0514	0.911052	no	0	0	0	0	0
NODE_100109_length_790_cov_3.257143_1	789	9941	12.5995	66	0.8431	33	0.8431	0.730557	no	0	0	0	0	0
NODE_10011_length_3716_cov_11.837203_1	489	9025	18.456	60	1.2367	30	1.2367	1.07162	no	0	0	0	0	0
NODE_10011_length_3716_cov_11.837203_2	651	24172	37.1306	161	2.4928	80	2.4773	2.16004	no	0	0	0	0	0
NODE_10011_length_3716_cov_11.837203_3	1371	34852	25.4209	231	1.6983	115	1.6909	1.4716	no	0	0	0	0	0
NODE_10011_length_3716_cov_11.837203_4	1080	22852	21.1593	152	1.4186	76	1.4186	1.22924	no	0	0	0	0	0
NODE_100110_length_790_cov_3.159184_1	609	9907	16.2677	66	1.0924	33	1.0924	0.946579	no	0	0	0	0	0
NODE_100111_length_790_cov_3.122449_1	774	12875	16.6344	86	1.1199	43	1.1199	0.970408	no	0	0	0	0	0
NODE_100112_length_790_cov_3.114286_1	789	9438	11.962	63	0.8048	31	0.792	0.69737	no	0	0	0	0	0
NODE_100113_length_790_cov_3.088435_1	786	9883	12.5738	66	0.8464	33	0.8464	0.733417	no	0	0	0	0	0
NODE_100114_length_790_cov_3.085714_1	435	3894	8.9517	26	0.6024	13	0.6024	0.521987	no	0	0	0	0	0
NODE_100114_length_790_cov_3.085714_2	300	3129	10.43	21	0.7056	10	0.672	0.611412	no	0	0	0	0	0
NODE_100115_length_790_cov_3.069388_1	345	2833	8.2116	19	0.5551	9	0.5259	0.481001	no	0	0	0	0	0
NODE_100115_length_790_cov_3.069388_2	441	5394	12.2313	36	0.8228	18	0.8228	0.712967	no	0	0	0	0	0
NODE_100116_length_790_cov_3.023129_1	786	9646	12.2723	65	0.8335	32	0.8207	0.722239	no	0	0	0	0	0
NODE_100117_length_790_cov_2.976871_1	750	26069	34.7587	173	2.325	86	2.3115	2.01464	no	0	0	0	0	0
NODE_100118_length_790_cov_2.949660_1	150	590	3.9333	4	0.2688	2	0.2688	0.232919	no	0	0	0	0	0
NODE_100118_length_790_cov_2.949660_2	642	10106	15.7414	68	1.0676	34	1.0676	0.925089	no	0	0	0	0	0
NODE_10012_length_3716_cov_9.246381_1	1011	44463	43.9792	297	2.961	148	2.9511	2.56574	no	0	0	0	0	0
NODE_10012_length_3716_cov_9.246381_2	366	11929	32.5929	79	2.1756	39	2.1481	1.88519	no	0	0	0	0	0
NODE_10012_length_3716_cov_9.246381_3	2118	88807	41.9297	590	2.8078	295	2.8078	2.433	no	0	0	0	0	0
NODE_100120_length_790_cov_2.872109_1	789	9162	11.6122	61	0.7793	30	0.7665	0.675274	no	0	0	0	0	0
NODE_100121_length_790_cov_2.865306_1	789	8522	10.801	57	0.7282	28	0.7154	0.630995	no	0	0	0	0	0
NODE_100122_length_790_cov_2.859864_1	741	14712	19.8543	98	1.333	49	1.333	1.15506	no	0	0	0	0	0
NODE_100123_length_790_cov_2.814966_1	789	15054	19.0798	100	1.2775	50	1.2775	1.10697	no	0	0	0	0	0
NODE_100124_length_790_cov_2.809524_1	786	6308	8.0254	42	0.5386	21	0.5386	0.466704	no	0	0	0	0	0
NODE_100125_length_790_cov_2.797279_1	714	11002	15.409	73	1.0305	36	1.0164	0.892942	no	0	0	0	0	0
NODE_100126_length_790_cov_2.714286_1	420	10366	24.681	69	1.6559	34	1.6319	1.43486	no	0	0	0	0	0
NODE_100126_length_790_cov_2.714286_2	315	6298	19.9937	42	1.3439	21	1.3439	1.16451	no	0	0	0	0	0
NODE_100127_length_790_cov_2.697959_1	786	13382	17.0254	89	1.1413	44	1.1285	0.988951	no	0	0	0	0	0
NODE_100128_length_790_cov_2.696599_1	747	5951	7.9665	40	0.5397	20	0.5397	0.467657	no	0	0	0	0	0
NODE_100129_length_790_cov_2.654422_1	384	1327	3.4557	9	0.2362	4	0.21	0.20467	no	0	0	0	0	0
NODE_100129_length_790_cov_2.654422_2	417	4379	10.5012	30	0.7251	15	0.7251	0.628309	no	0	0	0	0	0
NODE_10013_length_3716_cov_5.912865_1	885	29061	32.8373	193	2.1981	96	2.1867	1.90468	no	0	0	0	0	0
NODE_10013_length_3716_cov_5.912865_2	204	2049	10.0441	15	0.7411	7	0.6917	0.642173	no	0	0	0	0	0
NODE_10013_length_3716_cov_5.912865_3	834	18230	21.8585	121	1.4624	60	1.4503	1.26719	no	0	0	0	0	0
NODE_10013_length_3716_cov_5.912865_4	702	18388	26.1937	124	1.7804	62	1.7804	1.54274	no	0	0	0	0	0
NODE_100130_length_790_cov_2.621769_1	222	1208	5.4414	8	0.3632	4	0.3632	0.314717	no	0	0	0	0	0
NODE_100130_length_790_cov_2.621769_2	576	8366	14.5243	56	0.9799	28	0.9799	0.849096	no	0	0	0	0	0
NODE_100131_length_790_cov_2.616327_1	597	5686	9.5243	38	0.6416	19	0.6416	0.555955	no	0	0	0	0	0
NODE_100132_length_790_cov_2.609524_1	750	13130	17.5067	87	1.1692	43	1.1558	1.01313	no	0	0	0	0	0
NODE_100133_length_790_cov_2.606803_1	549	8490	15.4645	57	1.0465	28	1.0281	0.906806	no	0	0	0	0	0
NODE_100133_length_790_cov_2.606803_2	159	666	4.1887	5	0.317	2	0.2536	0.274685	no	0	0	0	0	0
NODE_100134_length_790_cov_2.538776_1	489	4047	8.2761	27	0.5565	13	0.5359	0.482214	no	0	0	0	0	0
NODE_100134_length_790_cov_2.538776_2	273	3499	12.8168	24	0.8861	12	0.8861	0.767817	no	0	0	0	0	0
NODE_100135_length_790_cov_2.508844_1	786	8477	10.785	57	0.731	28	0.7181	0.633421	no	0	0	0	0	0
NODE_100136_length_790_cov_2.478912_1	789	12403	15.7199	83	1.0603	41	1.0475	0.918764	no	0	0	0	0	0
NODE_100137_length_790_cov_2.458503_1	636	5573	8.7626	37	0.5864	18	0.5705	0.508123	no	0	0	0	0	0
NODE_100137_length_790_cov_2.458503_2	153	1130	7.3856	8	0.527	4	0.527	0.456652	no	0	0	0	0	0
NODE_100138_length_790_cov_2.424490_1	786	10503	13.3626	70	0.8977	35	0.8977	0.777869	no	0	0	0	0	0
NODE_100139_length_790_cov_2.331973_1	315	3709	11.7746	25	0.8	12	0.768	0.69321	no	0	0	0	0	0
NODE_10014_length_3716_cov_5.874078_1	615	11550	18.7805	77	1.262	38	1.2456	1.09354	no	0	0	0	0	0
NODE_10014_length_3716_cov_5.874078_2	3027	69799	23.0588	464	1.545	232	1.545	1.33876	no	0	0	0	0	0
NODE_100140_length_790_cov_2.321088_1	747	10027	13.423	67	0.904	33	0.8906	0.783328	no	0	0	0	0	0
NODE_100141_length_790_cov_2.300680_1	789	4801	6.0849	32	0.4088	16	0.4088	0.35423	no	0	0	0	0	0
NODE_100142_length_790_cov_2.269388_1	786	9187	11.6883	61	0.7822	30	0.7694	0.677786	no	0	0	0	0	0
NODE_100143_length_790_cov_2.246259_1	486	6487	13.3477	43	0.8918	21	0.8711	0.772756	no	0	0	0	0	0
NODE_100144_length_790_cov_2.204082_1	531	4767	8.9774	32	0.6074	16	0.6074	0.52632	no	0	0	0	0	0
NODE_100144_length_790_cov_2.204082_2	183	1174	6.4153	8	0.4406	4	0.4406	0.381786	no	0	0	0	0	0
NODE_100145_length_790_cov_2.178231_1	381	4675	12.2703	31	0.8201	15	0.7937	0.710627	no	0	0	0	0	0
NODE_100145_length_790_cov_2.178231_2	363	2664	7.3388	18	0.4998	9	0.4998	0.433083	no	0	0	0	0	0
NODE_100146_length_790_cov_2.091156_1	750	7177	9.5693	48	0.6451	24	0.6451	0.558987	no	0	0	0	0	0
NODE_100147_length_790_cov_1.945578_1	192	1467	7.6406	10	0.525	5	0.525	0.454919	no	0	0	0	0	0
NODE_100147_length_790_cov_1.945578_2	585	9250	15.812	62	1.0682	31	1.0682	0.925609	no	0	0	0	0	0
NODE_100148_length_790_cov_1.877551_1	786	7397	9.4109	50	0.6412	25	0.6412	0.555608	no	0	0	0	0	0
NODE_100149_length_790_cov_1.854422_1	336	2431	7.2351	17	0.51	8	0.48	0.441922	no	0	0	0	0	0
NODE_100149_length_790_cov_1.854422_2	219	2106	9.6164	14	0.6443	7	0.6443	0.558294	no	0	0	0	0	0
NODE_10015_length_3716_cov_5.169079_1	906	17437	19.2461	116	1.2905	58	1.2905	1.11823	no	0	0	0	0	0
NODE_10015_length_3716_cov_5.169079_2	327	4023	12.3028	27	0.8322	13	0.8014	0.721112	no	0	0	0	0	0
NODE_10015_length_3716_cov_5.169079_3	372	3723	10.0081	25	0.6774	12	0.6503	0.586976	no	0	0	0	0	0
NODE_10015_length_3716_cov_5.169079_4	363	10667	29.3857	71	1.9715	35	1.9437	1.70833	no	0	0	0	0	0
NODE_10015_length_3716_cov_5.169079_5	246	5231	21.2642	35	1.4341	17	1.3931	1.24267	no	0	0	0	0	0
NODE_10015_length_3716_cov_5.169079_6	321	8293	25.8349	57	1.7898	28	1.7584	1.55088	no	0	0	0	0	0
NODE_10015_length_3716_cov_5.169079_7	867	24028	27.714	160	1.8601	80	1.8601	1.6118	no	0	0	0	0	0
NODE_100151_length_790_cov_1.658503_1	789	4811	6.0976	32	0.4088	16	0.4088	0.35423	no	0	0	0	0	0
NODE_100152_length_789_cov_94.749319_1	408	137590	337.23	919	22.7034	459	22.6787	19.6728	no	0	0	0	0	0
NODE_100153_length_789_cov_50.697548_1	744	164772	221.468	1099	14.8888	549	14.8753	12.9013	no	0	0	0	0	0
NODE_100154_length_789_cov_28.681199_1	789	67684	85.7845	449	5.736	224	5.7232	4.97032	no	0	0	0	0	0
NODE_100155_length_789_cov_21.745232_1	414	88954	214.865	591	14.3888	295	14.3644	12.4681	no	0	0	0	0	0
NODE_100155_length_789_cov_21.745232_2	369	36012	97.5935	240	6.5557	120	6.5557	5.6806	no	0	0	0	0	0
NODE_100156_length_789_cov_17.483651_1	246	15341	62.3618	106	4.3432	53	4.3432	3.76344	no	0	0	0	0	0
NODE_100156_length_789_cov_17.483651_2	543	43974	80.9834	294	5.4574	147	5.4574	4.72891	no	0	0	0	0	0
NODE_100157_length_789_cov_17.380109_1	345	22095	64.0435	150	4.3824	75	4.3824	3.79741	no	0	0	0	0	0
NODE_100157_length_789_cov_17.380109_2	447	46427	103.864	309	6.9677	154	6.9451	6.0376	no	0	0	0	0	0
NODE_100158_length_789_cov_16.153951_2	672	93877	139.698	623	9.3445	311	9.3295	8.09713	no	0	0	0	0	0
NODE_100159_length_789_cov_14.008174_1	786	50567	64.3346	335	4.2959	167	4.2831	3.72245	no	0	0	0	0	0
NODE_10016_length_3715_cov_23.600820_1	219	11907	54.3699	82	3.774	41	3.774	3.27022	no	0	0	0	0	0
NODE_10016_length_3715_cov_23.600820_2	447	34216	76.5459	228	5.1412	114	5.1412	4.45492	no	0	0	0	0	0
NODE_10016_length_3715_cov_23.600820_3	471	53492	113.571	356	7.6184	178	7.6184	6.60144	no	0	0	0	0	0
NODE_10016_length_3715_cov_23.600820_4	198	8534	43.101	57	2.9017	28	2.8507	2.51436	no	0	0	0	0	0
NODE_10016_length_3715_cov_23.600820_5	474	48930	103.228	325	6.911	162	6.8897	5.98847	no	0	0	0	0	0
NODE_10016_length_3715_cov_23.600820_6	534	77219	144.605	515	9.7208	257	9.7019	8.4232	no	0	0	0	0	0
NODE_100160_length_789_cov_13.498638_1	786	310380	394.885	2056	26.3655	1028	26.3655	22.846	no	0	0	0	0	0
NODE_100161_length_789_cov_11.437330_1	417	19828	47.5492	132	3.1906	66	3.1906	2.7647	no	0	0	0	0	0
NODE_100161_length_789_cov_11.437330_2	300	5264	17.5467	35	1.1759	17	1.1423	1.01893	no	0	0	0	0	0
NODE_100162_length_789_cov_10.670300_1	786	32615	41.4949	217	2.7827	108	2.7699	2.41125	no	0	0	0	0	0
NODE_100163_length_789_cov_10.602180_1	282	10910	38.6879	73	2.6092	36	2.5735	2.26091	no	0	0	0	0	0
NODE_100164_length_789_cov_10.085831_1	507	17426	34.3708	116	2.3061	58	2.3061	1.99827	no	0	0	0	0	0
NODE_100165_length_789_cov_9.811989_1	786	26844	34.1527	179	2.2954	89	2.2826	1.98899	no	0	0	0	0	0
NODE_100166_length_789_cov_9.083106_1	132	913	6.9167	7	0.5345	3	0.4582	0.463151	no	0	0	0	0	0
NODE_100167_length_789_cov_8.912807_1	699	28011	40.073	186	2.6821	93	2.6821	2.32407	no	0	0	0	0	0
NODE_100168_length_789_cov_8.294278_1	639	25580	40.0313	171	2.6973	85	2.6815	2.33725	no	0	0	0	0	0
NODE_100169_length_789_cov_7.945504_1	789	29625	37.5475	198	2.5294	99	2.5294	2.19176	no	0	0	0	0	0
NODE_10017_length_3715_cov_8.121311_1	564	13330	23.6348	89	1.5905	44	1.5727	1.37819	no	0	0	0	0	0
NODE_10017_length_3715_cov_8.121311_2	291	6436	22.1168	43	1.4894	21	1.4548	1.29058	no	0	0	0	0	0
NODE_10017_length_3715_cov_8.121311_3	981	51499	52.4964	343	3.5242	171	3.5139	3.05376	no	0	0	0	0	0
NODE_10017_length_3715_cov_8.121311_4	762	42365	55.5971	282	3.7302	141	3.7302	3.23227	no	0	0	0	0	0
NODE_10017_length_3715_cov_8.121311_5	1101	37984	34.4995	252	2.307	126	2.307	1.99905	no	0	0	0	0	0
NODE_100170_length_789_cov_7.825613_1	786	32223	40.9962	214	2.7443	107	2.7443	2.37797	no	0	0	0	0	0
NODE_100171_length_789_cov_7.708447_1	789	31816	40.3245	213	2.7211	106	2.7083	2.35787	no	0	0	0	0	0
NODE_100172_length_789_cov_7.294278_1	369	9944	26.9485	66	1.8028	33	1.8028	1.56215	no	0	0	0	0	0
NODE_100172_length_789_cov_7.294278_2	309	9331	30.1974	65	2.1203	32	2.0876	1.83727	no	0	0	0	0	0
NODE_100173_length_789_cov_7.277929_1	522	9433	18.0709	63	1.2165	31	1.1972	1.05411	no	0	0	0	0	0
NODE_100174_length_789_cov_7.231608_1	411	12677	30.8443	85	2.0846	42	2.06	1.80633	no	0	0	0	0	0
NODE_100174_length_789_cov_7.231608_2	384	11023	28.7057	73	1.9161	36	1.8899	1.66033	no	0	0	0	0	0
NODE_100175_length_789_cov_7.138965_1	567	33177	58.5132	221	3.9287	110	3.9109	3.40427	no	0	0	0	0	0
NODE_100176_length_789_cov_7.062670_1	153	1858	12.1438	13	0.8564	6	0.7905	0.742082	no	0	0	0	0	0
NODE_100177_length_789_cov_7.039510_1	786	20869	26.5509	140	1.7953	70	1.7953	1.55565	no	0	0	0	0	0
NODE_100178_length_789_cov_6.949591_1	399	5764	14.4461	39	0.9852	19	0.9599	0.853689	no	0	0	0	0	0
NODE_100178_length_789_cov_6.949591_2	321	9246	28.8037	62	1.9468	31	1.9468	1.68693	no	0	0	0	0	0
NODE_100179_length_789_cov_6.933243_1	477	16052	33.652	107	2.261	53	2.2399	1.95919	no	0	0	0	0	0
NODE_100179_length_789_cov_6.933243_2	309	7188	23.2621	49	1.5984	24	1.5657	1.38503	no	0	0	0	0	0
NODE_10018_length_3715_cov_7.045902_1	453	10358	22.8653	70	1.5575	35	1.5575	1.34959	no	0	0	0	0	0
NODE_10018_length_3715_cov_7.045902_2	582	17601	30.2423	119	2.0609	59	2.0436	1.7858	no	0	0	0	0	0
NODE_10018_length_3715_cov_7.045902_3	507	10993	21.6824	73	1.4513	36	1.4314	1.25757	no	0	0	0	0	0
NODE_10018_length_3715_cov_7.045902_4	1164	39333	33.7912	261	2.2601	130	2.2514	1.95841	no	0	0	0	0	0
NODE_100180_length_789_cov_6.926431_1	549	12359	22.5118	83	1.5238	41	1.5055	1.32039	no	0	0	0	0	0
NODE_100180_length_789_cov_6.926431_2	237	6092	25.7046	41	1.7437	20	1.7012	1.51094	no	0	0	0	0	0
NODE_100181_length_789_cov_6.716621_1	789	21262	26.948	143	1.8268	71	1.814	1.58295	no	0	0	0	0	0
NODE_100182_length_789_cov_6.527248_1	786	20824	26.4936	139	1.7825	69	1.7697	1.54456	no	0	0	0	0	0
NODE_100183_length_789_cov_6.311989_1	564	11574	20.5213	77	1.3761	38	1.3582	1.19241	no	0	0	0	0	0
NODE_100184_length_789_cov_6.253406_1	786	44306	56.369	294	3.7702	147	3.7702	3.26693	no	0	0	0	0	0
NODE_100185_length_789_cov_5.848774_1	378	21788	57.6402	145	3.8664	72	3.8398	3.35029	no	0	0	0	0	0
NODE_100185_length_789_cov_5.848774_2	417	12812	30.7242	85	2.0546	42	2.0304	1.78034	no	0	0	0	0	0
NODE_100186_length_789_cov_5.772480_1	300	5660	18.8667	38	1.2767	19	1.2767	1.10628	no	0	0	0	0	0
NODE_100187_length_789_cov_5.615804_2	201	2990	14.8756	20	1.0029	10	1.0029	0.869026	no	0	0	0	0	0
NODE_100187_length_789_cov_5.615804_3	231	2866	12.4069	20	0.8727	10	0.8727	0.756206	no	0	0	0	0	0
NODE_100187_length_789_cov_5.615804_4	153	1116	7.2941	8	0.527	4	0.527	0.456652	no	0	0	0	0	0
NODE_100188_length_789_cov_5.588556_1	732	20816	28.4372	138	1.9002	69	1.9002	1.64655	no	0	0	0	0	0
NODE_100189_length_789_cov_5.516349_1	483	9187	19.0207	61	1.273	30	1.2521	1.10307	no	0	0	0	0	0
NODE_100189_length_789_cov_5.516349_2	306	2718	8.8824	18	0.5929	9	0.5929	0.513756	no	0	0	0	0	0
NODE_10019_length_3714_cov_25.110686_1	2592	343065	132.355	2277	8.8545	1138	8.8506	7.67254	no	0	0	0	0	0
NODE_10019_length_3714_cov_25.110686_2	795	97672	122.858	652	8.2664	326	8.2664	7.16294	no	0	0	0	0	0
NODE_10019_length_3714_cov_25.110686_3	150	3401	22.6733	25	1.6799	12	1.6127	1.45566	no	0	0	0	0	0
NODE_100190_length_789_cov_5.500000_1	213	906	4.2535	6	0.2839	3	0.2839	0.246003	no	0	0	0	0	0
NODE_100190_length_789_cov_5.500000_2	423	8100	19.1489	54	1.2867	27	1.2867	1.11494	no	0	0	0	0	0
NODE_100190_length_789_cov_5.500000_3	144	984	6.8333	7	0.49	3	0.42	0.424591	no	0	0	0	0	0
[truncated: 357,444+ more rows]

## Sheet: AFS_all
Contig ORF	Length	Bases	Coverage	Reads	RPKM	Frags	FPKM	TPM	ARG in contig?	Best hit (ARO term)	Best identities (percent)	Antibiotic family	Resistance Mechanism	AMR Gene Family
NODE_109708_length_591_cov_6.438433_1	588	12433	21.1446	83	2.6056	41	2.5742	2.04771	yes	arlR	100	fluoroquinolone	antibiotic efflux	major facilitator superfamily (MFS) antibiotic efflux pump
NODE_12645_length_1982_cov_7.435392_1	414	12749	30.7947	86	3.8345	43	3.8345	3.01349	yes	QnrB33	100	fluoroquinolone	antibiotic target protection	quinolone resistance protein (qnr)
NODE_3727_length_3956_cov_16.270443_3	1326	156410	117.956	1043	14.5195	521	14.5056	11.4107	yes	OprA	100	multidrug	antibiotic efflux	resistance-nodulation-cell division (RND) antibiotic efflux pump
NODE_54123_length_883_cov_8.188406_1	882	43016	48.771	285	5.9647	142	5.9438	4.68758	yes	cmlB1	100	phenicol	antibiotic efflux	major facilitator superfamily (MFS) antibiotic efflux pump
NODE_55293_length_873_cov_6.102689_1	516	12572	24.3643	84	3.005	42	3.005	2.36159	yes	BES-1	100	betalactamics	antibiotic inactivation	BES Beta-lactamase
NODE_72432_length_751_cov_3.261494_1	579	8113	14.0121	54	1.7216	27	1.7216	1.35298	yes	CARB-10	100	betalactamics	antibiotic inactivation	CARB beta-lactamase
NODE_75647_length_733_cov_4.418879_1	729	12974	17.797	86	2.1776	43	2.1776	1.71135	yes	AcrS	100	multidrug	antibiotic efflux	resistance-nodulation-cell division (RND) antibiotic efflux pump
NODE_77699_length_721_cov_15.525526_1	717	46678	65.1018	310	7.9809	155	7.9809	6.27209	yes	OprA	100	multidrug	antibiotic efflux	resistance-nodulation-cell division (RND) antibiotic efflux pump
NODE_87478_length_674_cov_7.405493_2	327	9355	28.6086	64	3.6128	32	3.6128	2.83925	yes	AAC(6')-Im	100	aminoglycoside	antibiotic inactivation	AAC(6')
NODE_95939_length_639_cov_4.308219_1	639	16930	26.4945	114	3.2932	57	3.2932	2.58808	yes	APH(4)-Ia	100	aminoglycoside	antibiotic inactivation	APH(4)
NODE_28059_length_1272_cov_7.928513_1	1269	40917	32.2435	275	4.0002	137	3.9857	3.14371	yes	BKC-1	90.91	betalactamics	antibiotic inactivation	BKC Beta-lactamase
NODE_28294_length_1266_cov_11.851363_1	1263	68913	54.5629	459	6.7084	229	6.6938	5.27205	yes	FRI-3	90.91	betalactamics	antibiotic inactivation	FRI beta-lactamase
NODE_5563_length_3155_cov_7.142903_1	957	33292	34.7879	223	4.3013	111	4.2821	3.38034	yes	OXA-114a	90.91	betalactamics	antibiotic inactivation	OXA beta-lactamase
NODE_14563_length_1830_cov_7.164507_2	1029	33781	32.829	225	4.0363	112	4.0183	3.17208	yes	mecA	90	betalactamics	antibiotic target replacement	methicillin resistant PBP2
NODE_39672_length_1048_cov_12.638469_4	234	3918	16.7436	26	2.051	13	2.051	1.61186	yes	FosK	90	fosfomycin	antibiotic inactivation	fosfomycin thiol transferase
NODE_64791_length_799_cov_7.885753_1	795	41873	52.6704	279	6.4781	139	6.4549	5.09106	yes	FRI-3	90	betalactamics	antibiotic inactivation	FRI beta-lactamase
NODE_75160_length_735_cov_13.357353_1	732	54753	74.7992	367	9.2548	183	9.2296	7.27323	yes	FRI-3	90	betalactamics	antibiotic inactivation	FRI beta-lactamase
NODE_76710_length_727_cov_5.032738_1	624	11500	18.4295	77	2.2778	38	2.2482	1.79009	yes	CMY-49	90	betalactamics	antibiotic inactivation	CMY beta-lactamase
NODE_79302_length_713_cov_11.033435_1	639	39338	61.5618	264	7.6263	132	7.6263	5.99341	yes	ADC-6	90	betalactamics	antibiotic inactivation	ADC beta-lactamase without carbapenemase activity
NODE_129949_length_537_cov_4.176349_1	534	6071	11.3689	41	1.4173	20	1.3827	1.11384	yes	arr-4	88.89	rifamycin	antibiotic inactivation	rifampin ADP-ribosyltransferase (Arr)
NODE_29102_length_1247_cov_7.029362_1	303	8162	26.9373	55	3.3507	27	3.2897	2.63327	yes	vanVB	88.89	vancomycin	antibiotic target alteration	glycopeptide resistance gene cluster; vanV
NODE_41264_length_1026_cov_6.460350_1	924	19442	21.0411	130	2.5971	65	2.5971	2.04103	yes	APH(3')-IIa	88.89	aminoglycoside	antibiotic inactivation	APH(3')
NODE_2294_length_5211_cov_12.192785_4	924	72044	77.9697	479	9.5692	239	9.5492	7.52031	yes	cpxA	85.71	multidrug	antibiotic efflux	resistance-nodulation-cell division (RND) antibiotic efflux pump
NODE_536_length_11266_cov_18.333690_3	900	73821	82.0233	493	10.1115	246	10.091	7.9465	yes	carA	84.62	multidrug	antibiotic target protection	ABC-F ATP-binding cassette ribosomal protection protein
NODE_10733_length_2167_cov_10.597538_3	789	38301	48.5437	254	5.9425	127	5.9425	4.67014	yes	OprJ	83.33	multidrug	antibiotic efflux	resistance-nodulation-cell division (RND) antibiotic efflux pump
NODE_134496_length_526_cov_5.331210_1	525	6781	12.9162	45	1.5822	22	1.5471	1.24343	yes	RSA-2	83.33	betalactamics	antibiotic inactivation	RSA beta-lactamase
NODE_24081_length_1384_cov_4.778781_1	894	26218	29.3266	174	3.5927	87	3.5927	2.82346	yes	lfrA	83.33	fluoroquinolone	antibiotic efflux	major facilitator superfamily (MFS) antibiotic efflux pump
NODE_83907_length_691_cov_3.224843_1	660	17861	27.0621	120	3.3562	60	3.3562	2.6376	yes	SLB-1	83.33	betalactamics	antibiotic inactivation	SHW beta-lactamase
NODE_8741_length_2428_cov_8.702908_2	1554	80799	51.9942	538	6.3906	269	6.3906	5.02229	yes	IMP-48	83.33	betalactamics	antibiotic inactivation	IMP beta-lactamase
NODE_62633_length_814_cov_9.561265_1	681	45185	66.351	303	8.2131	151	8.186	6.45457	yes	Erm(43)	82.35	MLS	antibiotic target alteration	Erm 23S ribosomal RNA methyltransferase
NODE_125627_length_547_cov_6.333333_1	516	22670	43.9341	151	5.4018	75	5.366	4.24521	yes	CTX-M-151	81.82	betalactamics	antibiotic inactivation	CTX-M beta-lactamase
NODE_2918_length_4562_cov_12.589084_2	903	49181	54.464	327	6.6845	163	6.6641	5.25327	yes	emrY	81.82	tetracycline	antibiotic efflux	major facilitator superfamily (MFS) antibiotic efflux pump
NODE_38085_length_1072_cov_6.852507_2	369	6469	17.5312	43	2.1511	21	2.101	1.69052	yes	vanRG	81.82	vancomycin	antibiotic target alteration	glycopeptide resistance gene cluster; vanR
NODE_6146_length_2966_cov_9.641017_3	891	33801	37.936	227	4.7028	113	4.6821	3.69587	yes	MCR-4.5	81.82	peptide	antibiotic target alteration	MCR phosphoethanolamine transferase
NODE_66683_length_786_cov_12.154583_1	783	45959	58.696	305	7.1903	152	7.1668	5.65077	yes	Acinetobacter baumannii AbaQ	81.82	fluoroquinolone	antibiotic efflux	major facilitator superfamily (MFS) antibiotic efflux pump
NODE_74317_length_740_cov_6.084672_1	702	22245	31.688	148	3.8917	74	3.8917	3.05844	yes	Rhodococcus fascians cmr	81.82	phenicol	antibiotic efflux	major facilitator superfamily (MFS) antibiotic efflux pump
NODE_9360_length_2338_cov_6.918090_1	198	5902	29.8081	40	3.7291	20	3.7291	2.93065	yes	vanVB	81.82	vancomycin	antibiotic target alteration	glycopeptide resistance gene cluster; vanV
NODE_38_length_41872_cov_37.924815_30	1098	164352	149.683	1091	18.3415	545	18.3247	14.4144	yes	msrC	81.25	multidrug	antibiotic target protection	ABC-F ATP-binding cassette ribosomal protection protein
NODE_1099_length_7706_cov_14.268592_2	1089	90789	83.3691	605	10.2551	302	10.2381	8.05936	yes	msrA	80	multidrug	antibiotic target protection	ABC-F ATP-binding cassette ribosomal protection protein
NODE_143789_length_506_cov_7.607539_1	480	11452	23.8583	77	2.9612	38	2.9227	2.32717	yes	rmtH	80	aminoglycoside	antibiotic target alteration	16S rRNA methyltransferase (G1405)
NODE_69320_length_769_cov_2868.753501_1	513	10901	21.2495	73	2.6267	36	2.5908	2.06429	yes	BcI	80	betalactamics	antibiotic inactivation	Bc beta-lactamase
NODE_79417_length_713_cov_4.924012_1	711	13096	18.4191	88	2.2847	44	2.2847	1.79552	yes	TLA-3	80	betalactamics	antibiotic inactivation	TLA beta-lactamase
NODE_10677_length_2172_cov_13.522910_3	777	41470	53.3719	278	6.6044	139	6.6044	5.19032	yes	CBP-1	78.57	betalactamics	antibiotic inactivation	CBP beta-lactamase
NODE_114570_length_577_cov_1.967433_1	576	5591	9.7066	38	1.2178	19	1.2178	0.957054	yes	tet(35)	78.57	tetracycline	antibiotic efflux	ATP-binding cassette (ABC) antibiotic efflux pump
NODE_61047_length_826_cov_5.835279_1	540	14364	26.6	96	3.2816	48	3.2816	2.57897	yes	IND-3	78.57	betalactamics	antibiotic inactivation	IND beta-lactamase
NODE_65076_length_797_cov_7.580863_2	525	16054	30.579	109	3.8325	54	3.7973	3.01191	yes	APH(9)-Ia	78.57	aminoglycoside	antibiotic inactivation	APH(9)
NODE_103172_length_612_cov_17.754039_1	474	47528	100.27	318	12.384	159	12.384	9.73243	yes	AAC(6')-34	77.78	aminoglycoside	antibiotic inactivation	AAC(6')
NODE_112464_length_583_cov_1.964015_1	582	10953	18.8196	74	2.347	37	2.347	1.84448	yes	LRA-10	77.78	betalactamics	antibiotic inactivation	class C LRA beta-lactamase
NODE_140222_length_514_cov_2.921569_1	510	6016	11.7961	40	1.4478	20	1.4478	1.13781	yes	VCC-1	77.78	betalactamics	antibiotic inactivation	VCC beta-lactamase
NODE_48466_length_938_cov_6.628539_1	744	19862	26.6962	133	3.2998	66	3.275	2.59327	yes	DHA-16	77.78	betalactamics	antibiotic inactivation	DHA beta-lactamase
NODE_77386_length_723_cov_8.410180_1	720	30038	41.7194	201	5.1532	100	5.1275	4.04984	yes	otrC	77.78	tetracycline	antibiotic efflux	ATP-binding cassette (ABC) antibiotic efflux pump
NODE_109320_length_592_cov_8.975791_1	576	16314	28.3229	109	3.4931	54	3.4611	2.74518	yes	GOB-11	76.92	betalactamics	antibiotic inactivation	GOB beta-lactamase
NODE_1438_length_6687_cov_14.804885_6	3624	204963	56.5571	1363	6.9426	681	6.9375	5.4561	yes	THIN-B	76.92	betalactamics	antibiotic inactivation	THIN-B beta-lactamase
NODE_23788_length_1393_cov_17.728700_2	705	68592	97.2936	456	11.9395	228	11.9395	9.3831	yes	Klebsiella pneumoniae KpnG	76.92	multidrug	antibiotic efflux	major facilitator superfamily (MFS) antibiotic efflux pump
NODE_256_length_15847_cov_15.600114_7	837	62538	74.7168	419	9.2406	209	9.2185	7.26207	yes	tet(K)	76.92	tetracycline	antibiotic efflux	major facilitator superfamily (MFS) antibiotic efflux pump
NODE_29681_length_1233_cov_4.556876_1	759	16391	21.5955	109	2.6509	54	2.6266	2.08331	yes	ANT(9)-Ia	76.92	aminoglycoside	antibiotic inactivation	ANT(9)
NODE_3066_length_4439_cov_13.129562_3	1077	63176	58.6592	419	7.1814	209	7.1643	5.64377	yes	tet(C)	76.92	tetracycline	antibiotic efflux	major facilitator superfamily (MFS) antibiotic efflux pump
NODE_32676_length_1168_cov_5.533693_2	699	22796	32.6123	152	4.014	76	4.014	3.15455	yes	cphA5	76.92	betalactamics	antibiotic inactivation	CphA beta-lactamase
NODE_33810_length_1146_cov_6.435380_1	714	22463	31.4608	150	3.878	75	3.878	3.04767	yes	FOX-9	76.92	betalactamics	antibiotic inactivation	FOX beta-lactamase
NODE_3851_length_3887_cov_22.680846_2	717	84194	117.425	565	14.5459	282	14.5202	11.4314	yes	GOB-11	76.92	betalactamics	antibiotic inactivation	GOB beta-lactamase
NODE_39321_length_1053_cov_11.667335_2	762	27637	36.269	184	4.4573	92	4.4573	3.50294	yes	MexJ	76.92	multidrug	antibiotic efflux	resistance-nodulation-cell division (RND) antibiotic efflux pump
NODE_4552_length_3529_cov_9.028497_1	2319	93406	40.2786	620	4.9352	310	4.9352	3.87851	yes	vatF	76.92	streptogramin	antibiotic inactivation	streptogramin vat acetyltransferase
NODE_64522_length_801_cov_6.973190_2	624	19733	31.6234	131	3.8752	65	3.8457	3.04547	yes	ANT(2'')-Ia	76.92	aminoglycoside	antibiotic inactivation	ANT(2'')
NODE_66238_length_789_cov_8.227520_1	786	56052	71.313	373	8.7599	186	8.7364	6.8843	yes	OprZ	76.92	multidrug	antibiotic efflux	resistance-nodulation-cell division (RND) antibiotic efflux pump
NODE_67485_length_781_cov_6.023416_1	738	16950	22.9675	113	2.8264	56	2.8014	2.22123	yes	LRA-10	76.92	betalactamics	antibiotic inactivation	class C LRA beta-lactamase
NODE_68526_length_774_cov_9.447844_1	771	31981	41.4799	214	5.1236	107	5.1236	4.02657	yes	mgtA	76.92	macrolide	antibiotic inactivation	mgt macrolide glycotransferase
NODE_83030_length_695_cov_4.701562_1	693	12767	18.4228	85	2.2641	42	2.2375	1.77933	yes	AAC(2')-Id	76.92	aminoglycoside	antibiotic inactivation	AAC(2')
NODE_895_length_8676_cov_17.314929_7	2859	282270	98.7303	1875	12.1059	937	12.0995	9.51388	yes	tet(48)	76.92	tetracycline	antibiotic target protection	tetracycline-resistant ribosomal protection protein
NODE_460_length_12017_cov_27.068968_4	1608	207759	129.203	1380	15.8418	690	15.8418	12.4499	yes	vgaC	76.47	multidrug	antibiotic target protection	ABC-F ATP-binding cassette ribosomal protection protein
NODE_101698_length_618_cov_4.319716_1	483	17144	35.4948	115	4.395	57	4.3568	3.45398	yes	vatH	75	streptogramin	antibiotic inactivation	streptogramin vat acetyltransferase
NODE_118844_length_565_cov_5.066667_1	561	16602	29.5936	111	3.6523	55	3.6194	2.8703	yes	mphA	75	macrolide	antibiotic inactivation	macrolide phosphotransferase (MPH)
NODE_131141_length_534_cov_4.375783_1	534	7143	13.3764	48	1.6592	24	1.6592	1.30394	yes	MUS-2	75	betalactamics	antibiotic inactivation	MUS beta-lactamase
NODE_132953_length_530_cov_1.364211_1	528	4338	8.2159	30	1.0488	15	1.0488	0.824239	yes	CblA-1	75	betalactamics	antibiotic inactivation	CblA beta-lactamase
NODE_133539_length_528_cov_7.173362_1	525	13417	25.5562	91	3.1996	45	3.1644	2.51453	yes	AAC(2')-Ib	75	aminoglycoside	antibiotic inactivation	AAC(2')
NODE_141549_length_511_cov_4.684211_1	417	6362	15.2566	43	1.9035	21	1.8592	1.49594	yes	OXA-427	75	betalactamics	antibiotic inactivation	OXA beta-lactamase
NODE_1750_length_6028_cov_15.774820_3	1107	56023	50.6079	374	6.2364	187	6.2364	4.90111	yes	mtrA	75	multidrug	antibiotic efflux	resistance-nodulation-cell division (RND) antibiotic efflux pump
NODE_190_length_18919_cov_73.014419_13	1698	552132	325.166	3666	39.8535	1833	39.8535	31.3204	yes	Klebsiella pneumoniae KpnG	75	multidrug	antibiotic efflux	major facilitator superfamily (MFS) antibiotic efflux pump
NODE_19481_length_1560_cov_8.439203_1	1275	62132	48.731	414	5.9938	207	5.9938	4.71045	yes	AAC(2')-Ic	75	aminoglycoside	antibiotic inactivation	AAC(2')
NODE_19801_length_1546_cov_9.707579_3	444	19209	43.2635	130	5.4047	65	5.4047	4.24749	yes	OXA-58	75	betalactamics	antibiotic inactivation	OXA beta-lactamase
NODE_2052_length_5543_cov_11.844934_1	528	34743	65.8011	232	8.1108	116	8.1108	6.37418	yes	mtrA	75	multidrug	antibiotic efflux	resistance-nodulation-cell division (RND) antibiotic efflux pump
NODE_2321_length_5174_cov_11.849775_4	873	50779	58.1661	339	7.168	169	7.1468	5.63324	yes	CAM-1	75	betalactamics	antibiotic inactivation	CAM beta-lactamase
NODE_25619_length_1337_cov_23.120125_1	1230	141935	115.394	942	14.137	471	14.137	11.1101	yes	tsnR	75	peptide	antibiotic target alteration	non-erm 23S ribosomal RNA methyltransferase (A1067)
NODE_32845_length_1164_cov_11.353472_1	936	82604	88.2521	551	10.8664	275	10.8467	8.53977	yes	SHV-21	75	betalactamics	antibiotic inactivation	SHV beta-lactamase
NODE_33822_length_1145_cov_15.126606_1	708	34747	49.0777	231	6.0227	115	5.9966	4.73316	yes	tetA(58)	75	tetracycline	antibiotic efflux	major facilitator superfamily (MFS) antibiotic efflux pump
NODE_35782_length_1110_cov_7.215166_2	1020	29428	28.851	196	3.5471	98	3.5471	2.78762	yes	ugd	75	peptide	antibiotic target alteration	pmr phosphoethanolamine transferase
NODE_42455_length_1010_cov_8.651309_1	747	32118	42.996	215	5.3129	107	5.2882	4.17534	yes	AAC(3)-IId	75	aminoglycoside	antibiotic inactivation	AAC(3)
NODE_63_length_35041_cov_29.612959_10	1317	192608	146.248	1282	17.9686	641	17.9686	14.1213	yes	sgm	75	aminoglycoside	antibiotic target alteration	16S rRNA methyltransferase (G1405)
NODE_660_length_10087_cov_16.706639_5	1596	138096	86.5263	924	10.6869	462	10.6869	8.3987	yes	SPG-1	75	betalactamics	antibiotic inactivation	SPG beta-lacatamase
NODE_73166_length_746_cov_8.302460_1	477	17631	36.9623	118	4.5664	59	4.5664	3.58868	yes	SMB-1	75	betalactamics	antibiotic inactivation	SMB beta-lactamase
NODE_74646_length_738_cov_7.319180_1	432	8003	18.5255	53	2.2647	26	2.2219	1.7798	yes	erm(32)	75	MLS	antibiotic target alteration	Erm 23S ribosomal RNA methyltransferase
NODE_8141_length_2526_cov_27.350870_1	1047	83065	79.3362	553	9.7497	276	9.732	7.66217	yes	vanXD	75	vancomycin	antibiotic target alteration	vanX; glycopeptide resistance gene cluster
NODE_82597_length_697_cov_5.576324_1	696	18748	26.9368	125	3.3152	62	3.2887	2.60537	yes	ErmE	75	MLS	antibiotic target alteration	Erm 23S ribosomal RNA methyltransferase
NODE_89300_length_666_cov_7.816694_1	663	19998	30.1629	133	3.703	66	3.6751	2.91014	yes	cphA6	75	betalactamics	antibiotic inactivation	CphA beta-lactamase
NODE_89417_length_666_cov_4.301146_1	666	17911	26.8934	120	3.326	60	3.326	2.61386	yes	CatU	75	phenicol	antibiotic inactivation	chloramphenicol acetyltransferase (CAT)
NODE_48085_length_942_cov_8.733935_1	942	49139	52.1645	326	6.3882	163	6.3882	5.02041	yes	ADC-8	73.68	betalactamics	antibiotic inactivation	ADC beta-lactamase without carbapenemase activity
NODE_102574_length_615_cov_3.435714_1	612	15304	25.0065	103	3.1067	51	3.0765	2.44152	yes	AAC(3)-IIIa	73.33	aminoglycoside	antibiotic inactivation	AAC(3)
NODE_107383_length_599_cov_4.126838_1	597	8958	15.005	60	1.8552	30	1.8552	1.45798	yes	tsnR	73.33	peptide	antibiotic target alteration	non-erm 23S ribosomal RNA methyltransferase (A1067)
NODE_111769_length_585_cov_3.666038_1	585	12187	20.8325	82	2.5874	41	2.5874	2.03341	yes	LEN-39	73.33	betalactamics	antibiotic inactivation	LEN beta-lactamase
NODE_121697_length_557_cov_8.776892_1	444	8883	20.0068	59	2.4529	29	2.4113	1.9277	yes	vph	73.33	peptide	antibiotic inactivation	viomycin phosphotransferase
NODE_12920_length_1958_cov_14.952181_2	1050	80992	77.1352	537	9.4405	268	9.423	7.41917	yes	AAC(3)-VIIIa	73.33	aminoglycoside	antibiotic inactivation	AAC(3)
NODE_24547_length_1369_cov_9.582192_2	801	36114	45.0861	240	5.5308	120	5.5308	4.34659	yes	cmeR	73.33	multidrug	antibiotic efflux	resistance-nodulation-cell division (RND) antibiotic efflux pump
NODE_28424_length_1263_cov_7.480132_1	1104	37802	34.2409	251	4.1968	125	4.1801	3.29821	yes	EdeQ	73.33	peptide	antibiotic inactivation	Edeine acetyltransferase
NODE_314_length_14591_cov_30.752545_7	438	38668	88.2831	259	10.9153	129	10.8732	8.5782	yes	OXY-2-3	73.33	betalactamics	antibiotic inactivation	OXY beta-lactamase
NODE_40441_length_1037_cov_8.493890_2	300	8415	28.05	57	3.5072	28	3.4457	2.75626	yes	AAC(6')-29b	73.33	aminoglycoside	antibiotic inactivation	AAC(6')
NODE_6553_length_2860_cov_23.057398_2	1032	149512	144.876	995	17.7973	497	17.7795	13.9867	yes	mtrE	73.33	multidrug	antibiotic efflux	resistance-nodulation-cell division (RND) antibiotic efflux pump
NODE_76993_length_725_cov_8.116418_1	699	25231	36.0959	170	4.4894	85	4.4894	3.52816	yes	adeG	73.33	multidrug	antibiotic efflux	resistance-nodulation-cell division (RND) antibiotic efflux pump
NODE_95534_length_640_cov_7.376068_1	636	14633	23.0079	98	2.8443	49	2.8443	2.2353	yes	FRI-3	73.33	betalactamics	antibiotic inactivation	FRI beta-lactamase
NODE_27699_length_1281_cov_7.704731_2	843	37572	44.5694	250	5.4742	125	5.4742	4.30211	yes	ugd	73.21	peptide	antibiotic target alteration	pmr phosphoethanolamine transferase
NODE_127288_length_543_cov_6.305328_2	348	7324	21.046	49	2.5991	24	2.5461	2.0426	yes	arr-2	72.73	rifamycin	antibiotic inactivation	rifampin ADP-ribosyltransferase (Arr)
NODE_18245_length_1619_cov_11.182864_1	408	10721	26.277	71	3.2123	35	3.167	2.52451	yes	vanRO	72.73	vancomycin	antibiotic target alteration	glycopeptide resistance gene cluster; vanR
NODE_23621_length_1398_cov_19.165302_2	273	9268	33.9487	62	4.1922	31	4.1922	3.2946	yes	FosA2	72.73	fosfomycin	antibiotic inactivation	fosfomycin thiol transferase
NODE_3535_length_4086_cov_15.566113_1	327	12482	38.1713	86	4.8547	43	4.8547	3.81525	yes	tmrB	72.73	nucleoside	reduced permeability to antibiotic	tunicamycin resistance protein
NODE_379_length_13210_cov_28.915393_11	411	64638	157.27	431	19.3574	215	19.3125	15.2127	yes	RbpA	72.73	rifamycin	antibiotic target protection	RbpA bacterial RNA polymerase-binding protein
NODE_59082_length_842_cov_5.391360_1	384	7075	18.4245	47	2.2593	23	2.2113	1.77556	yes	Clostridium butyricum catB	72.73	phenicol	antibiotic inactivation	chloramphenicol acetyltransferase (CAT)
NODE_60147_length_833_cov_6.767352_2	549	10042	18.2914	67	2.2528	33	2.2191	1.77045	yes	APH(3')-Ia	72.73	aminoglycoside	antibiotic inactivation	APH(3')
NODE_61283_length_824_cov_7.286086_1	579	18516	31.9793	124	3.9533	62	3.9533	3.10685	yes	RlmA(II)	72.73	multidrug	antibiotic target alteration	non-erm 23S ribosomal RNA methyltransferase (G748)
NODE_67472_length_781_cov_6.265840_1	675	20385	30.2	135	3.6918	67	3.6645	2.90134	yes	pgpB	72.73	peptide	antibiotic target alteration	lipid A phosphatase
NODE_79602_length_712_cov_4.939117_2	474	7848	16.557	52	2.0251	26	2.0251	1.5915	yes	Pseudomonas aeruginosa soxR	72.73	multidrug	antibiotic target alteration; antibiotic efflux	ATP-binding cassette (ABC) antibiotic efflux pump; major facilitator superfamily (MFS) antibiotic efflux pump; resistance-nodulation-cell division (RND) antibiotic efflux pump
NODE_9759_length_2283_cov_8.462298_1	897	50818	56.6533	343	7.0585	171	7.0379	5.54719	yes	AAC(6')-33	72.73	aminoglycoside	antibiotic inactivation	AAC(6')
NODE_105602_length_604_cov_10.061931_1	600	24635	41.0583	166	5.107	83	5.107	4.01353	yes	CblA-1	72.22	betalactamics	antibiotic inactivation	CblA beta-lactamase
NODE_1845_length_5879_cov_14.931490_4	1314	65613	49.9338	436	6.125	218	6.125	4.81356	yes	efrB	72.22	multidrug	antibiotic efflux	ATP-binding cassette (ABC) antibiotic efflux pump
NODE_107637_length_598_cov_5.534070_1	495	9634	19.4626	64	2.3866	32	2.3866	1.8756	yes	QnrVC1	71.43	fluoroquinolone	antibiotic target protection	quinolone resistance protein (qnr)
NODE_108049_length_596_cov_17.885397_1	435	37631	86.508	251	10.6511	125	10.6087	8.37057	yes	ANT(4')-IIa	71.43	aminoglycoside	antibiotic inactivation	ANT(4')
NODE_11002_length_2138_cov_7.367739_2	1284	45465	35.4089	301	4.3273	150	4.3129	3.40077	yes	mphN	71.43	macrolide	antibiotic inactivation	macrolide phosphotransferase (MPH)
NODE_112150_length_583_cov_25.922348_1	579	168199	290.499	1115	35.5474	557	35.5155	27.9363	yes	OXA-205	71.43	betalactamics	antibiotic inactivation	OXA beta-lactamase
NODE_120823_length_560_cov_4.132673_2	321	3322	10.3489	22	1.2651	11	1.2651	0.994226	yes	AAC(6')-31	71.43	aminoglycoside	antibiotic inactivation	AAC(6')
NODE_120989_length_559_cov_7.654762_1	555	15767	28.409	106	3.5255	53	3.5255	2.77065	yes	RlmA(II)	71.43	multidrug	antibiotic target alteration	non-erm 23S ribosomal RNA methyltransferase (G748)
NODE_141402_length_511_cov_6.436404_1	507	13548	26.7219	90	3.2768	45	3.2768	2.5752	yes	vanWG	71.43	vancomycin	antibiotic target alteration	vanW; glycopeptide resistance gene cluster
NODE_15456_length_1772_cov_6.661037_2	663	26820	40.4525	178	4.9559	89	4.9559	3.89478	yes	AAC(6')-34	71.43	aminoglycoside	antibiotic inactivation	AAC(6')
NODE_1603_length_6300_cov_22.659087_5	639	53843	84.2613	360	10.3995	180	10.3995	8.17284	yes	gimA	71.43	macrolide	antibiotic inactivation	gimA family macrolide glycosyltransferase
NODE_1779_length_5970_cov_9.153677_1	1104	68257	61.827	456	7.6244	228	7.6244	5.99192	yes	lnuA	71.43	lincosamide	antibiotic inactivation	lincosamide nucleotidyltransferase (LNU)
NODE_18319_length_1615_cov_15.635897_3	741	47407	63.9771	317	7.8968	158	7.8719	6.206	yes	vanRC	71.43	vancomycin	antibiotic target alteration	glycopeptide resistance gene cluster; vanR
NODE_24901_length_1359_cov_5.379601_2	735	16172	22.0027	108	2.7124	54	2.7124	2.13164	yes	APH(3')-Ia	71.43	aminoglycoside	antibiotic inactivation	APH(3')
NODE_26007_length_1326_cov_13.901652_2	1125	94036	83.5876	623	10.2223	311	10.2059	8.03358	yes	vanTE	71.43	vancomycin	antibiotic target alteration	glycopeptide resistance gene cluster; vanT
NODE_35264_length_1119_cov_8.781015_1	1116	46565	41.7249	311	5.1441	155	5.1275	4.04268	yes	ErmV	71.43	MLS	antibiotic target alteration	Erm 23S ribosomal RNA methyltransferase
NODE_35492_length_1115_cov_10.189623_1	711	28888	40.6301	193	5.0107	96	4.9847	3.93785	yes	oleI	71.43	macrolide	antibiotic inactivation	ole glycosyltransferase
NODE_40_length_41751_cov_71.727312_20	1395	404557	290.005	2692	35.6215	1346	35.6215	27.9945	yes	BahA	71.43	peptide	antibiotic inactivation	Bah amidohydrolase
NODE_46848_length_955_cov_16.894444_1	951	62804	66.04	418	8.1135	209	8.1135	6.3763	yes	MCR-5.2	71.43	peptide	antibiotic target alteration	MCR phosphoethanolamine transferase
NODE_67390_length_781_cov_24.687328_1	777	167534	215.617	1113	26.4415	556	26.4177	20.78	yes	OXA-205	71.43	betalactamics	antibiotic inactivation	OXA beta-lactamase
NODE_7429_length_2667_cov_13.447933_4	651	66438	102.055	442	12.5329	221	12.5329	9.84945	yes	EreA2	71.43	macrolide	antibiotic inactivation	macrolide esterase
NODE_7592_length_2632_cov_16.138921_2	2004	151463	75.5803	1005	9.2572	502	9.248	7.27512	yes	smeD	71.43	multidrug	antibiotic efflux	resistance-nodulation-cell division (RND) antibiotic efflux pump
NODE_83518_length_692_cov_9.535322_1	657	16144	24.5723	108	3.0344	54	3.0344	2.3847	yes	APH(9)-Ia	71.43	aminoglycoside	antibiotic inactivation	APH(9)
NODE_8772_length_2424_cov_16.832841_1	1527	124086	81.2613	826	9.9851	413	9.9851	7.84717	yes	OXA-486	71.43	betalactamics	antibiotic inactivation	OXA beta-lactamase
NODE_92585_length_652_cov_5.400335_1	651	13167	20.2258	89	2.5236	44	2.4952	1.98327	yes	OXA-315	71.43	betalactamics	antibiotic inactivation	OXA beta-lactamase
NODE_93557_length_648_cov_5.504216_1	648	25896	39.963	173	4.9281	86	4.8997	3.87293	yes	OXA-137	71.43	betalactamics	antibiotic inactivation	OXA beta-lactamase
NODE_95407_length_641_cov_3.868601_1	639	8074	12.6354	54	1.5599	27	1.5599	1.22591	yes	mdtH	71.43	fluoroquinolone	antibiotic efflux	major facilitator superfamily (MFS) antibiotic efflux pump
NODE_11494_length_2087_cov_15.226870_1	1722	139412	80.9593	928	9.9478	464	9.9478	7.81785	yes	srmB	70.59	multidrug	antibiotic target protection	ABC-F ATP-binding cassette ribosomal protection protein
NODE_115_length_25150_cov_25.260968_2	1080	130471	120.806	871	14.887	435	14.8699	11.6995	yes	poxtA	70.59	multidrug	antibiotic target protection	ABC-F ATP-binding cassette ribosomal protection protein
NODE_132113_length_531_cov_11.088235_1	531	22611	42.5819	154	5.3535	77	5.3535	4.20725	yes	AAC(2')-Ie	70.59	aminoglycoside	antibiotic inactivation	AAC(2')
NODE_137706_length_519_cov_5.377155_1	516	6762	13.1047	45	1.6098	22	1.574	1.26512	yes	LRA-2	70.59	betalactamics	antibiotic inactivation	subclass B3 LRA beta-lactamase
NODE_4206_length_3692_cov_14.246907_2	2001	154752	77.3373	1029	9.4925	514	9.4833	7.46004	yes	MexG	70.59	multidrug	antibiotic efflux	resistance-nodulation-cell division (RND) antibiotic efflux pump
NODE_56978_length_859_cov_4.648010_2	363	3894	10.7273	26	1.3221	13	1.3221	1.03902	yes	vanRF	70.59	vancomycin	antibiotic target alteration	glycopeptide resistance gene cluster; vanR
NODE_73224_length_746_cov_5.872648_1	579	9647	16.6615	65	2.0723	32	2.0404	1.62859	yes	aadA13	70.59	aminoglycoside	antibiotic inactivation	ANT(3'')
NODE_114089_length_578_cov_5.160612_1	222	5133	23.1216	35	2.9102	17	2.8271	2.28709	yes	CrpP	70	fluoroquinolone	antibiotic inactivation	ciprofloxacin phosphotransferase
NODE_135868_length_523_cov_4.886752_1	519	10416	20.0694	71	2.5252	35	2.4897	1.98452	yes	FosB4	70	fosfomycin	antibiotic inactivation	fosfomycin thiol transferase
NODE_39404_length_1052_cov_9.842528_2	489	9858	20.1595	66	2.4914	33	2.4914	1.95796	yes	APH(6)-Ia	70	aminoglycoside	antibiotic inactivation	APH(6)
NODE_51100_length_911_cov_7.049065_1	909	30115	33.1298	202	4.102	101	4.102	3.22371	yes	AAC(6')-Ip	70	aminoglycoside	antibiotic inactivation	AAC(6')
NODE_58423_length_847_cov_6.561869_1	846	20583	24.3298	137	2.9892	68	2.9674	2.34917	yes	tlrC	70	multidrug	antibiotic target protection	ABC-F ATP-binding cassette ribosomal protection protein
NODE_74635_length_738_cov_8.021962_1	717	20429	28.4923	136	3.5013	68	3.5013	2.75163	yes	Erm(42)	70	MLS	antibiotic target alteration	Erm 23S ribosomal RNA methyltransferase
NODE_77145_length_724_cov_11.620329_1	723	26830	37.1093	180	4.5956	90	4.5956	3.61162	yes	THIN-B	70	betalactamics	antibiotic inactivation	THIN-B beta-lactamase
NODE_10136_length_2236_cov_15.134342_3	546	30731	56.2839	207	6.9983	103	6.9644	5.49988	yes	AAC(6')-31	69.23	aminoglycoside	antibiotic inactivation	AAC(6')
NODE_10841_length_2157_cov_13.540438_2	1197	89156	74.4829	593	9.1448	296	9.1293	7.18678	yes	tet(33)	69.23	tetracycline	antibiotic efflux	major facilitator superfamily (MFS) antibiotic efflux pump
NODE_117961_length_567_cov_7.277344_1	483	8463	17.5217	57	2.1784	28	2.1402	1.71198	yes	IND-6	69.23	betalactamics	antibiotic inactivation	IND beta-lactamase
NODE_119688_length_563_cov_3.986220_1	561	9831	17.5241	67	2.2046	33	2.1717	1.73257	yes	mphA	69.23	macrolide	antibiotic inactivation	macrolide phosphotransferase (MPH)
NODE_12771_length_1971_cov_8.529228_2	855	31480	36.8187	210	4.5338	105	4.5338	3.56306	yes	adeR	69.23	tetracycline	antibiotic efflux	resistance-nodulation-cell division (RND) antibiotic efflux pump
NODE_128513_length_540_cov_5.876289_1	537	11045	20.568	76	2.6125	38	2.6125	2.05313	yes	vanHO	69.23	vancomycin	antibiotic target alteration	vanH; glycopeptide resistance gene cluster
NODE_128834_length_539_cov_8.533058_1	537	24247	45.1527	161	5.5343	80	5.4999	4.34934	yes	aadA10	69.23	aminoglycoside	antibiotic inactivation	ANT(3'')
NODE_133116_length_529_cov_6.664557_1	345	6166	17.8725	42	2.2472	21	2.2472	1.76605	yes	FosD	69.23	fosfomycin	antibiotic inactivation	fosfomycin thiol transferase
NODE_161_length_21176_cov_30.742105_1	474	25015	52.7743	169	6.5814	84	6.5425	5.17224	yes	dfrA8	69.23	diaminopyrimidine	antibiotic target replacement	trimethoprim resistant dihydrofolate reductase dfr
NODE_16781_length_1695_cov_1247.821341_1	768	35193	45.8242	234	5.6243	117	5.6243	4.42007	yes	IMP-49	69.23	betalactamics	antibiotic inactivation	IMP beta-lactamase
NODE_16875_length_1691_cov_6.257335_1	330	4982	15.097	33	1.8459	16	1.79	1.45067	yes	catA8	69.23	phenicol	antibiotic inactivation	chloramphenicol acetyltransferase (CAT)
NODE_1744_length_6037_cov_11.608994_8	804	34035	42.3321	228	5.2347	114	5.2347	4.11389	yes	APH(3')-IVa	69.23	aminoglycoside	antibiotic inactivation	APH(3')
NODE_17915_length_1636_cov_8.310563_4	456	18601	40.7917	124	5.0196	62	5.0196	3.94484	yes	AAC(2')-IIa	69.23	aminoglycoside	antibiotic inactivation	AAC(2')
NODE_19169_length_1574_cov_24.768927_4	477	67368	141.233	452	17.4917	226	17.4917	13.7465	yes	AAC(6')-Ig	69.23	aminoglycoside	antibiotic inactivation	AAC(6')
NODE_19793_length_1547_cov_6.361260_2	633	29969	47.3444	201	5.8614	100	5.8323	4.6064	yes	OXA-308	69.23	betalactamics	antibiotic inactivation	OXA beta-lactamase
NODE_20_length_52798_cov_80.926986_2	726	150052	206.683	1004	25.5275	502	25.5275	20.0617	yes	cipA	69.23	multidrug	antibiotic target alteration	Cfr 23S ribosomal RNA methyltransferase
NODE_2094_length_5472_cov_11.385084_4	1119	61899	55.3164	412	6.7964	206	6.7964	5.34121	yes	vanXI	69.23	vancomycin	antibiotic target alteration	vanX; glycopeptide resistance gene cluster
NODE_22585_length_1434_cov_8.213923_3	621	17710	28.5185	119	3.5373	59	3.5075	2.77992	yes	efrB	69.23	multidrug	antibiotic efflux	ATP-binding cassette (ABC) antibiotic efflux pump
NODE_23193_length_1412_cov_16.296242_1	768	51986	67.6901	348	8.3643	174	8.3643	6.5734	yes	OXA-305	69.23	betalactamics	antibiotic inactivation	OXA beta-lactamase
NODE_2657_length_4802_cov_16.658732_3	459	16007	34.8736	108	4.3433	54	4.3433	3.41335	yes	Clostridium butyricum catB	69.23	phenicol	antibiotic inactivation	chloramphenicol acetyltransferase (CAT)
NODE_32681_length_1167_cov_13.360612_2	1080	93213	86.3083	620	10.5969	310	10.5969	8.32797	yes	vgaE	69.23	multidrug	antibiotic target protection	ABC-F ATP-binding cassette ribosomal protection protein
NODE_34_length_43949_cov_83.126783_38	702	152716	217.544	1023	26.8999	511	26.8736	21.1403	yes	pexA	69.23	phenicol	antibiotic efflux	major facilitator superfamily (MFS) antibiotic efflux pump
NODE_34741_length_1128_cov_12.594595_1	1080	69464	64.3185	462	7.8964	231	7.8964	6.20568	yes	vgaE	69.23	multidrug	antibiotic target protection	ABC-F ATP-binding cassette ribosomal protection protein
NODE_40167_length_1041_cov_8.641988_1	465	13041	28.0452	88	3.4933	44	3.4933	2.74534	yes	OXA-384	69.23	betalactamics	antibiotic inactivation	OXA beta-lactamase
NODE_41105_length_1028_cov_5.514902_1	933	36266	38.8703	243	4.8077	121	4.7879	3.77831	yes	farB	69.23	multidrug	antibiotic efflux	major facilitator superfamily (MFS) antibiotic efflux pump
NODE_44784_length_980_cov_7.634595_1	978	43553	44.5327	289	5.4547	144	5.4358	4.28678	yes	SHV-101	69.23	betalactamics	antibiotic inactivation	SHV beta-lactamase
NODE_47522_length_948_cov_7.572228_1	456	13855	30.3838	92	3.7242	46	3.7242	2.9268	yes	AAC(3)-Ia	69.23	aminoglycoside	antibiotic inactivation	AAC(3)
NODE_49832_length_925_cov_3.219540_1	879	15049	17.1206	100	2.1	50	2.1	1.65036	yes	MIR-15	69.23	betalactamics	antibiotic inactivation	MIR beta-lactamase
NODE_50611_length_916_cov_8.233449_1	912	27881	30.5713	187	3.7849	93	3.7647	2.97451	yes	CTX-M-21	69.23	betalactamics	antibiotic inactivation	CTX-M beta-lactamase
NODE_5067_length_3316_cov_12.887151_4	243	8360	34.4033	56	4.254	28	4.254	3.34317	yes	AAC(6')-Ic	69.23	aminoglycoside	antibiotic inactivation	AAC(6')
NODE_50975_length_912_cov_8.596266_2	540	17088	31.6444	116	3.9653	58	3.9653	3.11628	yes	Erm(36)	69.23	MLS	antibiotic target alteration	Erm 23S ribosomal RNA methyltransferase
NODE_53436_length_889_cov_6.527578_2	708	10130	14.3079	68	1.7729	34	1.7729	1.3933	yes	lnuG	69.23	lincosamide	antibiotic inactivation	lincosamide nucleotidyltransferase (LNU)
NODE_58420_length_847_cov_6.645202_1	843	21189	25.1352	144	3.1532	72	3.1532	2.47806	yes	LCR-1	69.23	betalactamics	antibiotic inactivation	LCR beta-lactamase
NODE_60300_length_832_cov_5.168597_1	828	32597	39.3684	216	4.8154	108	4.8154	3.78436	yes	oqxA	69.23	multidrug	antibiotic efflux	resistance-nodulation-cell division (RND) antibiotic efflux pump
NODE_61637_length_821_cov_13.032637_1	789	39648	50.251	263	6.1531	131	6.1297	4.83564	yes	APH(3')-VIIIb	69.23	aminoglycoside	antibiotic inactivation	APH(3')
NODE_67006_length_784_cov_8.408779_1	633	16473	26.0237	110	3.2078	55	3.2078	2.52097	yes	BRO-1	69.23	betalactamics	antibiotic inactivation	BRO Beta-lactamase
NODE_697_length_9873_cov_17.722143_4	1869	138619	74.1675	925	9.1357	462	9.1259	7.17963	yes	ramA	69.23	multidrug	antibiotic efflux; reduced permeability to antibiotic	resistance-nodulation-cell division (RND) antibiotic efflux pump; General Bacterial Porin with reduced permeability to beta-lactams
NODE_70779_length_760_cov_14.727660_1	759	38432	50.635	256	6.226	128	6.226	4.89294	yes	vanO	69.23	vancomycin	antibiotic target alteration	glycopeptide resistance gene cluster; van ligase
NODE_87666_length_673_cov_8.648867_1	579	15046	25.9862	100	3.1881	50	3.1881	2.50549	yes	MOX-9	69.23	betalactamics	antibiotic inactivation	MOX beta-lactamase
NODE_879_length_8742_cov_16.136756_8	876	70393	80.3573	468	9.8617	234	9.8617	7.75019	yes	almG	69.23	peptide	antibiotic target alteration	lipid A acyltransferase
NODE_89870_length_663_cov_15.370066_1	501	58598	116.962	390	14.3694	195	14.3694	11.2927	yes	PmrF	69.23	peptide	antibiotic target alteration	pmr phosphoethanolamine transferase
NODE_89930_length_663_cov_8.370066_1	447	7709	17.2461	52	2.1474	26	2.1474	1.68761	yes	OXA-323	69.23	betalactamics	antibiotic inactivation	OXA beta-lactamase
NODE_91826_length_655_cov_7.700000_1	654	25975	39.7171	176	4.9676	88	4.9676	3.90397	yes	macA	69.23	macrolide	antibiotic efflux	ATP-binding cassette (ABC) antibiotic efflux pump
NODE_93224_length_649_cov_7.599327_1	591	13540	22.9103	92	2.8735	46	2.8735	2.25825	yes	TriB	69.23	triclosan	antibiotic efflux	resistance-nodulation-cell division (RND) antibiotic efflux pump
NODE_96357_length_637_cov_6.307560_1	426	10600	24.8826	72	3.1199	36	3.1199	2.45189	yes	bcrC	69.23	peptide	antibiotic target alteration	undecaprenyl pyrophosphate related proteins
NODE_110902_length_587_cov_7.855263_1	363	11057	30.4601	75	3.8139	37	3.763	2.9973	yes	CRP	69.17	multidrug	antibiotic efflux	resistance-nodulation-cell division (RND) antibiotic efflux pump
NODE_104067_length_609_cov_33.685921_1	492	37108	75.4228	247	9.2671	123	9.2296	7.2829	yes	DIM-1	68.75	betalactamics	antibiotic inactivation	DIM beta-lactamase
NODE_112175_length_583_cov_10.892045_1	579	29826	51.513	200	6.3762	100	6.3762	5.01098	yes	OXA-265	68.75	betalactamics	antibiotic inactivation	OXA beta-lactamase
NODE_115292_length_574_cov_38.778420_1	519	51160	98.5742	340	12.0927	170	12.0927	9.5035	yes	DIM-1	68.75	betalactamics	antibiotic inactivation	DIM beta-lactamase
NODE_129681_length_537_cov_9.298755_1	534	43751	81.9307	292	10.0938	146	10.0938	7.93259	yes	CblA-1	68.75	betalactamics	antibiotic inactivation	CblA beta-lactamase
NODE_137164_length_520_cov_6.701075_1	519	12697	24.4644	86	3.0587	43	3.0587	2.40379	yes	IMP-15	68.75	betalactamics	antibiotic inactivation	IMP beta-lactamase
NODE_23885_length_1390_cov_10.623970_1	1254	61262	48.8533	407	5.9911	203	5.9764	4.70833	yes	sul3	68.75	sulfonamide	antibiotic target replacement	sulfonamide resistant sul
NODE_23990_length_1387_cov_9.969219_1	906	46460	51.2804	310	6.316	155	6.316	4.96367	yes	srmB	68.75	multidrug	antibiotic target protection	ABC-F ATP-binding cassette ribosomal protection protein
NODE_25107_length_1353_cov_9.499230_2	990	74646	75.4	496	9.2482	248	9.2482	7.26804	yes	vanHF	68.75	vancomycin	antibiotic target alteration	vanH; glycopeptide resistance gene cluster
NODE_25519_length_1340_cov_11.477821_1	1338	88325	66.0127	588	8.1121	294	8.1121	6.3752	yes	PmrF	68.75	peptide	antibiotic target alteration	pmr phosphoethanolamine transferase
NODE_27405_length_1288_cov_12.167072_1	1206	57009	47.2711	379	5.801	189	5.7857	4.55893	yes	CMY-10	68.75	betalactamics	antibiotic inactivation	CMY beta-lactamase
NODE_30193_length_1221_cov_4.701544_2	1134	21009	18.5265	141	2.2952	70	2.2789	1.80377	yes	iri	68.75	rifamycin	antibiotic inactivation	rifampin monooxygenase
NODE_30837_length_1206_cov_11.442224_2	873	59633	68.3081	397	8.3944	198	8.3732	6.59705	yes	sul4	68.75	sulfonamide	antibiotic target replacement	sulfonamide resistant sul
NODE_35769_length_1110_cov_8.376303_1	867	39247	45.2676	262	5.5782	131	5.5782	4.38384	yes	iri	68.75	rifamycin	antibiotic inactivation	rifampin monooxygenase
NODE_36254_length_1102_cov_8.944604_1	981	38541	39.2875	259	4.8735	129	4.8547	3.83002	yes	tet(42)	68.75	tetracycline	antibiotic efflux	major facilitator superfamily (MFS) antibiotic efflux pump
NODE_38391_length_1068_cov_4.254689_1	645	14582	22.6078	97	2.776	48	2.7474	2.18162	yes	FosA2	68.75	fosfomycin	antibiotic inactivation	fosfomycin thiol transferase
NODE_4637_length_3494_cov_14.815644_2	951	60500	63.6172	405	7.8612	202	7.8417	6.17802	yes	AAC(3)-VIIIa	68.75	aminoglycoside	antibiotic inactivation	AAC(3)
NODE_52240_length_900_cov_4.791716_1	900	19941	22.1567	133	2.7279	66	2.7073	2.14382	yes	lnuA	68.75	lincosamide	antibiotic inactivation	lincosamide nucleotidyltransferase (LNU)
NODE_5335_length_3230_cov_8.224882_3	1041	35330	33.9385	235	4.1671	117	4.1493	3.27487	yes	dfrA5	68.75	diaminopyrimidine	antibiotic target replacement	trimethoprim resistant dihydrofolate reductase dfr
NODE_53547_length_888_cov_6.837935_1	885	21646	24.4588	146	3.0452	73	3.0452	2.39318	yes	oleB	68.75	multidrug	antibiotic target protection	ABC-F ATP-binding cassette ribosomal protection protein
NODE_5489_length_3178_cov_8.554595_1	1758	57411	32.657	383	4.0215	191	4.011	3.16045	yes	lmrP	68.75	multidrug	antibiotic efflux	major facilitator superfamily (MFS) antibiotic efflux pump
NODE_57736_length_853_cov_4.355890_1	852	20240	23.7559	137	2.9682	68	2.9465	2.33267	yes	QnrB48	68.75	fluoroquinolone	antibiotic target protection	quinolone resistance protein (qnr)
NODE_5832_length_3066_cov_13.374294_1	1380	101768	73.7449	676	9.0423	338	9.0423	7.10623	yes	cmlv	68.75	phenicol	antibiotic inactivation	chloramphenicol phosphotransferase
NODE_62578_length_815_cov_4.406579_2	153	3797	24.817	26	3.1368	13	3.1368	2.46517	yes	dfrB6	68.75	diaminopyrimidine	antibiotic target replacement	trimethoprim resistant dihydrofolate reductase dfr
NODE_75814_length_732_cov_5.181684_2	609	14146	23.2282	94	2.8492	47	2.8492	2.23915	yes	rmtG	68.75	aminoglycoside	antibiotic target alteration	16S rRNA methyltransferase (G1405)
NODE_89539_length_665_cov_7.303279_1	663	27512	41.4962	183	5.0951	91	5.0672	4.00418	yes	cmlv	68.75	phenicol	antibiotic inactivation	chloramphenicol phosphotransferase
NODE_8972_length_2395_cov_7.481624_1	2379	73509	30.8991	489	3.7943	244	3.7865	2.98189	yes	tetU	68.75	tetracycline	antibiotic efflux	major facilitator superfamily (MFS) antibiotic efflux pump
NODE_94835_length_643_cov_5.170068_1	435	9218	21.1908	62	2.631	31	2.631	2.06767	yes	AAC(3)-Xa	68.75	aminoglycoside	antibiotic inactivation	AAC(3)
NODE_9629_length_2300_cov_20.453007_2	1194	135431	113.426	901	13.9294	450	13.9139	10.9469	yes	CMY-51	68.75	betalactamics	antibiotic inactivation	CMY beta-lactamase
NODE_13544_length_1907_cov_8.144708_2	1014	24235	23.9004	161	2.9309	80	2.9127	2.30336	yes	oleB	68.42	multidrug	antibiotic target protection	ABC-F ATP-binding cassette ribosomal protection protein
NODE_26831_length_1304_cov_5.919936_1	1077	33700	31.2906	224	3.8392	112	3.8392	3.01718	yes	mdtE	68.42	multidrug	antibiotic efflux	resistance-nodulation-cell division (RND) antibiotic efflux pump
NODE_6502_length_2875_cov_24.847872_1	1260	108600	86.1905	722	10.5774	361	10.5774	8.31265	yes	vanHM	68.42	vancomycin	antibiotic target alteration	vanH; glycopeptide resistance gene cluster
NODE_80341_length_708_cov_7.316998_1	669	17348	25.9312	116	3.2007	58	3.2007	2.51539	yes	vanRE	68.18	vancomycin	antibiotic target alteration	glycopeptide resistance gene cluster; vanR
NODE_16149_length_1733_cov_6.433254_3	1245	54589	43.8466	364	5.3969	182	5.3969	4.24136	yes	tetB(60)	68.09	tetracycline	antibiotic efflux	ATP-binding cassette (ABC) antibiotic efflux pump
NODE_101516_length_618_cov_8.721137_1	615	17698	28.7772	120	3.6018	60	3.6018	2.83061	yes	HERA-4	66.67	betalactamics	antibiotic inactivation	HERA beta-lactamase
NODE_10411_length_2203_cov_7.882682_1	2202	78806	35.7884	525	4.401	262	4.3926	3.45869	yes	tet(48)	66.67	tetracycline	antibiotic target protection	tetracycline-resistant ribosomal protection protein
NODE_10457_length_2197_cov_25.959384_1	732	84227	115.064	560	14.1218	280	14.1218	11.0981	yes	APH(3')-VIa	66.67	aminoglycoside	antibiotic inactivation	APH(3')
NODE_10700_length_2170_cov_12.122459_3	993	77662	78.2095	515	9.5735	257	9.5549	7.52369	yes	oleC	66.67	macrolide	antibiotic efflux	ATP-binding cassette (ABC) antibiotic efflux pump
NODE_108456_length_595_cov_7.350000_1	591	12508	21.1641	84	2.6236	42	2.6236	2.06185	yes	lnuF	66.67	lincosamide	antibiotic inactivation	lincosamide nucleotidyltransferase (LNU)
NODE_110973_length_587_cov_6.236842_1	456	9417	20.6513	64	2.5908	32	2.5908	2.03608	yes	SMB-1	66.67	betalactamics	antibiotic inactivation	SMB beta-lactamase
NODE_112412_length_583_cov_4.056818_1	291	3470	11.9244	24	1.5224	12	1.5224	1.19644	yes	dfrA21	66.67	diaminopyrimidine	antibiotic target replacement	trimethoprim resistant dihydrofolate reductase dfr
NODE_113375_length_580_cov_5.179048_1	249	4128	16.5783	28	2.0757	14	2.0757	1.63127	yes	FosD	66.67	fosfomycin	antibiotic inactivation	fosfomycin thiol transferase
NODE_116064_length_572_cov_8.628627_1	570	18231	31.9842	124	4.0157	62	4.0157	3.15589	yes	oleC	66.67	macrolide	antibiotic efflux	ATP-binding cassette (ABC) antibiotic efflux pump
NODE_118157_length_567_cov_4.078125_1	495	7329	14.8061	50	1.8646	25	1.8646	1.46537	yes	AST-1	66.67	betalactamics	antibiotic inactivation	AST Beta-lactamase
NODE_118161_length_567_cov_3.955078_1	564	8234	14.5993	56	1.8328	28	1.8328	1.44037	yes	RSA-2	66.67	betalactamics	antibiotic inactivation	RSA beta-lactamase
NODE_12214_length_2016_cov_1029.403876_1	1143	52030	45.5206	346	5.5878	173	5.5878	4.39138	yes	vanXI	66.67	vancomycin	antibiotic target alteration	vanX; glycopeptide resistance gene cluster
NODE_122619_length_555_cov_5.022000_1	504	10785	21.3988	73	2.6736	36	2.637	2.10115	yes	Erm(47)	66.67	MLS	antibiotic target alteration	Erm 23S ribosomal RNA methyltransferase
NODE_125759_length_547_cov_4.601626_1	135	3240	24	24	3.2816	12	3.2816	2.57897	yes	dfrB6	66.67	diaminopyrimidine	antibiotic target replacement	trimethoprim resistant dihydrofolate reductase dfr
NODE_125781_length_547_cov_4.280488_1	438	6711	15.3219	45	1.8965	22	1.8543	1.49044	yes	AAC(6')-31	66.67	aminoglycoside	antibiotic inactivation	AAC(6')
NODE_126024_length_546_cov_7.008147_1	543	19986	36.8066	135	4.5893	67	4.5553	3.60667	yes	OXA-465	66.67	betalactamics	antibiotic inactivation	OXA beta-lactamase
NODE_127864_length_542_cov_3.755647_1	540	11124	20.6	74	2.5296	37	2.5296	1.98798	yes	vanZF	66.67	vancomycin	antibiotic target alteration	vanZ; glycopeptide resistance gene cluster
NODE_131351_length_533_cov_7.196653_1	531	27644	52.0603	185	6.4312	92	6.3964	5.0542	yes	cfrC	66.67	multidrug	antibiotic target alteration	Cfr 23S ribosomal RNA methyltransferase
NODE_131854_length_532_cov_5.966457_1	531	9042	17.0282	61	2.1205	30	2.0858	1.66647	yes	vanYF	66.67	vancomycin	antibiotic target alteration	vanY; glycopeptide resistance gene cluster
NODE_133101_length_529_cov_7.006329_1	483	14296	29.5983	95	3.6307	47	3.5925	2.85332	yes	vanRI	66.67	vancomycin	antibiotic target alteration	glycopeptide resistance gene cluster; vanR
NODE_137695_length_519_cov_5.571121_1	516	14168	27.4574	94	3.3627	47	3.3627	2.6427	yes	sul2	66.67	sulfonamide	antibiotic target replacement	sulfonamide resistant sul
NODE_142117_length_510_cov_3.382418_1	510	4297	8.4255	30	1.0858	15	1.0858	0.853317	yes	cmeR	66.67	multidrug	antibiotic efflux	resistance-nodulation-cell division (RND) antibiotic efflux pump
NODE_142461_length_509_cov_4.883260_1	507	9432	18.6036	64	2.3301	32	2.3301	1.8312	yes	rmtF	66.67	aminoglycoside	antibiotic target alteration	16S rRNA methyltransferase (G1405)
NODE_145278_length_503_cov_8.220982_1	501	14172	28.2874	96	3.5371	48	3.5371	2.77976	yes	AAC(6')-IIb	66.67	aminoglycoside	antibiotic inactivation	AAC(6')
NODE_145719_length_502_cov_10.478747_1	471	15041	31.9342	100	3.9191	50	3.9191	3.07997	yes	Erm(34)	66.67	MLS	antibiotic target alteration	Erm 23S ribosomal RNA methyltransferase
NODE_15195_length_1788_cov_21.849971_3	609	43013	70.6289	285	8.6385	142	8.6082	6.78889	yes	CTX-M-39	66.67	betalactamics	antibiotic inactivation	CTX-M beta-lactamase
NODE_15272_length_1783_cov_9.594329_2	1248	62322	49.9375	415	6.1383	207	6.1235	4.82401	yes	vanVB	66.67	vancomycin	antibiotic target alteration	glycopeptide resistance gene cluster; vanV
NODE_1595_length_6318_cov_13.951780_2	468	15949	34.0791	109	4.2992	54	4.2598	3.37869	yes	sta	66.67	nucleoside	antibiotic inactivation	streptothricin acetyltransferase (SAT)
NODE_16140_length_1733_cov_11.262217_1	531	16344	30.7797	109	3.7892	54	3.7544	2.97788	yes	IMP-33	66.67	betalactamics	antibiotic inactivation	IMP beta-lactamase
NODE_16176_length_1731_cov_9.245227_2	1431	70868	49.5234	472	6.0886	236	6.0886	4.78495	yes	vanG	66.67	vancomycin	antibiotic target alteration	glycopeptide resistance gene cluster; van ligase
NODE_16423_length_1716_cov_18.736905_2	429	14028	32.6993	94	4.0447	47	4.0447	3.17868	yes	dfrA14	66.67	diaminopyrimidine	antibiotic target replacement	trimethoprim resistant dihydrofolate reductase dfr
NODE_17197_length_1672_cov_13.774892_2	1017	58830	57.8466	393	7.1332	196	7.115	5.60589	yes	PEDO-3	66.67	betalactamics	antibiotic inactivation	subclass B1 PEDO beta-lactamase
NODE_1773_length_5978_cov_8.599696_2	678	27195	40.1106	181	4.9279	90	4.9007	3.87278	yes	rmtE2	66.67	aminoglycoside	antibiotic target alteration	16S rRNA methyltransferase (G1405)
NODE_18202_length_1622_cov_6.074665_1	1557	35542	22.8272	237	2.8098	118	2.7979	2.20819	yes	fusH	66.67	fusidic acid	antibiotic inactivation	fusidic acid inactivation enzyme
NODE_18262_length_1618_cov_11.331414_1	573	40382	70.4747	271	8.7302	135	8.698	6.86096	yes	AAC(2')-IIa	66.67	aminoglycoside	antibiotic inactivation	AAC(2')
NODE_2_length_101264_cov_74.035521_37	759	246033	324.154	1639	39.8611	819	39.8367	31.3263	yes	pgpB	66.67	peptide	antibiotic target alteration	lipid A phosphatase
NODE_20315_length_1522_cov_6.426721_1	429	10348	24.1212	69	2.969	34	2.9259	2.3333	yes	IMP-35	66.67	betalactamics	antibiotic inactivation	IMP beta-lactamase
NODE_2121_length_5442_cov_25.724708_3	1614	217972	135.051	1446	16.5378	723	16.5378	12.9969	yes	mdsC	66.67	multidrug	antibiotic efflux	resistance-nodulation-cell division (RND) antibiotic efflux pump
NODE_21349_length_1479_cov_12.789326_1	759	55101	72.5968	368	8.9499	184	8.9499	7.03361	yes	AAC(2')-IIa	66.67	aminoglycoside	antibiotic inactivation	AAC(2')
NODE_22090_length_1451_cov_5.184097_2	1050	28435	27.081	188	3.3051	94	3.3051	2.59744	yes	ANT(6)-Ia	66.67	aminoglycoside	antibiotic inactivation	ANT(6)
NODE_22736_length_1429_cov_9.182678_2	567	22387	39.4832	150	4.8834	75	4.8834	3.8378	yes	qnrE1	66.67	fluoroquinolone	antibiotic target protection	quinolone resistance protein (qnr)
NODE_2314_length_5181_cov_54.650605_5	618	195363	316.121	1304	38.9494	652	38.9494	30.6098	yes	Escherichia coli mdfA	66.67	multidrug	antibiotic efflux	major facilitator superfamily (MFS) antibiotic efflux pump
NODE_2409_length_5057_cov_10.917433_5	717	46863	65.3598	315	8.1097	157	8.0839	6.37331	yes	farA	66.67	multidrug	antibiotic efflux	major facilitator superfamily (MFS) antibiotic efflux pump
NODE_24361_length_1375_cov_7.243182_1	1068	32600	30.5243	218	3.7679	109	3.7679	2.96115	yes	OXA-59	66.67	betalactamics	antibiotic inactivation	OXA beta-lactamase
NODE_27101_length_1296_cov_9.081386_1	1293	50925	39.3852	340	4.8539	170	4.8539	3.81462	yes	APH(9)-Ib	66.67	aminoglycoside	antibiotic inactivation	APH(9)
NODE_2827_length_4629_cov_12.202886_3	804	54949	68.3445	366	8.403	183	8.403	6.60381	yes	AAC(3)-Ia	66.67	aminoglycoside	antibiotic inactivation	AAC(3)
NODE_2840_length_4620_cov_18.641402_5	906	60673	66.968	404	8.2312	202	8.2312	6.4688	yes	DHA-10	66.67	betalactamics	antibiotic inactivation	DHA beta-lactamase
NODE_29089_length_1247_cov_10.793624_1	429	22934	53.4592	153	6.5833	76	6.5403	5.17373	yes	dfrA14	66.67	diaminopyrimidine	antibiotic target replacement	trimethoprim resistant dihydrofolate reductase dfr
NODE_29679_length_1233_cov_4.954160_1	816	22465	27.5306	149	3.3706	74	3.348	2.64891	yes	APH(6)-Id	66.67	aminoglycoside	antibiotic inactivation	APH(6)
NODE_30911_length_1205_cov_6.483478_2	954	47644	49.9413	318	6.1531	159	6.1531	4.83564	yes	erm(46)	66.67	MLS	antibiotic target alteration	Erm 23S ribosomal RNA methyltransferase
NODE_31963_length_1182_cov_13.697427_2	504	30520	60.5556	204	7.4716	102	7.4716	5.87184	yes	vanJ	66.67	vancomycin	antibiotic target alteration	vanJ membrane protein
NODE_32367_length_1174_cov_8.677391_1	876	44171	50.4235	294	6.1952	147	6.1952	4.86873	yes	YojI	66.67	peptide	antibiotic efflux	ATP-binding cassette (ABC) antibiotic efflux pump
NODE_32374_length_1174_cov_6.912422_1	516	16898	32.7481	113	4.0424	56	4.0066	3.17687	yes	fusD	66.67	fusidic acid	antibiotic inactivation	fusidic acid inactivation enzyme
NODE_3278_length_4274_cov_15.733349_3	933	79157	84.8414	528	10.4463	264	10.4463	8.20962	yes	adeA	66.67	tetracycline	antibiotic efflux	resistance-nodulation-cell division (RND) antibiotic efflux pump
NODE_332_length_14144_cov_21.388601_14	765	94520	123.556	636	15.3464	318	15.3464	12.0605	yes	NDM-2	66.67	betalactamics	antibiotic inactivation	NDM beta-lactamase
NODE_3571_length_4063_cov_14.616766_4	558	24922	44.6631	167	5.5245	83	5.4914	4.34164	yes	mphC	66.67	macrolide	antibiotic inactivation	macrolide phosphotransferase (MPH)
NODE_36162_length_1104_cov_5.968541_1	1104	39247	35.5498	263	4.3974	131	4.3807	3.45586	yes	tet(Z)	66.67	tetracycline	antibiotic efflux	major facilitator superfamily (MFS) antibiotic efflux pump
NODE_3701_length_3971_cov_25.985189_1	2382	177153	74.3715	1177	9.1211	588	9.1133	7.16816	yes	tetB(P)	66.67	tetracycline	antibiotic target protection	tetracycline-resistant ribosomal protection protein
NODE_37430_length_1082_cov_8.845180_1	852	44786	52.5657	298	6.4564	149	6.4564	5.074	yes	ANT(9)-Ia	66.67	aminoglycoside	antibiotic inactivation	ANT(9)
NODE_3747_length_3944_cov_13.704037_6	1077	69439	64.4745	461	7.9013	230	7.8841	6.20953	yes	BAT-1	66.67	betalactamics	antibiotic inactivation	BAT Beta-lactamase
NODE_40645_length_1034_cov_8.407559_1	1032	36110	34.9903	241	4.3107	120	4.2928	3.38773	yes	AAC(2')-IIb	66.67	aminoglycoside	antibiotic inactivation	AAC(2')
NODE_40957_length_1030_cov_7.064615_1	714	26795	37.528	178	4.6019	89	4.6019	3.61658	yes	IND-6	66.67	betalactamics	antibiotic inactivation	IND beta-lactamase
NODE_41094_length_1028_cov_6.653649_2	459	9650	21.024	64	2.5738	32	2.5738	2.02272	yes	IND-4	66.67	betalactamics	antibiotic inactivation	IND beta-lactamase
NODE_4147_length_3724_cov_8.917689_1	3723	235214	63.1786	1561	7.7397	780	7.7347	6.08253	yes	MuxB	66.67	multidrug	antibiotic efflux	resistance-nodulation-cell division (RND) antibiotic efflux pump
NODE_41961_length_1017_cov_3.870062_2	756	22161	29.3135	148	3.6137	74	3.6137	2.83996	yes	rmtH	66.67	aminoglycoside	antibiotic target alteration	16S rRNA methyltransferase (G1405)
NODE_43276_length_999_cov_7.949153_3	417	12422	29.789	83	3.6741	41	3.6299	2.88743	yes	SFB-1	66.67	betalactamics	antibiotic inactivation	SHW beta-lactamase
NODE_44609_length_982_cov_9.446602_1	978	41750	42.6892	278	5.2471	139	5.2471	4.12363	yes	vanG	66.67	vancomycin	antibiotic target alteration	glycopeptide resistance gene cluster; van ligase
NODE_44642_length_982_cov_6.314995_1	981	31532	32.1427	209	3.9327	104	3.9139	3.09066	yes	vanM	66.67	vancomycin	antibiotic target alteration	glycopeptide resistance gene cluster; van ligase
NODE_47063_length_953_cov_9.129176_1	861	38922	45.2056	260	5.5742	130	5.5742	4.38069	yes	rmtC	66.67	aminoglycoside	antibiotic target alteration	16S rRNA methyltransferase (G1405)
NODE_47275_length_951_cov_4.486607_1	672	9901	14.7336	67	1.8404	33	1.813	1.44635	yes	FosC	66.67	fosfomycin	antibiotic inactivation	fosC phosphotransferase family
NODE_47534_length_948_cov_7.070549_2	351	11965	34.0883	83	4.365	41	4.3124	3.4304	yes	fusB	66.67	fusidic acid	antibiotic inactivation	fusidic acid inactivation enzyme
NODE_4849_length_3404_cov_14.035234_1	1158	76168	65.7755	507	8.0819	253	8.0659	6.35146	yes	OprN	66.67	multidrug	antibiotic efflux	resistance-nodulation-cell division (RND) antibiotic efflux pump
NODE_48602_length_937_cov_4.021542_2	621	12536	20.1868	84	2.4969	42	2.4969	1.96228	yes	Pseudomonas aeruginosa catB7	66.67	phenicol	antibiotic inactivation	chloramphenicol acetyltransferase (CAT)
NODE_48772_length_935_cov_7.401136_1	729	29724	40.7737	197	4.9883	98	4.963	3.92024	yes	vanSL	66.67	vancomycin	antibiotic target alteration	vanS; glycopeptide resistance gene cluster
NODE_48982_length_933_cov_8.256264_1	930	39918	42.9226	265	5.2599	132	5.24	4.13369	yes	rmtB	66.67	aminoglycoside	antibiotic target alteration	16S rRNA methyltransferase (G1405)
NODE_49823_length_925_cov_4.973563_1	924	31095	33.6526	206	4.1154	103	4.1154	3.23424	yes	APH(9)-Ib	66.67	aminoglycoside	antibiotic inactivation	APH(9)
NODE_49994_length_923_cov_3.496544_2	531	11507	21.6704	77	2.6768	38	2.642	2.10366	yes	vanHM	66.67	vancomycin	antibiotic target alteration	vanH; glycopeptide resistance gene cluster
NODE_52956_length_893_cov_8.671838_1	531	18835	35.4708	125	4.3454	62	4.3106	3.415	yes	dfrA3b	66.67	diaminopyrimidine	antibiotic target replacement	trimethoprim resistant dihydrofolate reductase dfr
NODE_53007_length_893_cov_5.819809_1	891	30431	34.1538	205	4.2471	102	4.2263	3.33774	yes	AAC(6')-Ib11	66.67	aminoglycoside	antibiotic inactivation	AAC(6')
NODE_53805_length_886_cov_5.655836_2	408	7076	17.3431	48	2.1717	24	2.1717	1.70671	yes	GIM-1	66.67	betalactamics	antibiotic inactivation	GIM beta-lactamase
NODE_5493_length_3176_cov_22.332906_2	1674	151431	90.4606	1006	11.0931	503	11.0931	8.71793	yes	Bifidobacterium ileS conferring resistance to mupirocin	66.67	mupirocin	antibiotic target alteration	antibiotic resistant isoleucyl-tRNA synthetase (ileS)
NODE_55505_length_871_cov_11.189951_1	870	49671	57.0931	330	7.0017	165	7.0017	5.50255	yes	MdtK	66.67	fluoroquinolone	antibiotic efflux	multidrug and toxic compound extrusion (MATE) transporter
NODE_56033_length_867_cov_6.278325_1	864	32975	38.1655	221	4.7216	110	4.7002	3.71065	yes	mel	66.67	multidrug	antibiotic target protection	ABC-F ATP-binding cassette ribosomal protection protein
NODE_57_length_36053_cov_26.185455_5	396	32583	82.2803	217	10.1152	108	10.0686	7.94941	yes	vanYM	66.67	vancomycin	antibiotic target alteration	vanY; glycopeptide resistance gene cluster
NODE_5715_length_3105_cov_16.254426_1	732	55257	75.4877	371	9.3557	185	9.3304	7.35253	yes	AAC(3)-IIIb	66.67	aminoglycoside	antibiotic inactivation	AAC(3)
NODE_57151_length_857_cov_10.497506_1	855	43484	50.8585	292	6.3042	146	6.3042	4.95439	yes	mphN	66.67	macrolide	antibiotic inactivation	macrolide phosphotransferase (MPH)
NODE_575_length_10827_cov_22.859450_2	540	41289	76.4611	277	9.4689	138	9.4347	7.44149	yes	aadA5	66.67	aminoglycoside	antibiotic inactivation	ANT(3'')
NODE_58710_length_845_cov_5.875949_1	843	22002	26.0996	147	3.2189	73	3.197	2.52969	yes	clbB	66.67	multidrug	antibiotic target alteration	Cfr 23S ribosomal RNA methyltransferase
NODE_59766_length_836_cov_7.724712_2	459	13773	30.0065	92	3.6999	46	3.6999	2.90771	yes	OXA-305	66.67	betalactamics	antibiotic inactivation	OXA beta-lactamase
NODE_609_length_10483_cov_13.353759_4	1335	98303	73.6352	654	9.0429	327	9.0429	7.1067	yes	oqxA	66.67	multidrug	antibiotic efflux	resistance-nodulation-cell division (RND) antibiotic efflux pump
NODE_62528_length_815_cov_6.461842_1	813	27526	33.8573	185	4.2004	92	4.1777	3.30104	yes	bcr-1	66.67	bicyclomycin	antibiotic efflux	major facilitator superfamily (MFS) antibiotic efflux pump
NODE_6389_length_2905_cov_9.570175_3	351	10514	29.9544	71	3.7339	35	3.6813	2.93443	yes	dfrA3	66.67	diaminopyrimidine	antibiotic target replacement	trimethoprim resistant dihydrofolate reductase dfr
NODE_64122_length_804_cov_5.833111_1	264	5889	22.3068	39	2.7269	19	2.657	2.14304	yes	arr-1	66.67	rifamycin	antibiotic inactivation	rifampin ADP-ribosyltransferase (Arr)
NODE_64996_length_798_cov_5.149394_1	639	14607	22.8592	99	2.8599	49	2.831	2.24756	yes	PC1 beta-lactamase (blaZ)	66.67	betalactamics	antibiotic inactivation	blaZ beta-lactamase
NODE_65626_length_793_cov_8.409214_1	792	27106	34.2247	182	4.2419	91	4.2419	3.33366	yes	msrE	66.67	multidrug	antibiotic target protection	ABC-F ATP-binding cassette ribosomal protection protein
NODE_66121_length_790_cov_6.163265_1	789	16354	20.7275	111	2.5969	55	2.5735	2.04087	yes	PDC-91	66.67	betalactamics	antibiotic inactivation	PDC beta-lactamase
NODE_684_length_9955_cov_34.776869_5	2868	412317	143.765	2739	17.6289	1369	17.6224	13.8543	yes	tetB(P)	66.67	tetracycline	antibiotic target protection	tetracycline-resistant ribosomal protection protein
NODE_69061_length_771_cov_7.593575_1	702	20467	29.1553	136	3.5761	68	3.5761	2.81041	yes	AAC(2')-IIa	66.67	aminoglycoside	antibiotic inactivation	AAC(2')
NODE_69301_length_770_cov_4.096503_1	552	8758	15.8659	58	1.9395	29	1.9395	1.52423	yes	lnuE	66.67	lincosamide	antibiotic inactivation	lincosamide nucleotidyltransferase (LNU)
NODE_69698_length_767_cov_8.019663_1	765	22025	28.7908	147	3.5471	73	3.5229	2.78762	yes	CTX-M-85	66.67	betalactamics	antibiotic inactivation	CTX-M beta-lactamase
NODE_71063_length_759_cov_4.705966_1	723	18940	26.1964	126	3.2169	63	3.2169	2.52812	yes	vanXO	66.67	vancomycin	antibiotic target alteration	vanX; glycopeptide resistance gene cluster
NODE_75051_length_736_cov_6.725404_1	735	22507	30.6218	151	3.7923	75	3.7672	2.98032	yes	mef(B)	66.67	macrolide	antibiotic efflux	major facilitator superfamily (MFS) antibiotic efflux pump
NODE_75287_length_735_cov_5.638235_1	555	18435	33.2162	124	4.1242	62	4.1242	3.24116	yes	APH(6)-Id	66.67	aminoglycoside	antibiotic inactivation	APH(6)
NODE_7707_length_2609_cov_10.644871_4	435	15250	35.0575	101	4.2859	50	4.2435	3.36824	yes	ESP-1	66.67	betalactamics	antibiotic inactivation	ESP beta-lactamase
NODE_78178_length_719_cov_7.685241_2	327	12050	36.8502	80	4.516	40	4.516	3.54907	yes	AAC(6')-29a	66.67	aminoglycoside	antibiotic inactivation	AAC(6')
NODE_80775_length_706_cov_6.039939_1	654	15023	22.9709	101	2.8507	50	2.8225	2.24033	yes	AAC(6')-Iid	66.67	aminoglycoside	antibiotic inactivation	AAC(6')
NODE_80826_length_706_cov_4.393241_1	705	9666	13.7106	66	1.7281	33	1.7281	1.35809	yes	AAC(2')-IIa	66.67	aminoglycoside	antibiotic inactivation	AAC(2')
NODE_83380_length_693_cov_6.846395_1	690	27713	40.1638	185	4.9492	92	4.9224	3.88951	yes	adeL	66.67	multidrug	antibiotic efflux	resistance-nodulation-cell division (RND) antibiotic efflux pump
NODE_83783_length_691_cov_7.614780_1	687	18874	27.4731	126	3.3855	63	3.3855	2.66062	yes	floR	66.67	phenicol	antibiotic efflux	major facilitator superfamily (MFS) antibiotic efflux pump
NODE_89402_length_666_cov_4.770867_1	663	10129	15.2775	68	1.8932	34	1.8932	1.48784	yes	ARL-6	66.67	betalactamics	antibiotic inactivation	ARL Beta-lactamase
NODE_93505_length_648_cov_6.462057_1	597	11244	18.8342	75	2.319	37	2.2881	1.82247	yes	Bacillus clausii chloramphenicol acetyltransferase	66.67	phenicol	antibiotic inactivation	chloramphenicol acetyltransferase (CAT)
NODE_93607_length_648_cov_4.136594_1	645	8963	13.8961	61	1.7457	30	1.7171	1.37192	yes	BJP-1	66.67	betalactamics	antibiotic inactivation	BJP beta-lactamase
NODE_94777_length_643_cov_6.295918_2	153	146	0.9542	1	0.1206	0	0	0.094778	yes	vanUG	66.67	vancomycin	antibiotic target alteration	glycopeptide resistance gene cluster; vanU
NODE_95674_length_640_cov_3.953846_1	639	10358	16.2097	71	2.051	35	2.0221	1.61186	yes	tet(C)	66.67	tetracycline	antibiotic efflux	major facilitator superfamily (MFS) antibiotic efflux pump
NODE_99105_length_627_cov_5.527972_1	594	16660	28.0471	113	3.5116	56	3.4805	2.75972	yes	vanYB	66.67	vancomycin	antibiotic target alteration	vanY; glycopeptide resistance gene cluster
NODE_74558_length_739_cov_4.024854_2	330	3891	11.7909	26	1.4544	13	1.4544	1.14299	yes	abeS	66.04	multidrug	antibiotic efflux	small multidrug resistance (SMR) antibiotic efflux pump
NODE_83756_length_691_cov_8.463836_1	615	25514	41.4862	170	5.1025	85	5.1025	4.00999	yes	ugd	65.69	peptide	antibiotic target alteration	pmr phosphoethanolamine transferase
NODE_131959_length_532_cov_4.415094_1	528	8645	16.3731	58	2.0277	29	2.0277	1.59354	yes	TLA-2	65	betalactamics	antibiotic inactivation	TLA beta-lactamase
NODE_142199_length_509_cov_10.541850_1	507	18969	37.4142	128	4.6603	64	4.6603	3.66247	yes	vanRF	65	vancomycin	antibiotic target alteration	glycopeptide resistance gene cluster; vanR
NODE_145355_length_503_cov_7.022321_1	501	23195	46.2974	156	5.7478	78	5.7478	4.51712	yes	ErmW	65	MLS	antibiotic target alteration	Erm 23S ribosomal RNA methyltransferase
NODE_14754_length_1817_cov_12.414302_2	966	55093	57.0321	367	7.0129	183	6.9938	5.51135	yes	FosA3	65	fosfomycin	antibiotic inactivation	fosfomycin thiol transferase
NODE_29448_length_1238_cov_10.033812_1	1236	55902	45.2282	373	5.5706	186	5.5557	4.37787	yes	OXA-93	65	betalactamics	antibiotic inactivation	OXA beta-lactamase
NODE_3514_length_4106_cov_13.488275_4	501	33873	67.6108	226	8.3269	113	8.3269	6.54401	yes	AAC(3)-VIIIa	65	aminoglycoside	antibiotic inactivation	AAC(3)
NODE_41413_length_1024_cov_5.043344_1	951	37217	39.1346	247	4.7943	123	4.7749	3.76778	yes	vgaC	65	multidrug	antibiotic target protection	ABC-F ATP-binding cassette ribosomal protection protein
NODE_67789_length_779_cov_6.040055_1	459	8792	19.1547	59	2.3727	29	2.3325	1.86468	yes	sul3	65	sulfonamide	antibiotic target replacement	sulfonamide resistant sul
NODE_7090_length_2743_cov_13.428199_1	2742	166898	60.8673	1110	7.4725	555	7.4725	5.87254	yes	ceoA	65	multidrug	antibiotic efflux	resistance-nodulation-cell division (RND) antibiotic efflux pump
NODE_7893_length_2574_cov_21.177451_2	891	72780	81.6835	485	10.0479	242	10.0272	7.89652	yes	vgaC	65	multidrug	antibiotic target protection	ABC-F ATP-binding cassette ribosomal protection protein
NODE_100360_length_622_cov_8.283951_1	618	29110	47.1036	195	5.8245	97	5.7946	4.5774	yes	OXA-449	64.71	betalactamics	antibiotic inactivation	OXA beta-lactamase
NODE_107988_length_597_cov_4.477860_1	594	9351	15.7424	64	1.9889	32	1.9889	1.56305	yes	tet(41)	64.71	tetracycline	antibiotic efflux	major facilitator superfamily (MFS) antibiotic efflux pump
NODE_1111_length_7656_cov_17.664386_2	1491	155700	104.427	1038	12.8508	519	12.8508	10.0993	yes	qacB	64.71	fluoroquinolone	antibiotic efflux	major facilitator superfamily (MFS) antibiotic efflux pump
NODE_11204_length_2114_cov_10.209811_3	813	34372	42.278	229	5.1994	114	5.1767	4.08614	yes	GOB-11	64.71	betalactamics	antibiotic inactivation	GOB beta-lactamase
NODE_11554_length_2081_cov_14.104146_2	942	67819	71.9947	450	8.8181	225	8.8181	6.93003	yes	Escherichia coli ampC beta-lactamase	64.71	betalactamics	antibiotic inactivation	ampC-type beta-lactamase
NODE_12060_length_2032_cov_10.945372_1	1647	77255	46.9065	514	5.7608	257	5.7608	4.52734	yes	vanD	64.71	vancomycin	antibiotic target alteration	glycopeptide resistance gene cluster; van ligase
NODE_122143_length_556_cov_6.570858_1	555	13645	24.5856	91	3.0266	45	2.9934	2.37857	yes	APH(3')-Va	64.71	aminoglycoside	antibiotic inactivation	APH(3')
NODE_127590_length_542_cov_8.915811_1	540	18352	33.9852	124	4.2388	62	4.2388	3.33122	yes	emtA	64.71	multidrug	antibiotic target alteration	non-erm 23S ribosomal RNA methyltransferase (G748)
NODE_141881_length_510_cov_6.384615_1	507	13143	25.9231	90	3.2768	45	3.2768	2.5752	yes	CARB-18	64.71	betalactamics	antibiotic inactivation	CARB beta-lactamase
NODE_1581_length_6356_cov_19.306618_5	711	73291	103.082	490	12.7215	245	12.7215	9.99767	yes	bcrA	64.71	peptide	antibiotic efflux	ATP-binding cassette (ABC) antibiotic efflux pump
NODE_16170_length_1731_cov_13.767303_1	1611	152869	94.8908	1016	11.6415	508	11.6415	9.14891	yes	ICR-Mo	64.71	peptide	antibiotic target alteration	intrinsic colistin resistant phosphoethanolamine transferase
NODE_19617_length_1554_cov_11.901268_1	630	60842	96.5746	406	11.8959	203	11.8959	9.34884	yes	OXA-436	64.71	betalactamics	antibiotic inactivation	OXA beta-lactamase
NODE_23651_length_1397_cov_12.967213_1	1395	117886	84.5061	784	10.3742	392	10.3742	8.15295	yes	AAC(6')-Iae	64.71	aminoglycoside	antibiotic inactivation	AAC(6')
NODE_25285_length_1347_cov_26.794118_1	1344	163096	121.351	1087	14.9294	543	14.9157	11.7328	yes	otr(A)	64.71	tetracycline	antibiotic target protection	tetracycline-resistant ribosomal protection protein
NODE_29617_length_1234_cov_8.323155_1	744	24287	32.6438	161	3.9945	80	3.9697	3.13923	yes	FIM-1	64.71	betalactamics	antibiotic inactivation	FIM beta-lactamase
NODE_29980_length_1225_cov_15.667521_2	912	69138	75.8092	460	9.3105	230	9.3105	7.31701	yes	MexL	64.71	multidrug	antibiotic efflux	resistance-nodulation-cell division (RND) antibiotic efflux pump
NODE_30935_length_1204_cov_9.939077_2	639	35670	55.8216	241	6.9619	120	6.933	5.47127	yes	dfrA19	64.71	diaminopyrimidine	antibiotic target replacement	trimethoprim resistant dihydrofolate reductase dfr
NODE_31665_length_1189_cov_6.523810_1	582	11292	19.4021	76	2.4105	38	2.4105	1.89438	yes	BJP-1	64.71	betalactamics	antibiotic inactivation	BJP beta-lactamase
NODE_3269_length_4284_cov_12.728541_2	822	39095	47.5608	261	5.8611	130	5.8387	4.60617	yes	tet(59)	64.71	tetracycline	antibiotic efflux	major facilitator superfamily (MFS) antibiotic efflux pump
NODE_3784_length_3926_cov_13.606562_3	843	65709	77.9466	437	9.569	218	9.5471	7.52016	yes	LRA-2	64.71	betalactamics	antibiotic inactivation	subclass B3 LRA beta-lactamase
NODE_42302_length_1012_cov_8.417973_1	1011	39263	38.8358	262	4.7837	131	4.7837	3.75945	yes	ErmX	64.71	MLS	antibiotic target alteration	Erm 23S ribosomal RNA methyltransferase
NODE_47346_length_950_cov_5.860335_1	948	23077	24.3428	155	3.0181	77	2.9986	2.37189	yes	AST-1	64.71	betalactamics	antibiotic inactivation	AST Beta-lactamase
NODE_50096_length_921_cov_21.219400_1	918	138472	150.841	921	18.5195	460	18.4994	14.5542	yes	vanWB	64.71	vancomycin	antibiotic target alteration	vanW; glycopeptide resistance gene cluster
NODE_55979_length_867_cov_10.102217_2	390	20363	52.2128	137	6.4844	68	6.437	5.09601	yes	ANT(4')-IIb	64.71	aminoglycoside	antibiotic inactivation	ANT(4')
NODE_5689_length_3111_cov_21.693390_3	1752	167362	95.5263	1113	11.7266	556	11.7161	9.21579	yes	FEZ-1	64.71	betalactamics	antibiotic inactivation	FEZ beta-lactamase
NODE_6045_length_3001_cov_11.293279_1	2496	176883	70.8666	1177	8.7045	588	8.6971	6.84076	yes	tet(52)	64.71	tetracycline	antibiotic target protection	tetracycline-resistant ribosomal protection protein
NODE_61559_length_822_cov_6.998696_1	822	23769	28.9161	159	3.5706	79	3.5481	2.80609	yes	poxtA	64.71	multidrug	antibiotic target protection	ABC-F ATP-binding cassette ribosomal protection protein
NODE_64960_length_798_cov_6.452221_2	507	25725	50.7396	172	6.2623	86	6.2623	4.92146	yes	KPC-15	64.71	betalactamics	antibiotic inactivation	KPC beta-lactamase
NODE_71025_length_759_cov_6.654830_1	477	9194	19.2746	61	2.3606	30	2.3219	1.85517	yes	SPG-1	64.71	betalactamics	antibiotic inactivation	SPG beta-lacatamase
NODE_74709_length_738_cov_5.579795_1	444	12460	28.0631	84	3.4923	42	3.4923	2.74455	yes	QnrA6	64.71	fluoroquinolone	antibiotic target protection	quinolone resistance protein (qnr)
NODE_7992_length_2555_cov_15.282000_3	837	48037	57.3919	319	7.0352	159	7.0132	5.52888	yes	vanRB	64.71	vancomycin	antibiotic target alteration	glycopeptide resistance gene cluster; vanR
NODE_80556_length_707_cov_6.823620_1	612	32905	53.7663	218	6.5753	109	6.5753	5.16745	yes	dfrA24	64.71	diaminopyrimidine	antibiotic target replacement	trimethoprim resistant dihydrofolate reductase dfr
NODE_86928_length_677_cov_4.167203_1	675	14244	21.1022	95	2.598	47	2.5706	2.04174	yes	BRO-1	64.71	betalactamics	antibiotic inactivation	BRO Beta-lactamase
NODE_90226_length_662_cov_6.444811_1	660	16158	24.4818	110	3.0765	55	3.0765	2.41778	yes	IND-4	64.71	betalactamics	antibiotic inactivation	IND beta-lactamase
NODE_94070_length_646_cov_4.901861_1	645	15961	24.7457	107	3.0622	53	3.0336	2.40654	yes	APH(7'')-Ia	64.71	aminoglycoside	antibiotic inactivation	APH(7'')
NODE_948_length_8464_cov_21.160304_8	1560	187589	120.249	1247	14.7555	623	14.7437	11.5962	yes	AAC(3)-Ib	64.71	aminoglycoside	antibiotic inactivation	AAC(3)
NODE_97252_length_634_cov_3.348877_2	552	8881	16.0888	60	2.0064	30	2.0064	1.5768	yes	vanHD	64.71	vancomycin	antibiotic target alteration	vanH; glycopeptide resistance gene cluster
NODE_107194_length_599_cov_8.619485_1	489	21119	43.1881	140	5.2848	70	5.2848	4.15326	yes	vatF	64.29	streptogramin	antibiotic inactivation	streptogramin vat acetyltransferase
NODE_11324_length_2103_cov_8.758789_1	915	29867	32.6415	198	3.9944	99	3.9944	3.13915	yes	lmrB	64.29	lincosamide	antibiotic efflux	ATP-binding cassette (ABC) antibiotic efflux pump
NODE_114249_length_577_cov_9.655172_1	573	47376	82.6806	314	10.1155	157	10.1155	7.94965	yes	vanG	64.29	vancomycin	antibiotic target alteration	glycopeptide resistance gene cluster; van ligase
NODE_1145_length_7530_cov_19.842007_6	1503	170673	113.555	1135	13.9395	567	13.9273	10.9549	yes	efrA	64.29	multidrug	antibiotic efflux	ATP-binding cassette (ABC) antibiotic efflux pump
NODE_118005_length_567_cov_6.574219_1	564	14052	24.9149	94	3.0765	47	3.0765	2.41778	yes	PDC-92	64.29	betalactamics	antibiotic inactivation	PDC beta-lactamase
NODE_129103_length_539_cov_4.014463_1	537	14443	26.8957	97	3.3343	48	3.3	2.62038	yes	marA	64.29	multidrug	antibiotic efflux; reduced permeability to antibiotic	resistance-nodulation-cell division (RND) antibiotic efflux pump; General Bacterial Porin with reduced permeability to beta-lactams
NODE_130_length_23880_cov_102.486884_19	747	306073	409.736	2040	50.4105	1020	50.4105	39.617	yes	aadA16	64.29	aminoglycoside	antibiotic inactivation	ANT(3'')
NODE_132194_length_531_cov_7.838235_1	528	17200	32.5758	114	3.9855	57	3.9855	3.13215	yes	ESP-1	64.29	betalactamics	antibiotic inactivation	ESP beta-lactamase
NODE_133837_length_527_cov_19.680085_1	399	25858	64.807	172	7.9573	86	7.9573	6.25354	yes	vanXF	64.29	vancomycin	antibiotic target alteration	vanX; glycopeptide resistance gene cluster
NODE_133887_length_527_cov_9.466102_1	501	42179	84.1896	280	10.3165	140	10.3165	8.10761	yes	RSA-1	64.29	betalactamics	antibiotic inactivation	RSA beta-lactamase
NODE_13973_length_1874_cov_6.676745_1	705	19104	27.0979	127	3.3253	63	3.2991	2.61331	yes	tet(54)	64.29	tetracycline	antibiotic target protection	tetracycline-resistant ribosomal protection protein
NODE_141181_length_512_cov_2.323851_1	510	9602	18.8275	65	2.3526	32	2.3164	1.84888	yes	ErmU	64.29	MLS	antibiotic target alteration	Erm 23S ribosomal RNA methyltransferase
NODE_14464_length_1838_cov_8.558609_1	390	21581	55.3359	143	6.7684	71	6.721	5.3192	yes	dfrA26	64.29	diaminopyrimidine	antibiotic target replacement	trimethoprim resistant dihydrofolate reductase dfr
NODE_145866_length_502_cov_6.523490_1	489	7303	14.9346	49	1.8497	24	1.8119	1.45366	yes	QnrD2	64.29	fluoroquinolone	antibiotic target protection	quinolone resistance protein (qnr)
NODE_1491_length_6563_cov_31.921328_4	1146	192328	167.826	1281	20.6337	640	20.6176	16.2158	yes	OXA-121	64.29	betalactamics	antibiotic inactivation	OXA beta-lactamase
NODE_15549_length_1767_cov_12.511682_2	930	84729	91.1065	563	11.1747	281	11.1549	8.78206	yes	MCR-9.1	64.29	peptide	antibiotic target alteration	MCR phosphoethanolamine transferase
NODE_16192_length_1730_cov_10.705075_2	882	59801	67.8016	400	8.3715	200	8.3715	6.57906	yes	Acinetobacter baumannii AmvA	64.29	macrolide	antibiotic efflux	major facilitator superfamily (MFS) antibiotic efflux pump
NODE_19468_length_1560_cov_1349.363455_3	474	19444	41.0211	131	5.1016	65	5.0626	4.00928	yes	SAT-4	64.29	nucleoside	antibiotic inactivation	streptothricin acetyltransferase (SAT)
NODE_19861_length_1544_cov_8.205507_2	837	24915	29.767	165	3.6389	82	3.6168	2.85977	yes	TriA	64.29	triclosan	antibiotic efflux	resistance-nodulation-cell division (RND) antibiotic efflux pump
NODE_20004_length_1537_cov_6.916329_2	426	14303	33.5751	97	4.2031	48	4.1598	3.30316	yes	Staphylococcus intermedius chloramphenicol acetyltransferase	64.29	phenicol	antibiotic inactivation	chloramphenicol acetyltransferase (CAT)
NODE_20723_length_1506_cov_8.427981_1	1503	37641	25.0439	252	3.0949	126	3.0949	2.43224	yes	cipA	64.29	multidrug	antibiotic target alteration	Cfr 23S ribosomal RNA methyltransferase
NODE_2109_length_5454_cov_27.348398_3	342	37433	109.453	253	13.6555	126	13.6015	10.7317	yes	dfrA28	64.29	diaminopyrimidine	antibiotic target replacement	trimethoprim resistant dihydrofolate reductase dfr
NODE_2166_length_5373_cov_14.446408_3	1488	90756	60.9919	606	7.5176	303	7.5176	5.90799	yes	rmtF	64.29	aminoglycoside	antibiotic target alteration	16S rRNA methyltransferase (G1405)
NODE_22052_length_1452_cov_12.653543_2	444	22952	51.6937	153	6.3609	76	6.3193	4.99895	yes	dfrA26	64.29	diaminopyrimidine	antibiotic target replacement	trimethoprim resistant dihydrofolate reductase dfr
NODE_2313_length_5184_cov_20.847144_2	459	22585	49.2048	152	6.1128	76	6.1128	4.80397	yes	catB9	64.29	phenicol	antibiotic inactivation	chloramphenicol acetyltransferase (CAT)
NODE_2586_length_4863_cov_12.887271_4	1605	115038	71.6748	767	8.8213	383	8.8098	6.93255	yes	LRA-17	64.29	betalactamics	antibiotic inactivation	subclass B3 LRA beta-lactamase
NODE_2624_length_4830_cov_11.397277_1	690	66883	96.9319	444	11.8781	222	11.8781	9.33485	yes	Erm(31)	64.29	MLS	antibiotic target alteration	Erm 23S ribosomal RNA methyltransferase
NODE_2683_length_4777_cov_13.125159_1	2580	127483	49.412	848	6.0672	424	6.0672	4.76814	yes	APH(3')-Ib	64.29	aminoglycoside	antibiotic inactivation	APH(3')
NODE_30222_length_1220_cov_9.194850_1	1218	50837	41.7381	339	5.1376	169	5.1225	4.03758	yes	LRA-7	64.29	betalactamics	antibiotic inactivation	subclass B3 LRA beta-lactamase
NODE_30691_length_1209_cov_22.743501_1	318	17060	53.6478	120	6.9657	60	6.9657	5.47426	yes	catB3	64.29	phenicol	antibiotic inactivation	chloramphenicol acetyltransferase (CAT)
NODE_32214_length_1177_cov_28.449198_1	1173	163007	138.966	1081	17.0114	540	16.9956	13.369	yes	YojI	64.29	peptide	antibiotic efflux	ATP-binding cassette (ABC) antibiotic efflux pump
NODE_33568_length_1150_cov_9.852968_1	1149	94502	82.2472	627	10.073	313	10.0569	7.91624	yes	mexX	64.29	multidrug	antibiotic efflux	resistance-nodulation-cell division (RND) antibiotic efflux pump
NODE_3489_length_4121_cov_22.917118_2	495	43748	88.3798	293	10.9263	146	10.889	8.58684	yes	APH(6)-Ic	64.29	aminoglycoside	antibiotic inactivation	APH(6)
NODE_35760_length_1110_cov_9.939336_2	477	23904	50.1132	159	6.1531	79	6.1144	4.83564	yes	OXA-215	64.29	betalactamics	antibiotic inactivation	OXA beta-lactamase
NODE_37739_length_1077_cov_57.759295_1	576	104974	182.246	697	22.3369	348	22.3048	17.5543	yes	vanSN	64.29	vancomycin	antibiotic target alteration	vanS; glycopeptide resistance gene cluster
NODE_47031_length_954_cov_4.689655_2	456	5899	12.9364	40	1.6192	20	1.6192	1.27251	yes	FAR-1	64.29	betalactamics	antibiotic inactivation	FAR beta-lactamase
NODE_5205_length_3270_cov_13.472162_3	1401	115439	82.3976	768	10.1189	384	10.1189	7.95232	yes	YojI	64.29	peptide	antibiotic efflux	ATP-binding cassette (ABC) antibiotic efflux pump
NODE_52406_length_898_cov_7.721234_1	897	24136	26.9075	160	3.2926	80	3.2926	2.58761	yes	TriB	64.29	triclosan	antibiotic efflux	resistance-nodulation-cell division (RND) antibiotic efflux pump
NODE_55655_length_870_cov_7.230675_1	534	19531	36.5749	131	4.5284	65	4.4938	3.55881	yes	AAC(2')-Ie	64.29	aminoglycoside	antibiotic inactivation	AAC(2')
NODE_5579_length_3148_cov_14.507921_3	531	19366	36.4708	131	4.554	65	4.5192	3.57893	yes	vanD	64.29	vancomycin	antibiotic target alteration	glycopeptide resistance gene cluster; van ligase
NODE_60_length_35702_cov_36.994249_25	2379	299480	125.885	1991	15.4486	995	15.4408	12.1409	yes	OXA-157	64.29	betalactamics	antibiotic inactivation	OXA beta-lactamase
NODE_6008_length_3008_cov_22.576363_1	1086	86373	79.5331	578	9.8245	289	9.8245	7.72095	yes	ACT-22	64.29	betalactamics	antibiotic inactivation	ACT beta-lactamase
NODE_606_length_10512_cov_15.996940_1	585	43813	74.894	291	9.1822	145	9.1507	7.21618	yes	APH(9)-Ib	64.29	aminoglycoside	antibiotic inactivation	APH(9)
NODE_63943_length_805_cov_7.340000_1	801	22397	27.9613	151	3.4798	75	3.4568	2.73473	yes	APH(3')-Ia	64.29	aminoglycoside	antibiotic inactivation	APH(3')
NODE_64417_length_802_cov_5.575636_2	270	3208	11.8815	22	1.5041	11	1.5041	1.18205	yes	mgrA	64.29	multidrug	antibiotic efflux	ATP-binding cassette (ABC) antibiotic efflux pump; major facilitator superfamily (MFS) antibiotic efflux pump
NODE_65022_length_798_cov_2.483176_1	786	22216	28.2646	148	3.4758	74	3.4758	2.73159	yes	smeS	64.29	multidrug	antibiotic efflux	resistance-nodulation-cell division (RND) antibiotic efflux pump
NODE_65073_length_797_cov_7.672507_1	795	26496	33.3283	176	4.0866	88	4.0866	3.21161	yes	arlR	64.29	fluoroquinolone	antibiotic efflux	major facilitator superfamily (MFS) antibiotic efflux pump
NODE_6612_length_2844_cov_7.015059_3	384	8593	22.3776	58	2.7881	29	2.7881	2.19113	yes	sta	64.29	nucleoside	antibiotic inactivation	streptothricin acetyltransferase (SAT)
NODE_6827_length_2794_cov_15.283315_2	825	49203	59.64	328	7.3389	164	7.3389	5.76755	yes	VIM-29	64.29	betalactamics	antibiotic inactivation	VIM beta-lactamase
NODE_69515_length_768_cov_9.412342_1	765	26637	34.8196	179	4.3192	89	4.2951	3.39441	yes	mdsA	64.29	multidrug	antibiotic efflux	resistance-nodulation-cell division (RND) antibiotic efflux pump
NODE_7478_length_2658_cov_6.906646_1	2535	92010	36.2959	610	4.4418	305	4.4418	3.49076	yes	mdsC	64.29	multidrug	antibiotic efflux	resistance-nodulation-cell division (RND) antibiotic efflux pump
NODE_7479_length_2657_cov_12.929285_1	1686	75302	44.6631	501	5.4852	250	5.4742	4.31075	yes	cipA	64.29	multidrug	antibiotic target alteration	Cfr 23S ribosomal RNA methyltransferase
NODE_7647_length_2621_cov_7.850740_3	876	22023	25.1404	148	3.1187	74	3.1187	2.45095	yes	SPG-1	64.29	betalactamics	antibiotic inactivation	SPG beta-lacatamase
NODE_76549_length_728_cov_4.585438_1	726	17084	23.5317	114	2.8985	57	2.8985	2.27789	yes	ramA	64.29	multidrug	antibiotic efflux; reduced permeability to antibiotic	resistance-nodulation-cell division (RND) antibiotic efflux pump; General Bacterial Porin with reduced permeability to beta-lactams
NODE_78220_length_719_cov_6.036145_1	717	16601	23.1534	111	2.8577	55	2.8319	2.24583	yes	OXA-214	64.29	betalactamics	antibiotic inactivation	OXA beta-lactamase
NODE_84395_length_688_cov_9.139021_1	441	14810	33.5828	99	4.1439	49	4.102	3.25664	yes	AAC(3)-IIIc	64.29	aminoglycoside	antibiotic inactivation	AAC(3)
NODE_86214_length_680_cov_5.624000_1	678	25447	37.5324	171	4.6556	85	4.6284	3.65878	yes	QnrA1	64.29	fluoroquinolone	antibiotic target protection	quinolone resistance protein (qnr)
NODE_885_length_8714_cov_19.820303_10	465	39594	85.1484	266	10.5594	133	10.5594	8.2985	yes	erm(45)	64.29	MLS	antibiotic target alteration	Erm 23S ribosomal RNA methyltransferase
NODE_885_length_8714_cov_19.820303_5	606	46096	76.066	306	9.321	153	9.321	7.32526	yes	MexJ	64.29	multidrug	antibiotic efflux	resistance-nodulation-cell division (RND) antibiotic efflux pump
NODE_90881_length_659_cov_8.134106_1	447	30381	67.9664	202	8.3417	101	8.3417	6.55564	yes	OXA-472	64.29	betalactamics	antibiotic inactivation	OXA beta-lactamase
NODE_92824_length_651_cov_5.342282_2	444	20663	46.5383	137	5.6957	68	5.6542	4.47618	yes	evgA	64.29	multidrug	antibiotic efflux	major facilitator superfamily (MFS) antibiotic efflux pump; resistance-nodulation-cell division (RND) antibiotic efflux pump
NODE_93724_length_647_cov_6.998311_1	645	22509	34.8977	150	4.2928	75	4.2928	3.37366	yes	EreD	64.29	macrolide	antibiotic inactivation	macrolide esterase
NODE_94172_length_645_cov_11.659322_1	642	22466	34.9938	152	4.3704	76	4.3704	3.43464	yes	tet(Z)	64.29	tetracycline	antibiotic efflux	major facilitator superfamily (MFS) antibiotic efflux pump
NODE_94613_length_644_cov_4.397284_1	642	11772	18.3364	80	2.3002	40	2.3002	1.8077	yes	tetA(P)	64.29	tetracycline	antibiotic efflux	major facilitator superfamily (MFS) antibiotic efflux pump
NODE_94737_length_643_cov_7.479592_1	642	25142	39.162	167	4.8017	83	4.7729	3.7736	yes	qnrE1	64.29	fluoroquinolone	antibiotic target protection	quinolone resistance protein (qnr)
NODE_95382_length_641_cov_4.423208_1	639	6829	10.687	46	1.3288	23	1.3288	1.04429	yes	cipA	64.29	multidrug	antibiotic target alteration	Cfr 23S ribosomal RNA methyltransferase
NODE_95466_length_640_cov_9.610256_1	639	43562	68.1721	290	8.3774	145	8.3774	6.58369	yes	dfrA14	64.29	diaminopyrimidine	antibiotic target replacement	trimethoprim resistant dihydrofolate reductase dfr
NODE_96127_length_638_cov_5.854202_1	636	12532	19.7044	83	2.409	41	2.38	1.8932	yes	mphL	64.29	macrolide	antibiotic inactivation	macrolide phosphotransferase (MPH)
NODE_97762_length_632_cov_3.448873_1	630	8003	12.7032	53	1.5529	26	1.5236	1.2204	yes	TEM-162	64.29	betalactamics	antibiotic inactivation	TEM beta-lactamase
NODE_9805_length_2278_cov_11.177238_1	1761	79705	45.2612	531	5.566	265	5.5556	4.37425	yes	LRA-18	64.29	betalactamics	antibiotic inactivation	class C LRA beta-lactamase
NODE_10382_length_2206_cov_14.021385_1	810	47867	59.0951	317	7.2241	158	7.2013	5.67733	yes	SRT-1	63.64	betalactamics	antibiotic inactivation	SRT beta-lactamase
NODE_105719_length_604_cov_5.876138_1	600	19423	32.3717	130	3.9995	65	3.9995	3.14316	yes	cfrA	63.64	multidrug	antibiotic target alteration	Cfr 23S ribosomal RNA methyltransferase
NODE_119518_length_563_cov_6.854331_1	561	8758	15.6114	58	1.9084	29	1.9084	1.49979	yes	vatF	63.64	streptogramin	antibiotic inactivation	streptogramin vat acetyltransferase
NODE_12486_length_1994_cov_8.853533_1	1032	66528	64.4651	443	7.9238	221	7.906	6.22722	yes	EXO-1	63.64	betalactamics	antibiotic inactivation	EXO beta-lactamase
NODE_145384_length_503_cov_6.406250_1	501	14620	29.1816	98	3.6108	49	3.6108	2.83768	yes	vanVB	63.64	vancomycin	antibiotic target alteration	glycopeptide resistance gene cluster; vanV
NODE_146879_length_500_cov_7.280899_1	498	11174	22.4378	77	2.8541	38	2.8171	2.243	yes	CblA-1	63.64	betalactamics	antibiotic inactivation	CblA beta-lactamase
NODE_15932_length_1745_cov_8.765089_1	1743	74326	42.6426	494	5.2317	247	5.2317	4.11153	yes	Erm(K)	63.64	MLS	antibiotic target alteration	Erm 23S ribosomal RNA methyltransferase
NODE_164_length_21008_cov_83.256908_17	1326	450077	339.425	2998	41.7349	1499	41.7349	32.7989	yes	lsaC	63.64	multidrug	antibiotic target protection	ABC-F ATP-binding cassette ribosomal protection protein
NODE_17506_length_1656_cov_23.427233_1	1653	184725	111.751	1226	13.6908	613	13.6908	10.7594	yes	tet(H)	63.64	tetracycline	antibiotic efflux	major facilitator superfamily (MFS) antibiotic efflux pump
NODE_20979_length_1496_cov_6.090215_1	1017	23098	22.7119	154	2.7952	77	2.7952	2.19671	yes	CME-1	63.64	betalactamics	antibiotic inactivation	CME beta-lactamase
NODE_22443_length_1439_cov_6.144509_2	465	17888	38.4688	120	4.7637	60	4.7637	3.74373	yes	APH(6)-Ic	63.64	aminoglycoside	antibiotic inactivation	APH(6)
NODE_2258_length_5255_cov_15.005385_4	783	56595	72.2797	376	8.8642	188	8.8642	6.96626	yes	OXA-29	63.64	betalactamics	antibiotic inactivation	OXA beta-lactamase
NODE_41316_length_1025_cov_7.170103_1	741	21372	28.8421	143	3.5623	71	3.5374	2.79957	yes	tet(48)	63.64	tetracycline	antibiotic target protection	tetracycline-resistant ribosomal protection protein
NODE_43139_length_1001_cov_7.420719_1	852	34311	40.2711	229	4.9614	114	4.9398	3.8991	yes	LpeA	63.64	macrolide	antibiotic efflux	resistance-nodulation-cell division (RND) antibiotic efflux pump
NODE_49309_length_930_cov_5.592000_2	429	4755	11.0839	32	1.3769	16	1.3769	1.08209	yes	CRP	63.64	multidrug	antibiotic efflux	resistance-nodulation-cell division (RND) antibiotic efflux pump
NODE_53668_length_887_cov_6.819712_1	522	9507	18.2126	63	2.2278	31	2.1925	1.7508	yes	OXA-114a	63.64	betalactamics	antibiotic inactivation	OXA beta-lactamase
NODE_54033_length_884_cov_6.551267_2	318	3588	11.283	24	1.3931	12	1.3931	1.09482	yes	mgrA	63.64	multidrug	antibiotic efflux	ATP-binding cassette (ABC) antibiotic efflux pump; major facilitator superfamily (MFS) antibiotic efflux pump
NODE_60983_length_826_cov_10.981842_1	636	23261	36.5739	155	4.4987	77	4.4697	3.53547	yes	DHA-2	63.64	betalactamics	antibiotic inactivation	DHA beta-lactamase
NODE_64060_length_804_cov_8.102804_1	801	36246	45.2509	243	5.6	121	5.5769	4.40097	yes	mphK	63.64	macrolide	antibiotic inactivation	macrolide phosphotransferase (MPH)
NODE_69822_length_766_cov_11.286920_2	639	33675	52.6995	227	6.5575	113	6.5286	5.15346	yes	APH(3')-Va	63.64	aminoglycoside	antibiotic inactivation	APH(3')
NODE_76027_length_731_cov_3.238166_1	456	7402	16.2325	50	2.024	25	2.024	1.59064	yes	LCR-1	63.64	betalactamics	antibiotic inactivation	LCR beta-lactamase
NODE_76883_length_726_cov_5.037258_2	642	16788	26.1495	113	3.249	56	3.2203	2.55335	yes	tet(40)	63.64	tetracycline	antibiotic efflux	major facilitator superfamily (MFS) antibiotic efflux pump
NODE_7880_length_2576_cov_21.572789_2	1605	187752	116.979	1245	14.3188	622	14.3073	11.253	yes	tet(30)	63.64	tetracycline	antibiotic efflux	major facilitator superfamily (MFS) antibiotic efflux pump
NODE_82715_length_696_cov_8.953198_1	603	57349	95.1061	381	11.6632	190	11.6326	9.16596	yes	cfrA	63.64	multidrug	antibiotic target alteration	Cfr 23S ribosomal RNA methyltransferase
NODE_92488_length_652_cov_8.772194_1	648	18739	28.9182	125	3.5608	62	3.5323	2.79839	yes	LRA-2	63.64	betalactamics	antibiotic inactivation	subclass B3 LRA beta-lactamase
NODE_95760_length_639_cov_8.809932_1	636	19653	30.9009	131	3.8021	65	3.7731	2.98802	yes	tet(48)	63.64	tetracycline	antibiotic target protection	tetracycline-resistant ribosomal protection protein
NODE_97017_length_635_cov_1.998276_1	555	9513	17.1405	63	2.0954	31	2.0621	1.64675	yes	clbC	63.64	multidrug	antibiotic target alteration	Cfr 23S ribosomal RNA methyltransferase
NODE_104780_length_607_cov_6.159420_1	606	8627	14.236	59	1.7972	29	1.7667	1.4124	yes	MexL	63.16	multidrug	antibiotic efflux	resistance-nodulation-cell division (RND) antibiotic efflux pump
NODE_106521_length_601_cov_9.285714_1	600	50770	84.6167	338	10.3987	169	10.3987	8.17221	yes	AAC(2')-Ie	63.16	aminoglycoside	antibiotic inactivation	AAC(2')
NODE_10804_length_2160_cov_8.484561_1	2157	95998	44.5053	639	5.4684	319	5.4599	4.29755	yes	tetB(46)	63.16	tetracycline	antibiotic efflux	ATP-binding cassette (ABC) antibiotic efflux pump
NODE_109103_length_593_cov_6.622677_1	441	5626	12.7574	38	1.5906	19	1.5906	1.25003	yes	IMP-48	63.16	betalactamics	antibiotic inactivation	IMP beta-lactamase
NODE_126120_length_546_cov_5.596741_1	186	3010	16.1828	22	2.1833	11	2.1833	1.71583	yes	Pseudomonas aeruginosa emrE	63.16	aminoglycoside	antibiotic efflux	small multidrug resistance (SMR) antibiotic efflux pump
NODE_128551_length_540_cov_5.507216_1	540	10044	18.6	68	2.3245	34	2.3245	1.8268	yes	dfrA26	63.16	diaminopyrimidine	antibiotic target replacement	trimethoprim resistant dihydrofolate reductase dfr
NODE_13340_length_1924_cov_8.422151_1	1923	84016	43.6901	559	5.3659	279	5.3563	4.21699	yes	ceoA	63.16	multidrug	antibiotic efflux	resistance-nodulation-cell division (RND) antibiotic efflux pump
NODE_16673_length_1703_cov_8.289442_2	852	21867	25.6655	147	3.1849	73	3.1632	2.50297	yes	Vibrio cholerae varG	63.16	betalactamics	antibiotic inactivation	subclass B1 Vibrio cholerae varG beta-lactamase
NODE_19195_length_1573_cov_7.397892_1	900	33684	37.4267	226	4.6353	113	4.6353	3.64282	yes	adeK	63.16	multidrug	antibiotic efflux	resistance-nodulation-cell division (RND) antibiotic efflux pump
NODE_2054_length_5534_cov_10.041431_1	1623	126969	78.2311	844	9.5992	422	9.5992	7.54389	yes	dfrA22	63.16	diaminopyrimidine	antibiotic target replacement	trimethoprim resistant dihydrofolate reductase dfr
NODE_20875_length_1500_cov_5.850519_1	612	21675	35.4167	147	4.4338	73	4.4037	3.48447	yes	OXA-85	63.16	betalactamics	antibiotic inactivation	OXA beta-lactamase
NODE_21085_length_1491_cov_9.565460_1	1488	56059	37.6741	373	4.6272	186	4.6148	3.63646	yes	Erm(36)	63.16	MLS	antibiotic target alteration	Erm 23S ribosomal RNA methyltransferase
NODE_2766_length_4691_cov_14.134814_3	2763	167740	60.7094	1120	7.4825	560	7.4825	5.8804	yes	cmx	63.16	phenicol	antibiotic efflux	major facilitator superfamily (MFS) antibiotic efflux pump
NODE_31018_length_1203_cov_4.591463_1	738	17083	23.1477	114	2.8514	57	2.8514	2.24088	yes	smeR	63.16	multidrug	antibiotic efflux	resistance-nodulation-cell division (RND) antibiotic efflux pump
NODE_31974_length_1182_cov_9.523514_1	726	28522	39.2865	191	4.8563	95	4.8309	3.81651	yes	OprZ	63.16	multidrug	antibiotic efflux	resistance-nodulation-cell division (RND) antibiotic efflux pump
NODE_3234_length_4313_cov_48.444810_2	930	319368	343.406	2119	42.0591	1059	42.0392	33.0537	yes	BES-1	63.16	betalactamics	antibiotic inactivation	BES Beta-lactamase
NODE_32416_length_1173_cov_6.610912_1	669	35184	52.5919	235	6.4842	117	6.4566	5.09585	yes	AxyX	63.16	multidrug	antibiotic efflux	resistance-nodulation-cell division (RND) antibiotic efflux pump
NODE_36983_length_1090_cov_6.503382_1	1089	32770	30.0918	218	3.6952	109	3.6952	2.90401	yes	vanSL	63.16	vancomycin	antibiotic target alteration	vanS; glycopeptide resistance gene cluster
NODE_41861_length_1018_cov_5.646937_1	1017	25114	24.6942	168	3.0493	84	3.0493	2.39641	yes	OXA-258	63.16	betalactamics	antibiotic inactivation	OXA beta-lactamase
NODE_50963_length_912_cov_10.284714_1	912	40404	44.3026	268	5.4244	134	5.4244	4.26297	yes	norA	63.16	fluoroquinolone	antibiotic efflux	major facilitator superfamily (MFS) antibiotic efflux pump
NODE_55521_length_871_cov_9.306373_2	627	31501	50.2408	211	6.2119	105	6.1825	4.88185	yes	APH(3')-Ia	63.16	aminoglycoside	antibiotic inactivation	APH(3')
NODE_55544_length_871_cov_7.486520_1	762	32049	42.0591	213	5.1598	106	5.1356	4.05502	yes	Vibrio cholerae varG	63.16	betalactamics	antibiotic inactivation	subclass B1 Vibrio cholerae varG beta-lactamase
NODE_68416_length_775_cov_7.166667_1	693	20678	29.8384	138	3.6758	69	3.6758	2.88877	yes	mphI	63.16	macrolide	antibiotic inactivation	macrolide phosphotransferase (MPH)
NODE_6977_length_2763_cov_10.757016_4	564	18448	32.7092	124	4.0584	62	4.0584	3.18945	yes	OXA-228	63.16	betalactamics	antibiotic inactivation	OXA beta-lactamase
NODE_828_length_9082_cov_15.442672_2	645	45781	70.9783	307	8.786	153	8.7574	6.90481	yes	bcrC	63.16	peptide	antibiotic target alteration	undecaprenyl pyrophosphate related proteins
NODE_90204_length_662_cov_7.317957_1	660	30178	45.7242	201	5.6217	100	5.5937	4.41802	yes	SLB-1	63.16	betalactamics	antibiotic inactivation	SHW beta-lactamase
NODE_94168_length_645_cov_11.993220_1	642	33197	51.7087	224	6.4406	112	6.4406	5.06159	yes	TEM-102	63.16	betalactamics	antibiotic inactivation	TEM beta-lactamase
NODE_62459_length_815_cov_11.244737_1	813	44514	54.7528	296	6.7207	148	6.7207	5.28171	yes	efrB	62.96	multidrug	antibiotic efflux	ATP-binding cassette (ABC) antibiotic efflux pump
NODE_705_length_9822_cov_17.431555_5	1371	74094	54.0438	497	6.6916	248	6.6781	5.25884	yes	oleB	62.96	multidrug	antibiotic target protection	ABC-F ATP-binding cassette ribosomal protection protein
NODE_100084_length_623_cov_8.927817_1	621	24482	39.4235	163	4.8452	81	4.8154	3.80778	yes	DIM-1	62.5	betalactamics	antibiotic inactivation	DIM beta-lactamase
NODE_1002_length_8160_cov_18.075262_2	1179	88136	74.7549	587	9.1904	293	9.1748	7.22262	yes	AAC(6')-Iih	62.5	aminoglycoside	antibiotic inactivation	AAC(6')
NODE_101045_length_620_cov_4.987611_1	618	12837	20.7718	87	2.5986	43	2.5687	2.04221	yes	vanXA	62.5	vancomycin	antibiotic target alteration	vanX; glycopeptide resistance gene cluster
NODE_10303_length_2215_cov_10.588889_2	465	24817	53.3699	168	6.6691	84	6.6691	5.24116	yes	OXA-322	62.5	betalactamics	antibiotic inactivation	OXA beta-lactamase
NODE_103544_length_611_cov_8.446043_2	438	10558	24.105	73	3.0765	36	3.0344	2.41778	yes	sul1	62.5	sulfonamide	antibiotic target replacement	sulfonamide resistant sul
NODE_105395_length_605_cov_6.620000_1	603	16498	27.3599	112	3.4286	56	3.4286	2.69449	yes	chrB	62.5	multidrug	antibiotic target alteration	non-erm 23S ribosomal RNA methyltransferase (G748)
NODE_110021_length_590_cov_6.016822_2	480	16443	34.2563	109	4.1918	54	4.1533	3.29428	yes	BAT-1	62.5	betalactamics	antibiotic inactivation	BAT Beta-lactamase
NODE_122491_length_555_cov_7.458000_2	222	3717	16.7432	26	2.1619	13	2.1619	1.69901	yes	FosA3	62.5	fosfomycin	antibiotic inactivation	fosfomycin thiol transferase
NODE_122707_length_555_cov_1.618000_1	555	5234	9.4306	35	1.1641	17	1.1308	0.914852	yes	vanO	62.5	vancomycin	antibiotic target alteration	glycopeptide resistance gene cluster; van ligase
NODE_124048_length_551_cov_6.387097_1	549	11927	21.725	80	2.6899	40	2.6899	2.11396	yes	OXA-299	62.5	betalactamics	antibiotic inactivation	OXA beta-lactamase
NODE_12486_length_1994_cov_8.853533_2	780	24414	31.3	163	3.8575	81	3.8338	3.03156	yes	mtrE	62.5	multidrug	antibiotic efflux	resistance-nodulation-cell division (RND) antibiotic efflux pump
NODE_1255_length_7179_cov_12.640651_3	1161	87135	75.0517	578	9.1898	289	9.1898	7.22215	yes	tet(E)	62.5	tetracycline	antibiotic efflux	major facilitator superfamily (MFS) antibiotic efflux pump
NODE_127968_length_541_cov_9.458848_1	540	16407	30.3833	110	3.7602	55	3.7602	2.95509	yes	Erm(39)	62.5	MLS	antibiotic target alteration	Erm 23S ribosomal RNA methyltransferase
NODE_1288_length_7100_cov_26.045422_3	438	37451	85.5046	250	10.536	125	10.536	8.28011	yes	aadS	62.5	aminoglycoside	antibiotic inactivation	ANT(6)
NODE_1310_length_7031_cov_18.991686_6	1062	71751	67.5621	479	8.3257	239	8.3084	6.54306	yes	Chlamydia trachomatis intrinsic murA conferring resistance to fosfomycin	62.5	fosfomycin	antibiotic target alteration	murA transferase
NODE_132231_length_531_cov_7.002101_1	531	10689	20.1299	71	2.4682	35	2.4334	1.93973	yes	LRA-1	62.5	betalactamics	antibiotic inactivation	class A LRA beta-lactamase
NODE_132788_length_530_cov_5.286316_1	528	13530	25.625	92	3.2164	46	3.2164	2.52773	yes	RlmA(II)	62.5	multidrug	antibiotic target alteration	non-erm 23S ribosomal RNA methyltransferase (G748)
NODE_137766_length_519_cov_4.689655_1	507	8337	16.4438	56	2.0389	28	2.0389	1.60235	yes	CfxA3	62.5	betalactamics	antibiotic inactivation	CfxA beta-lactamase
NODE_139937_length_514_cov_7.010893_1	513	12652	24.6628	85	3.0585	42	3.0226	2.40364	yes	armA	62.5	aminoglycoside	antibiotic target alteration	16S rRNA methyltransferase (G1405)
NODE_140802_length_512_cov_9.126915_1	309	15070	48.7702	101	6.0336	50	5.9738	4.74173	yes	lnuE	62.5	lincosamide	antibiotic inactivation	lincosamide nucleotidyltransferase (LNU)
NODE_14345_length_1846_cov_8.011725_1	1332	40349	30.292	268	3.714	134	3.714	2.91879	yes	lmrP	62.5	multidrug	antibiotic efflux	major facilitator superfamily (MFS) antibiotic efflux pump
NODE_145075_length_504_cov_4.282851_1	501	10363	20.6846	69	2.5423	34	2.5054	1.99796	yes	FosB3	62.5	fosfomycin	antibiotic inactivation	fosfomycin thiol transferase
NODE_146746_length_500_cov_18.591011_1	393	31093	79.117	208	9.7697	104	9.7697	7.67789	yes	DIM-1	62.5	betalactamics	antibiotic inactivation	DIM beta-lactamase
NODE_16_length_53794_cov_29.924617_4	801	140312	175.171	932	21.4781	466	21.4781	16.8794	yes	mexM	62.5	phenicol	antibiotic efflux	resistance-nodulation-cell division (RND) antibiotic efflux pump
NODE_17317_length_1666_cov_7.697703_1	726	30061	41.4063	200	5.0852	100	5.0852	3.9964	yes	AAC(6')-Ib-SK	62.5	aminoglycoside	antibiotic inactivation	AAC(6')
NODE_18724_length_1594_cov_14.765432_3	558	57539	103.117	384	12.7031	192	12.7031	9.98321	yes	BAT-1	62.5	betalactamics	antibiotic inactivation	BAT Beta-lactamase
NODE_2138_length_5416_cov_17.551763_3	492	31650	64.3293	212	7.9539	106	7.9539	6.25087	yes	vatD	62.5	streptogramin	antibiotic inactivation	streptogramin vat acetyltransferase
NODE_23744_length_1395_cov_7.346269_1	375	8779	23.4107	61	3.0027	30	2.9535	2.35978	yes	MexL	62.5	multidrug	antibiotic efflux	resistance-nodulation-cell division (RND) antibiotic efflux pump
NODE_25121_length_1353_cov_6.869800_2	639	14226	22.2629	97	2.8021	48	2.7732	2.20214	yes	arr-1	62.5	rifamycin	antibiotic inactivation	rifampin ADP-ribosyltransferase (Arr)
[truncated: 232,471+ more rows]

## Sheet: PSh_FFC+FLQ+OTC
Contig ORF	Length	Bases	Coverage	Reads	RPKM	Frags	FPKM	TPM	ARG in contig?	Best hit (ARO term)	Genomic location (chromosome, plasmid and/or integron)	Best identities (percent)	Antibiotic family	Resistance Mechanism	AMR Gene Family
[truncated: 371 more rows]

[truncated: 1 more sheets: AFS_FFC+FLQ+OTC]
